# Supplementary material for: Exosomes Mediate APP Dysregulation via APP-miR-185-5p Axis
Source: Front Cell Dev Biol. 2022 Feb 11;10:793388. doi: 10.3389/fcell.2022.793388 (PMC8873530; doi:10.3389/fcell.2022.793388)
Supplement: Supplementary file 1 [file Table2.XLSX]

## Sheet: Sheet1
WT APP 3'UTR								WT APP 3'UTR								Mut APP 3'UTR								Mut APP 3'UTR
46.6683	62.565	64.4778	39.882	45.8411	45.6632	51.0397	32.8862	14.1893	17.7259	30.1642	24.237	20.4685	18.27		26.7279	36.4295	47.961	54.8914	45.611	42.0144	37.9659	42.6246	28.7839	37.5425	55.1139	49.9332	55.0214	54.3828	46.6149	37.7593	27.8221
