# Supplementary material for: Exosomes Mediate APP Dysregulation via APP-miR-185-5p Axis
Source: Front Cell Dev Biol. 2022 Feb 11;10:793388. doi: 10.3389/fcell.2022.793388 (PMC8873530; doi:10.3389/fcell.2022.793388)
Supplement: Supplementary file 2 [file Table3.XLSX]

## Sheet: Fig 2A
		app+	GD	21.73
		app+	H UTR	27.64	5.91	6.24667	0.336667	1.26284
		app+	H UTR	27.72	5.99	6.24667	0.256667	1.19472
		app+	H UTR	27.77	6.04	6.24667	0.206667	1.15402
		app+	H CDC	16.6	-5.13	2.22667	7.35667	163.899
		app+	H CDC	16.61	-5.12	2.22667	7.34667	162.767
		app+	H CDC	16.93	-4.8	2.22667	7.02667	130.388
		app+	H APP	16.52	-5.21	5.51667	10.7267	1694.53
		app+	H APP	16.49	-5.24	5.51667	10.7567	1730.13
		app+	H APP	16.55	-5.18	5.51667	10.6967	1659.65
		app ctrl	GD	21.76
		app ctrl	H UTR	27.69	5.93	6.24667	0.316667	1.24545
		app ctrl	H UTR	27.98	6.22	6.24667	0.0266667	1.01866
		app ctrl	H UTR	28.35	6.59	6.24667	-0.343333	0.788218
		app ctrl	H CDC	24.01	2.25	2.22667	-0.0233333	0.983957
		app ctrl	H CDC	23.97	2.21	2.22667	0.0166667	1.01162
		app ctrl	H CDC	23.98	2.22	2.22667	0.00666667	1.00463
		app ctrl	H APP	27.28	5.52	5.51667	-0.00333333	0.997692
		app ctrl	H APP	27.14	5.38	5.51667	0.136667	1.09936
		app ctrl	H APP	27.41	5.65	5.51667	-0.133333	0.911722
Color	Position	Sample Name	Gene Name	Cq	Concentration	Call	Excluded	Sample Type	Standard	Cq Mean	Cq Error	Concentration Mean	Concentration Error	Replicate Group	Dye	Edited Call	Slope	EPF	Failure	Notes	Sample Prep Notes	Number
255;132;197;238	A1	app ctrl	GD	21.73	-	Positive	Unchecked	Unknown	-	21.75	0.02	-	-	A1	SYBR Green I		2.41	5.62	None			1
255;132;197;238	A2	app ctrl	GD	21.77	-	Positive	Unchecked	Unknown	-	21.75	0.02	-	-	A1	SYBR Green I		2.47	5.62	None			2
255;132;197;238	A3	app ctrl	GD	21.76	-	Positive	Unchecked	Unknown	-	21.75	0.02	-	-	A1	SYBR Green I		2.49	5.66	None			3
255;132;197;238	A4	app ctrl	H UTR	27.69	-	Positive	Unchecked	Unknown	-	28.01	0.33	-	-	A4	SYBR Green I		1.66	5.41	None			4
255;132;197;238	A5	app ctrl	H UTR	27.98	-	Positive	Unchecked	Unknown	-	28.01	0.33	-	-	A4	SYBR Green I		1.71	5.41	None			5
255;132;197;238	A6	app ctrl	H UTR	28.35	-	Positive	Unchecked	Unknown	-	28.01	0.33	-	-	A4	SYBR Green I		1.51	5.08	None			6
255;132;197;238	A7	app ctrl	H CDC	24.01	-	Positive	Unchecked	Unknown	-	23.99	0.02	-	-	A7	SYBR Green I		2.98	6.49	None			7
255;132;197;238	A8	app ctrl	H CDC	23.97	-	Positive	Unchecked	Unknown	-	23.99	0.02	-	-	A7	SYBR Green I		2.97	6.43	None			8
255;132;197;238	A9	app ctrl	H CDC	23.98	-	Positive	Unchecked	Unknown	-	23.99	0.02	-	-	A7	SYBR Green I		3.15	6.59	None			9
255;132;197;238	A10	app ctrl	H APP	27.28	-	Positive	Unchecked	Unknown	-	27.28	0.14	-	-	A10	SYBR Green I		2.09	5.51	None			10
255;132;197;238	A11	app ctrl	H APP	27.14	-	Positive	Unchecked	Unknown	-	27.28	0.14	-	-	A10	SYBR Green I		2.08	5.59	None			11
255;132;197;238	A12	app ctrl	H APP	27.41	-	Positive	Unchecked	Unknown	-	27.28	0.14	-	-	A10	SYBR Green I		2.16	5.61	None			12
255;132;197;238	B1	app+	GD	21.77	-	Positive	Unchecked	Unknown	-	21.73	0.04	-	-	B1	SYBR Green I		2.54	5.65	None			13
255;132;197;238	B2	app+	GD	21.7	-	Positive	Unchecked	Unknown	-	21.73	0.04	-	-	B1	SYBR Green I		2.53	5.51	None			14
255;132;197;238	B3	app+	GD	21.73	-	Positive	Unchecked	Unknown	-	21.73	0.04	-	-	B1	SYBR Green I		2.59	5.58	None			15
255;132;197;238	B4	app+	H UTR	27.64	-	Positive	Unchecked	Unknown	-	27.71	0.07	-	-	B4	SYBR Green I		2.29	6.07	None			16
255;132;197;238	B5	app+	H UTR	27.72	-	Positive	Unchecked	Unknown	-	27.71	0.07	-	-	B4	SYBR Green I		2.4	6.14	None			17
255;132;197;238	B6	app+	H UTR	27.77	-	Positive	Unchecked	Unknown	-	27.71	0.07	-	-	B4	SYBR Green I		2.35	6.11	None			18
255;132;197;238	B7	app+	H CDC	16.6	-	Positive	Unchecked	Unknown	-	16.71	0.19	-	-	B7	SYBR Green I		3.1	6.54	None			19
255;132;197;238	B8	app+	H CDC	16.61	-	Positive	Unchecked	Unknown	-	16.71	0.19	-	-	B7	SYBR Green I		3.07	6.52	None			20
255;132;197;238	B9	app+	H CDC	16.93	-	Positive	Unchecked	Unknown	-	16.71	0.19	-	-	B7	SYBR Green I		3.22	6.67	None			21
255;132;197;238	B10	app+	H APP	16.52	-	Positive	Unchecked	Unknown	-	16.52	0.03	-	-	B10	SYBR Green I		2.37	5.87	None			22
255;132;197;238	B11	app+	H APP	16.49	-	Positive	Unchecked	Unknown	-	16.52	0.03	-	-	B10	SYBR Green I		2.44	5.95	None			23
255;132;197;238	B12	app+	H APP	16.55	-	Positive	Unchecked	Unknown	-	16.52	0.03	-	-	B10	SYBR Green I		2.25	5.78	None			24

## Sheet: Fig 2F
							Sample Name	Gene Name	Cq
							APP CTRL-EV-N2A	APP	27.25	4.91	4.91667	0.00666667	1.00463
							APP CTRL-EV-N2A	APP	27.23	4.89		0.0266667	1.01866
							APP CTRL-EV-N2A	APP	27.29	4.95		-0.0333333	0.97716
							APP CTRL-EV-N2A	GD	22.34	22.34
							APP CTRL-EV-N2A	GD	22.34
							APP CTRL-EV-N2A	GD	22.34
							UTR+CDC-EV-N2A	APP	27.61	4.72	4.91667	0.196667	1.14605
							UTR+CDC-EV-N2A	APP	27.66	4.77		0.146667	1.10701
							UTR+CDC-EV-N2A	GD	22.89	22.89
							UTR+CDC-EV-N2A	GD	22.89

## Sheet: Fig 5D
					Sample Name	Gene Name	Cq
					ctrl-ev	U6	16.7676	16.7598
					ctrl-ev	U6	16.752
					ctrl-ev	MIR185	24.4584	24.4398	7.68001
					ctrl-ev	MIR185	24.4212
					3'UTR+CDC -ev	U6	16.9929	17.0596
					3'UTR+CDC -ev	U6	17.1264
					3'UTR+CDC -ev	MIR185	25.1561	8.09651	7.68001	-0.41651	0.749235
					3'UTR+CDC -ev	MIR185	25.2048	8.1452		-0.465197	0.724372

## Sheet: Fig 6A, B
							11.28	Position	Sample Name	Gene Name	Cq	Concentration	Call	Excluded	Sample Type	Standard	Cq Mean	Cq Error	Concentration Mean	Concentration Error	Replicate Group	Dye	Edited Call	Slope	EPF	Failure	Notes	Sample Prep Notes	Number
								A1	NC	miR-185	25.81	-	Positive	Unchecked	Unknown	-	25.87	0.08	-	-	A1	SYBR Green I		0.94	3.94	None			1
								A2	NC	miR-185	25.93	-	Positive	Unchecked	Unknown	-	25.87	0.08	-	-	A1	SYBR Green I		0.92	3.93	None			2
								B1	NC	U6	15.97	-	Positive	Unchecked	Unknown	-	15.99	0.03	-	-	B1	SYBR Green I		0.66	3.4	None			13
								B2	NC	U6	16.01	-	Positive	Unchecked	Unknown	-	15.99	0.03	-	-	B1	SYBR Green I		0.62	3.3	None			14
								A3	185 inhibitor	miR-185	26.62	-	Positive	Unchecked	Unknown	-	26.67	0.07	-	-	A3	SYBR Green I		0.88	3.85	None			3
								A4	185 inhibitor	miR-185	26.72	-	Positive	Unchecked	Unknown	-	26.67	0.07	-	-	A3	SYBR Green I		0.84	3.75	None			4
								B3	185 inhibitor	U6	15.55	-	Positive	Unchecked	Unknown	-	15.69	0.2	-	-	B3	SYBR Green I		0.62	3.32	None			15
								B4	185 inhibitor	U6	15.83	-	Positive	Unchecked	Unknown	-	15.69	0.2	-	-	B3	SYBR Green I		0.59	3.34	None			16
							12.1		NC	miR-185	21.53	21.6367	7.62667
									NC	miR-185	21.67
									NC	miR-185	21.71
									NC	U6	13.96	14.01
									NC	U6	14.06
									185 inhibitor	miR-185	21.71	8.435	7.62667	-0.808333	0.571041
									185 inhibitor	miR-185	21.58	8.305		-0.678333	0.624887
									185 inhibitor	miR-185	21.51	8.235		-0.608333	0.655954
									185 inhibitor	U6	13.22	13.275
									185 inhibitor	U6	13.33
							12.12		NC	miR-185	22.43
									NC	miR-185	23
									NC	miR-185	22.59
									NC	U6	15.51
									NC	U6	15.52
									185 inhibitor	miR-185	22.81
									185 inhibitor	miR-185	22.78
									185 inhibitor	miR-185	22.54
									185 inhibitor	U6	13.38
									185 inhibitor	U6	13.34
							12.16	Color	Position	Sample Name	Gene Name	Cq	Concentration	Call	Excluded	Sample Type	Standard	Cq Mean	Cq Error	Concentration Mean	Concentration Error	Replicate Group	Dye	Edited Call	Slope	EPF	Failure	Notes	Sample Prep Notes	Number
								255;132;197;238	A1	NC	GD	21.64	-	Positive	Unchecked	Unknown	-	21.66	0.02	-	-	A1	SYBR Green I		1.69	4.86	None			1
								255;132;197;238	A2	NC	GD	21.65	-	Positive	Unchecked	Unknown	-	21.66	0.02	-	-	A1	SYBR Green I		1.71	4.92	None			2
								255;132;197;238	A3	NC	GD	21.68	-	Positive	Unchecked	Unknown	-	21.66	0.02	-	-	A1	SYBR Green I		1.62	4.72	None			3
								255;132;197;238	A7	NC	APP	22.33	-	Positive	Unchecked	Unknown	-	22.31	0.05	-	-	A7	SYBR Green I		1.82	5.13	None			7
								255;132;197;238	A8	NC	APP	22.35	-	Positive	Unchecked	Unknown	-	22.31	0.05	-	-	A7	SYBR Green I		1.76	5.07	None			8
								255;132;197;238	B1	miR-185 inhibitor	GD	21.95	-	Positive	Unchecked	Unknown	-	21.93	0.03	-	-	B1	SYBR Green I		1.61	4.77	None			13
								255;132;197;238	B2	miR-185 inhibitor	GD	21.94	-	Positive	Unchecked	Unknown	-	21.93	0.03	-	-	B1	SYBR Green I		1.63	4.74	None			14
								255;132;197;238	B3	miR-185 inhibitor	GD	21.89	-	Positive	Unchecked	Unknown	-	21.93	0.03	-	-	B1	SYBR Green I		1.61	4.75	None			15
								255;132;197;238	B8	miR-185 inhibitor	APP	22.46	-	Positive	Unchecked	Unknown	-	22.51	0.08	-	-	B7	SYBR Green I		1.71	4.99	None			20
								255;132;197;238	B9	miR-185 inhibitor	APP	22.47	-	Positive	Unchecked	Unknown	-	22.51	0.08	-	-	B7	SYBR Green I		1.75	5.06	None			21
							12.16	NC	miR-185	22.42	7.74	7.74333
								NC	miR-185	22.29	7.61
								NC	miR-185	22.56	7.88
								NC	U6	14.68
								185 inhibitor	miR-185	22.24	8.9	7.74333	-1.15667	0.448548
								185 inhibitor	miR-185	22.3	8.96		-1.21667	0.430276
								185 inhibitor	miR-185	22.28	8.94		-1.19667	0.436282
								185 inhibitor	U6	13.34

## Sheet: Fig 6D, E
Fig 6
Color	Position	Sample Name	Gene Name	Cq						Concentration	Call	Excluded	Sample Type	Standard	Cq Mean	Cq Error	Concentration Mean	Concentration Error	Replicate Group	Dye	Edited Call	Slope	EPF	Failure	Notes	Sample Prep Notes	Number
Fig 6E
255;95;103;174	A7	control	app(h)	30.19		11.17	11.02	0.15	0.90125	-	Positive	Unchecked	Unknown	-	21.23	0.07	-	-	C1	SYBR Green I		1.65	5.65	None			25
255;205;18;55	A8	control	app(h)	29.79		10.77	11.02	-0.25	1.18921	-	Positive	Unchecked	Unknown	-	21.23	0.07	-	-	C1	SYBR Green I		1.68	5.69	None			26
255;34;176;146	A9	control	app(h)	30.15		11.13	11.02	0.11	0.926588	-	Positive	Unchecked	Unknown	-	21.23	0.07	-	-	C1	SYBR Green I		1.54	5.52	None			27
255;103;154;47	C7	185-mimics	app(h)	30.54		9.31		1.04	0.486327	-	Positive	Unchecked	Unknown	-	30.62	0.07	-	-	C7	SYBR Green I		1.5	3.42	None			31
255;180;73;149	C8	185-mimics	app(h)	30.67		9.44		1.17	0.444421	-	Positive	Unchecked	Unknown	-	30.62	0.07	-	-	C7	SYBR Green I		1.55	3.45	None			32
255;95;103;174	C9	185-mimics	app(h)	30.64		9.41		1.14	0.45376	-	Positive	Unchecked	Unknown	-	30.62	0.07	-	-	C7	SYBR Green I		1.51	3.43	None			33
Fig 6D
255;47;73;113	A10	control	185	25.31		7.78	7.77	0.01	0.993092	-	Positive	Unchecked	Unknown	-	19.02	0.07	-	-	A1	SYBR Green I		1.57	5.7	None			1
255;234;79;79	A11	control	185	25.28		7.75	7.77	-0.02	1.01396	-	Positive	Unchecked	Unknown	-	19.02	0.07	-	-	A1	SYBR Green I		1.58	5.69	None			2
255;66;41;24	A12	control	185	25.3		7.77	7.77	0	1	-	Positive	Unchecked	Unknown	-	19.02	0.07	-	-	A1	SYBR Green I		1.56	5.67	None			3
255;205;18;55	C10	185-mimics	185	21.92		4.21		-5	32	-	Positive	Unchecked	Unknown	-	30.04	0.22	-	-	A7	SYBR Green I		1.57	3.54	None			7
255;34;176;146	C11	185-mimics	185	21.93		4.22		-4.99	31.779	-	Positive	Unchecked	Unknown	-	30.04	0.22	-	-	A7	SYBR Green I		1.45	3.47	None			8
255;47;73;113	C12	185-mimics	185	21.78		4.07		-5.14	35.261	-	Positive	Unchecked	Unknown	-	30.04	0.22	-	-	A7	SYBR Green I		1.52	3.53	None			9

## Sheet: Fig 5H
					第一批185KO EV处理N2A 第二次检测
					Color	Position	Sample Name	Gene Name	Cq	Concentration	Call	Excluded	Sample Type	Standard	Cq Mean	Cq Error	Concentration Mean	Concentration Error	Replicate Group	Dye	Edited Call	Slope	EPF	Failure	Notes	Sample Prep Notes	Number
					255;132;197;238	A1	NC	GD	26.84	-	Positive	Unchecked	Unknown	-	26.82	0.04	-	-	A1	SYBR Green I		1.53	4.61	None			1
					255;132;197;238	A2	NC	GD	26.85	-	Positive	Unchecked	Unknown	-	26.82	0.04	-	-	A1	SYBR Green I		1.56	4.67	None			2
					255;132;197;238	A3	NC	GD	26.77	-	Positive	Unchecked	Unknown	-	26.82	0.04	-	-	A1	SYBR Green I		1.47	4.54	None			3
					255;132;197;238	A4	NC	APP primer1	26.96	-	Positive	Unchecked	Unknown	-	26.99	0.04	-	-	A4	SYBR Green I		0.82	3.14	None			4
					255;132;197;238	A5	NC	APP primer1	26.97	-	Positive	Unchecked	Unknown	-	26.99	0.04	-	-	A4	SYBR Green I		0.88	3.29	None			5
					255;132;197;238	A6	NC	APP primer1	27.03	-	Positive	Unchecked	Unknown	-	26.99	0.04	-	-	A4	SYBR Green I		0.85	3.21	None			6
					255;132;197;238	A7	NC	APP primer2	25.4	-	Positive	Unchecked	Unknown	-	25.38	0.02	-	-	A7	SYBR Green I		1.56	4.83	None			7
					255;132;197;238	A8	NC	APP primer2	25.36	-	Positive	Unchecked	Unknown	-	25.38	0.02	-	-	A7	SYBR Green I		1.52	4.76	None			8
					255;132;197;238	A9	NC	APP primer2	25.38	-	Positive	Unchecked	Unknown	-	25.38	0.02	-	-	A7	SYBR Green I		1.87	5.28	None			9
					255;132;197;238	B1	185 inhibitor EV	GD	26.79	-	Positive	Unchecked	Unknown	-	26.84	0.05	-	-	B1	SYBR Green I		1.54	4.62	None			13
					255;132;197;238	B2	185 inhibitor EV	GD	26.88	-	Positive	Unchecked	Unknown	-	26.84	0.05	-	-	B1	SYBR Green I		1.46	4.51	None			14
					255;132;197;238	B3	185 inhibitor EV	GD	26.86	-	Positive	Unchecked	Unknown	-	26.84	0.05	-	-	B1	SYBR Green I		1.47	4.53	None			15
					255;132;197;238	B4	185 inhibitor EV	APP primer1	26.82	-	Positive	Unchecked	Unknown	-	26.88	0.07	-	-	B4	SYBR Green I		0.88	3.33	None			16
					255;132;197;238	B5	185 inhibitor EV	APP primer1	26.86	-	Positive	Unchecked	Unknown	-	26.88	0.07	-	-	B4	SYBR Green I		0.86	3.26	None			17
					255;132;197;238	B6	185 inhibitor EV	APP primer1	26.96	-	Positive	Unchecked	Unknown	-	26.88	0.07	-	-	B4	SYBR Green I		0.83	3.19	None			18
					255;132;197;238	B7	185 inhibitor EV	APP primer2	25.59	-	Positive	Unchecked	Unknown	-	25.52	0.06	-	-	B7	SYBR Green I		1.54	4.79	None			19
APP primer2没有差异，上图结果是primer1的结果					255;132;197;238	B8	185 inhibitor EV	APP primer2	25.47	-	Positive	Unchecked	Unknown	-	25.52	0.06	-	-	B7	SYBR Green I		1.48	4.69	None			20
					255;132;197;238	B9	185 inhibitor EV	APP primer2	25.49	-	Positive	Unchecked	Unknown	-	25.52	0.06	-	-	B7	SYBR Green I		1.64	4.94	None			21
					第一批185KO EV处理N2A 第一次检测
					Color	Position	Sample Name	Gene Name	Cq	Concentration	Call	Excluded	Sample Type	Standard	Cq Mean	Cq Error	Concentration Mean	Concentration Error	Replicate Group	Dye	Edited Call	Slope	EPF	Failure	Notes	Sample Prep Notes	Number
					255;132;197;238	E1	NC	GD	23.69	-	Positive	Unchecked	Unknown	-	23.79	0.17	-	-	E1	SYBR Green I		1.42	4.43	None			49
					255;132;197;238	E2	NC	GD	23.99	-	Positive	Unchecked	Unknown	-	23.79	0.17	-	-	E1	SYBR Green I		1.37	4.48	None			50
					255;132;197;238	E3	NC	GD	23.69	-	Positive	Unchecked	Unknown	-	23.79	0.17	-	-	E1	SYBR Green I		1.37	4.38	None			51
					255;132;197;238	E4	NC	APP primer1	24.23	-	Positive	Unchecked	Unknown	-	24.18	0.04	-	-	E4	SYBR Green I		0.71	3.07	None			52
					255;132;197;238	E5	NC	APP primer1	24.15	-	Positive	Unchecked	Unknown	-	24.18	0.04	-	-	E4	SYBR Green I		0.84	3.39	None			53
					255;132;197;238	E6	NC	APP primer1	24.17	-	Positive	Unchecked	Unknown	-	24.18	0.04	-	-	E4	SYBR Green I		0.74	3.14	None			54
					255;132;197;238	E7	NC	APP primer2	23.19	-	Positive	Unchecked	Unknown	-	23.32	0.11	-	-	E7	SYBR Green I		1.39	4.5	None			55
					255;132;197;238	E8	NC	APP primer2	23.4	-	Positive	Unchecked	Unknown	-	23.32	0.11	-	-	E7	SYBR Green I		1.01	3.76	None			56
					255;132;197;238	E9	NC	APP primer2	23.36	-	Positive	Unchecked	Unknown	-	23.32	0.11	-	-	E7	SYBR Green I		1.1	3.97	None			57
					255;132;197;238	F1	185 inhibitor EV	GD	23.7	-	Positive	Unchecked	Unknown	-	23.53	0.15	-	-	F1	SYBR Green I		1.39	4.58	None			61
					255;132;197;238	F2	185 inhibitor EV	GD	23.45	-	Positive	Unchecked	Unknown	-	23.53	0.15	-	-	F1	SYBR Green I		1.33	4.29	None			62
					255;132;197;238	F3	185 inhibitor EV	GD	23.43	-	Positive	Unchecked	Unknown	-	23.53	0.15	-	-	F1	SYBR Green I		1.33	4.27	None			63
					255;132;197;238	F4	185 inhibitor EV	APP primer1	24.05	-	Positive	Unchecked	Unknown	-	24.2	0.29	-	-	F4	SYBR Green I		0.84	3.44	None			64
					255;132;197;238	F5	185 inhibitor EV	APP primer1	24.01	-	Positive	Unchecked	Unknown	-	24.2	0.29	-	-	F4	SYBR Green I		0.82	3.33	None			65
					255;132;197;238	F6	185 inhibitor EV	APP primer1	24.53	-	Positive	Unchecked	Unknown	-	24.2	0.29	-	-	F4	SYBR Green I		0.56	2.57	None			66
					255;132;197;238	F7	185 inhibitor EV	APP primer2	23.58	-	Positive	Unchecked	Unknown	-	23.55	0.09	-	-	F7	SYBR Green I		0.88	3.45	None			67
					255;132;197;238	F8	185 inhibitor EV	APP primer2	23.62	-	Positive	Unchecked	Unknown	-	23.55	0.09	-	-	F7	SYBR Green I		0.93	3.56	None			68
APP primer2没有差异，上图结果是primer1的结果					255;132;197;238	F9	185 inhibitor EV	APP primer2	23.45	-	Positive	Unchecked	Unknown	-	23.55	0.09	-	-	F7	SYBR Green I		1.17	4.09	None			69
					第二批185KO EV处理N2A
					Well	Well Position	Omit	Sample Name	Target Name	Task	Reporter	Quencher	CT	Ct Mean	Ct SD	Quantity	Quantity Mean	Quantity SD	Y-Intercept	R(superscript 2)	Slope	Efficiency	Automatic Ct Threshold	Ct Threshold	Automatic Baseline	Baseline Start	Baseline End	Amp Status	Comments	Cq Conf	Tm1
					37	D1	FALSE	NC	GD	UNKNOWN	SYBR	None	23.2311	23.1602	0.0647959								TRUE	0.0999226	TRUE	3	19	Amp		0.98464	84.7208
					38	D2	FALSE	NC	GD	UNKNOWN	SYBR	None	23.104	23.1602	0.0647959								TRUE	0.0999226	TRUE	3	19	Amp		0.989914	84.7208
					39	D3	FALSE	NC	GD	UNKNOWN	SYBR	None	23.1454	23.1602	0.0647959								TRUE	0.0999226	TRUE	3	19	Amp		0.987821	84.7208
					40	D4	FALSE	NC	APP primer1	UNKNOWN	SYBR	None	23.918	23.9524	0.040306								TRUE	0.104961	TRUE	3	19	Amp		0.983322	86.9282
					41	D5	FALSE	NC	APP primer1	UNKNOWN	SYBR	None	23.9967	23.9524	0.040306								TRUE	0.104961	TRUE	3	19	Amp		0.976447	86.781
					42	D6	FALSE	NC	APP primer1	UNKNOWN	SYBR	None	23.9425	23.9524	0.040306								TRUE	0.104961	TRUE	3	19	Amp		0.984089	86.9282
					43	D7	FALSE	NC	APP primer2	UNKNOWN	SYBR	None	23.779	23.8228	0.0398905								TRUE	0.162502	TRUE	3	19	Amp		0.988853	86.9282
					44	D8	FALSE	NC	APP primer2	UNKNOWN	SYBR	None	23.8324	23.8228	0.0398905								TRUE	0.162502	TRUE	3	19	Amp		0.979364	86.9282
					45	D9	FALSE	NC	APP primer2	UNKNOWN	SYBR	None	23.857	23.8228	0.0398905								TRUE	0.162502	TRUE	3	19	Amp		0.983152	86.9282
					49	E1	FALSE	185 inhibitor-EV	GD	UNKNOWN	SYBR	None	23.5269	23.6598	0.117375								TRUE	0.0999226	TRUE	3	19	Amp		0.988728	84.7208
					50	E2	FALSE	185 inhibitor-EV	GD	UNKNOWN	SYBR	None	23.7493	23.6598	0.117375								TRUE	0.0999226	TRUE	3	19	Amp		0.984613	84.5737
					51	E3	FALSE	185 inhibitor-EV	GD	UNKNOWN	SYBR	None	23.7032	23.6598	0.117375								TRUE	0.0999226	TRUE	3	19	Amp		0.9904	84.7208
					52	E4	FALSE	185 inhibitor-EV	APP primer1	UNKNOWN	SYBR	None	24.2381	24.3959	0.183681								TRUE	0.104961	TRUE	3	20	Amp		0.977232	86.9282
					53	E5	FALSE	185 inhibitor-EV	APP primer1	UNKNOWN	SYBR	None	24.3521	24.3959	0.183681								TRUE	0.104961	TRUE	3	20	Amp		0.973921	86.781
					54	E6	FALSE	185 inhibitor-EV	APP primer1	UNKNOWN	SYBR	None	24.5976	24.3959	0.183681								TRUE	0.104961	TRUE	3	20	Amp		0.975124	86.781
					55	E7	FALSE	185 inhibitor-EV	APP primer2	UNKNOWN	SYBR	None	23.8245	24.1333	0.320378								TRUE	0.162502	TRUE	3	19	Amp		0.986816	86.9282
					56	E8	FALSE	185 inhibitor-EV	APP primer2	UNKNOWN	SYBR	None	24.1114	24.1333	0.320378								TRUE	0.162502	TRUE	3	19	Amp		0.982246	86.9282
					57	E9	FALSE	185 inhibitor-EV	APP primer2	UNKNOWN	SYBR	None	24.4641	24.1333	0.320378								TRUE	0.162502	TRUE	3	19	Amp		0.979422	86.9282

## Sheet: Fig 5D.
						185 KO EV 中mIR185水平检测
						Sample Name	Gene Name	Cq
						NC EV	U6	16.66
						NC EV	U6	16.68
						NC EV	185	25.63
						NC EV	185	25.62
						NC EV	185	25.85
						185 inhibitor-EV	U6	17.65
						185 inhibitor-EV	U6	17.42
						185 inhibitor-EV	185	27.04
						185 inhibitor-EV	185	27.02
						185 inhibitor-EV	185	26.96

## Sheet: Fig 5G
					3'UTR	U6	22.21
					3'UTR	MIR185	27.62	5.41	4.97	0.737135
					3'UTR	MIR185	27.77	5.56	4.97	0.664343
					3'UTR	MIR185	27.94	5.73	4.97	0.590496
					CTRL	U6	21.36
					CTRL	MIR185	26.05	4.69	4.97	1.21419
					CTRL	MIR185	26.39	5.03	4.97	0.959264
					CTRL	MIR185	26.55	5.19	4.97	0.858565
					CDC+3'UTR	U6	21.36
					CDC+3'UTR	MIR185	26.08	4.72	4.97	1.18921
					CDC+3'UTR	MIR185	26.32	4.96	4.97	1.00696
					CDC+3'UTR	MIR185	26.57	5.21	4.97	0.846745
					CDC	U6	21.45
					CDC	MIR185	25.92	4.47	4.97	1.41421
					CDC	MIR185	26.22	4.77	4.97	1.1487
					CDC	MIR185	26.19	4.74	4.97	1.17283

## Sheet: Fig 7B
Block Type	96-Well 0.2-mL Block
Calibration Background is expired	No
Calibration Background performed on	02-20-2020
Calibration Pure Dye ABY is expired	No
Calibration Pure Dye ABY performed on	02-20-2020
Calibration Pure Dye FAM is expired	No
Calibration Pure Dye FAM performed on	02-20-2020
Calibration Pure Dye JUN is expired	No
Calibration Pure Dye JUN performed on	02-20-2020
Calibration Pure Dye ROX is expired	No
Calibration Pure Dye ROX performed on	02-20-2020
Calibration Pure Dye SYBR is expired	No
Calibration Pure Dye SYBR performed on	02-20-2020
Calibration Pure Dye VIC is expired	No
Calibration Pure Dye VIC performed on	02-20-2020
Calibration ROI is expired	No
Calibration ROI performed on	02-20-2020
Calibration Uniformity is expired	No
Calibration Uniformity performed on	02-20-2020
Chemistry	SYBR_GREEN
Date Created	2021-04-07 15:44:07 PM CST
Experiment Barcode
Experiment Comment
Experiment File Name	D:\lyh\20210407.eds
Experiment Name	20210320
Experiment Run End Time	2021-04-07 15:38:52 PM CST
Experiment Type	Standard Curve
Instrument Name	2721220020543
Instrument Serial Number	2721220020543
Instrument Type	QuantStudio™ 1 System
Passive Reference
Post-read Stage/Step
Pre-read Stage/Step
Quantification Cycle Method	Ct
Signal Smoothing On	true
Stage where Melt Analysis is performed	Stage3
Stage/ Cycle where Ct Analysis is performed	Stage2, Step2
User Name
Well	Well Position	Omit	Sample Name	Target Name	Task	Reporter	Quencher	CT	Ct Mean	Ct SD	Quantity	Quantity Mean	Quantity SD	Y-Intercept	R(superscript 2)	Slope	Efficiency	Automatic Ct Threshold	Ct Threshold	Automatic Baseline	Baseline Start	Baseline End	Amp Status	Comments	Cq Conf	MTP	Tm1	Tm2	Tm3	Tm4
14	B2	FALSE	ctrl mice	u6	UNKNOWN	SYBR	None	31.472	31.6107	0.158859								TRUE	54221.4	TRUE	3	26	Amp		0.926077	Y	80.5744	62.7635
15	B3	FALSE	ctrl mice	u6	UNKNOWN	SYBR	None	31.784	31.6107	0.158859								TRUE	54221.4	TRUE	3	27	Amp		0.917718	Y	81.1885	63.0705
16	B4	FALSE	ctrl mice	u6	UNKNOWN	SYBR	None	31.576	31.6107	0.158859								TRUE	54221.4	TRUE	3	26	Amp		0.907652	Y	81.3421	63.0705
17	B5	FALSE	ctrl mice	185	UNKNOWN	SYBR	None	28.6197	28.6821	0.291936								TRUE	83214.2	TRUE	3	20	Amp		0.929104	N	80.2592
18	B6	FALSE	ctrl mice	185	UNKNOWN	SYBR	None	29.0002	28.6821	0.291936								TRUE	83214.2	TRUE	3	20	Amp		0.888415	N	80.1058
19	B7	FALSE	ctrl mice	185	UNKNOWN	SYBR	None	28.4264	28.6821	0.291936								TRUE	83214.2	TRUE	3	20	Amp		0.913387	N	80.1058
26	C2	FALSE	ad mice	u6	UNKNOWN	SYBR	None	31.3976	31.429	0.172429								TRUE	54221.4	TRUE	3	26	Amp		0.927638	Y	81.3421	62.7635
27	C3	FALSE	ad mice	u6	UNKNOWN	SYBR	None	31.615	31.429	0.172429								TRUE	54221.4	TRUE	3	26	Amp		0.862968	Y	81.6492	63.2241
28	C4	FALSE	ad mice	u6	UNKNOWN	SYBR	None	31.2745	31.429	0.172429								TRUE	54221.4	TRUE	3	26	Amp		0.930167	Y	81.4956	62.917
29	C5	FALSE	ad mice	185	UNKNOWN	SYBR	None	28.7562	28.7158	0.099878								TRUE	83214.2	TRUE	3	20	Amp		0.959272	N	80.2592
30	C6	FALSE	ad mice	185	UNKNOWN	SYBR	None	28.7892	28.7158	0.099878								TRUE	83214.2	TRUE	3	20	Amp		0.92872	N	80.2592
31	C7	FALSE	ad mice	185	UNKNOWN	SYBR	None	28.6021	28.7158	0.099878								TRUE	83214.2	TRUE	3	20	Amp		0.911391	N	80.1058
				ctrl mice	u6	31.472	31.6107
				ctrl mice	u6	31.784
				ctrl mice	u6	31.576
				ctrl mice	185	28.6197	-2.99099	-3.08763	-0.0966444	0.935206
				ctrl mice	185	28.4264	-3.18428	-3.08763	0.0966444	1.06928
				ad mice	u6	31.3976	31.429
				ad mice	u6	31.615
				ad mice	u6	31.2745
				ad mice	185	28.7562	-2.67288	-3.08763	0.414754	-0.414754	0.750147
				ad mice	185	28.7892	-2.63982	-3.08763	0.447818	-0.447818	0.733151
				ad mice	185	28.6021	-2.82696	-3.08763	0.260678	-0.260678	0.834695

## Sheet: Fig 7A
Control	AD
0.779768	0.489552
1.45224	0.389055
0.767993	0.168657

[truncated: 12 more sheets: Fig 1D, Fig 7B., Fig 6K, Fig 6J, Fig 6h, Fig 6g, Fig3a, Fig 3c, Fig 3d, Fig 3f , Fig 3g, Fig 3i]
