# Supplementary material for: Exosomes Mediate APP Dysregulation via APP-miR-185-5p Axis
Source: Front Cell Dev Biol. 2022 Feb 11;10:793388. doi: 10.3389/fcell.2022.793388 (PMC8873530; doi:10.3389/fcell.2022.793388)
Supplement: Supplementary file 3 [file Table4.XLSX]

## Sheet: Fig 1
Fig 1E
CTRL mice brain EV	AD mice brain EV
1	1.27383
1	1.26923
1	1.6815

## Sheet: Fig 2
Fig 2B
CTRL	3'UTR+CDC
1	5.01621
1	6.27564
1	5.04624
Fig 2G
CTRL-EV	3'UTR+CDC-EV
1	1.34716
1	1.35238
1	1.53194

## Sheet: Fig 3
Fig 3B
CTRL-EV	3'UTR+CDC-EV
1	1.90442
1	2.37174
1	2.19083
Fig 3E
CTRL	3'UTR	CDC
1	0.930166	7.69531
1	1.52919	7.8349
1	1.02944	8.12098
Fig 3H
CTRL EXO	UTR EXO	CDS EXO
1	0.804164	2.37337
1	1.18333	2.62226
1	0.568818	1.73263
Fig 3J
C	UTR	CDS
1	1.15	0.9
1	1.36	0.95
1	1.31	0.99

## Sheet: Fig 6
Fig 6C
inhibitor nc	185 inhibitor
1	1.29275
1	1.18383
1	1.18703
Fig 6F
mimcs nc	185 mimics
1	0.689791
1	0.480094
1	0.589893
Fig 6I
NC-EV	185 inhibitor-EV
1	1.59505
1	1.42576
1	1.39308
Fig 6L
NC+CTRL-EV	NC+UTR-EV	185+UTR-EV
1	1.33067	1.01438
1	1.70983	0.992744
1	1.53025	1.02346
