# Supplementary material for: Exosomes Mediate APP Dysregulation via APP-miR-185-5p Axis
Source: Front Cell Dev Biol. 2022 Feb 11;10:793388. doi: 10.3389/fcell.2022.793388 (PMC8873530; doi:10.3389/fcell.2022.793388)
Supplement: Supplementary file 4 [file Table1.XLSX]

## Sheet: Supplementary Table 1
Supplementary Table 1. List of specific primers.
Gene	Sequence	Size (bp)	To	Accession N.
Human APP	5’-AACCAACCAGTGACCATCC-3’	296	56	NM_000484.3
	5’-CAACACACAAACTCTACCCC-3’
Human APP 3’UTR	5’- ATCCCTGTTCATTGTAAGCAC-3’	242	57	NM_000484.3
	5’- CTCCCCACCCAAAATTACTTC-3’
Human GAPDH	5’- CATGACCACAGTCCATGCCATCACT-3’	461	57	NM_001289745.2
	5’- TGAGGTCCACCACCCTGTTGCTGTA-3’
Mouse APP	5’-AGTAGAAGTCGCCGAAGAGG-3’	143	57	NM_001198823.1
	5’-CAGTGCTGGTTGTTCTCTCG-3’
Mouse GAPDH	5’-CATGTTCCAGTATGACTCCACTC-3’	136	60	NM_001289726.1
	5’-GGCCTCACCCCATTTGATGT-3’
miRNA
Universal primer	5’-GAATCGAGCACCAGTTACGC-3’
U6	5’-TGGCCCCTGCGCAAGGATG-3’		55
miR-185-5p	5’-TGGAGAGAAAGGCAGTTCCTGA-3’		55	MIMAT0000214

## Sheet: Supplementary Table 2
Supplementary Table 2. All expressed miRNA in exosomes
Item	Description
Pre-miRNA Index	Pre-miRNA Cluster Index
miRNA_Index	mature miRNA
miR_name	The miR_name is composed of the 1st known miR name in a cluster, a underscore, and a matching annotation: such as
	L-n means the miRNA_seq (detected) is n base less than known rep_miRSeq in the left side;
	R-n means the miRNA_seq (detected) is n base less than known rep_miRSeq in the right side;
	L+n means the miRNA_seq (detected) is n base more than known rep_miRSeq in the left side;
	R+n means the miRNA_seq (detected) is n base more than known rep_miRSeq in the right side;
	2ss5TC13TA means 2 substitution (ss), which are T->C at position 5 and T->A at position 13
	if there is no matching annotation, the miRNA_seq (detected) is exactly same as known rep_miRSeq.
	New discovered 5p/3p sequence has been annotated as p3/p5: which is directly differentiate with the reported sequences,
miR_seq	is a read at 5' or 3' of maximum mapped score in each cluster.
len	miR_seq length
genome ID	Reference Genome Information
strand	strand "+" or "-"
start	pre-miRNA start position
end	Pre-miRNA end position
pre-miRNA_seq	pre-miRNA sequence
#mir/MIR	mapped mir numbers in miRbase, the number in this item eaquals to the sum of mirIDs
mirIDs	is all mirID in a cluster, seprated by ,
rep_mirID	is the representative known mirID
rep_mirSeq	is the representative known mir sequence
rep_miRID	is the representative known miRID
rep_miRSeq	is the representative known miR sequence
type	is 5' or 3', which means the cluster appears at 5' or 3' end
Sequence in miRbase	New, miRNA identified in this study and not reported in miRBase,mainly for new reported 5p or 3p sequence; Diff, confirming miRNA sequences in miRBase, but different sequences are reported in our study; and Yes, confirming miRNA sequences in miRBase.
group	gp1a:Reads were mapped to miRNAs/pre-miRNAs of specific species in miRbase and the pre-miRNAs were further mapped to genome & EST.
	gp1b:Reads were mapped to (except for specific species) miRNAs/pre-miRNAs of selected species in miRbase and the pre-miRNAs were further mapped to genome & EST.
	gp2a:Reads were mapped to miRNAs/pre-miRNAs of selected species in miRbase and the mapped pre-miRNAs were not further mapped to genome, but the reads (and of course the miRNAs of the pre-miRNAs) were mapped to genome. The extended genome sequences from the genome loci may form hairpins.
	gp2b:Reads were mapped to miRNAs/pre-miRNAs of selected species in miRbase and the mapped pre-miRNAs were not further mapped to genome, but the reads (and of course the miRNAs of the pre-miRNAs) were mapped to genome. The extended genome sequences from the genome loci may not form hairpins.
	gp3:Reads were mapped to miRNAs/pre-miRNAs of selected species in miRbase and the mapped pre-miRNAs were not further mapped to genome, and the reads were not mapped to genome, either. but the reads were mapped to the miRNAS(Matures)
	gp4:Reads were not mapped to pre-miRNAs of selected species in miRbase. But the reads were mapped to genome & the extended genome sequences from genome may form hairpins.
SS	Secondary Structure
	Criteria:
	1.number of nucleotides in one bulge in stem : <= 12
	2.number of base pairs in the stem region of the predicted hairpin : >= 16
	3.cutoff of free energy : kCal/mol <= -15
	4.length of hairpin : up and down stems + terminal loop >= 50
	8.number of biased bulges in mature region : <= 2
	10.number of base pairs in the mature region of the predicted hairpin : >= 12
	11.percent of mature in stem : >= 80
hairpinLen	pre-miRNA length
CG%	GC Content
dG	Free energy
raw	Raw data; from #reads(all),is the number of reads for isoform at 5' or 3' end.
norm	Normalized data
Expression Level	High:The number of reads in the following reported miRNAs is higher than the average copy of the data set.Medium:The number of reads in the following reported miRNAs is higher than 10 and less than average copy of the data set.Low:The number of reads in the following reported miRNAs is less than 10
Summary of known and predicted miRNA in this study.
Pre-miRNA Index	miRNA_Index	miR_name	miR_seq	len	genomeID	strand	start	end	pre-miRNA_seq	#mir/MIR	mirIDs,	rep_mirID	rep_mirSeq	rep_miRID	rep_miRSeq	type	Sequence in miRbase	group	SS	hairpinLen	CG%	dG	N_E1(raw)	N_E2(raw)	N_E3(raw)	AN_E1(raw)	AN_E2(raw)	AN_E3(raw)	N_E1(norm)	N_E2(norm)	N_E3(norm)	AN_E1(norm)	AN_E2(norm)	AN_E3(norm)	Expression level
1	1	mmu-miR-1a-3p	TGGAATGTAAAGAAGTATGTAT	22	chr2	+	180389043	180389135	tacctgcttgggacacatacttctttatatgcccatatgaacctgctaagctaTGGAATGTAAAGAAGTATGTATttcaggctaggaactctc	17	mmu-mir-1a-1,rno-mir-1b,cpo-mir-1b,hsa-mir-1-1,ppy-mir-1-1,bta-mir-1-1,eca-mir-1-2,ptr-mir-1-1,mdo-mir-1-2,mml-mir-1-1,cja-mir-1a-2,cfa-mir-1-1,efu-mir-1-2,ssc-mir-1,pal-mir-1-2,dno-mir-1-1,chi-mir-1,	mmu-mir-1a-1	gcttgggacACATACTTCTTTATATGCCCATAtgaacctgctaagctaTGGAATGTAAAGAAGTATGTATttcaggc	mmu-miR-1a-3p	TGGAATGTAAAGAAGTATGTAT	3'	Yes	gp1a	..((((((((..(.((((((((((((((((..(((((..............))))).)))))))))))))))).)..))))).))).......	84	39.8	-37.6	5	2.5	3	991.5	878.5	822.5	26.5245	11.6041	15.8738	191.935	170.466	160.43	middle
2	2	mmu-miR-1a-3p	TGGAATGTAAAGAAGTATGTAT	22	chr18	-	10785473	10785559	tgcctactcagagcacatacttctttatgtacccatatgaacattcagtgctaTGGAATGTAAAGAAGTATGTATtttgggtaggta	16	mmu-mir-1a-2,rno-mir-1,cpo-mir-1a,pal-mir-1-1,ocu-mir-1-2,hsa-mir-1-2,bta-mir-1-2,ppa-mir-1,eca-mir-1-1,ptr-mir-1-2,mdo-mir-1-1,mml-mir-1-2,cja-mir-1a-1,cfa-mir-1-2,efu-mir-1-1,dno-mir-1-2,	mmu-mir-1a-2	tcagagcACATACTTCTTTATGTACCCATAtgaacattcagtgctaTGGAATGTAAAGAAGTATGTATtttg	mmu-miR-1a-3p	TGGAATGTAAAGAAGTATGTAT	3'	Yes	gp1a	((((((((((((..(((((((((((((..(..(((((...((.....))..))))).)..)))))))))))))..))))))))))))	87	36.8	-40.1	5	2.5	3	991.5	878.5	822.5	26.5245	11.6041	15.8738	191.935	170.466	160.43	middle
3	3	mmu-miR-1b-3p_1ss23CA	TGGGTACATAAAGAAGTATGTGA	23	chr18	+	10785446	10785567	ttcctttagcttcttcttggcggacattacctacccaaaatacatacttctttacattccatagcactgaatgttcataTGGGTACATAAAGAAGTATGTGCtctgagtaggcactcctgcg	2	mmu-mir-1b,rno-mir-3571,	mmu-mir-1b	ttcctttagcttcttcttggcggacattacctacccaaaaTACATACTTCTTTACATTCCAtagcactgaatgttcataTGGGTACATAAAGAAGTATGTGCtctgagtaggcactcctgcg	mmu-miR-1b-3p	TGGGTACATAAAGAAGTATGTGC	3'	Diff	gp1a	...................((((......(((((.((...((((((((((((((...((((((..((.....))...))))))....))))))))))))))...)).))))).....)))).	102	41	-35.2	0	0	0	14	0	0	0	0	0	2.71012	0	0	low
4	4	mmu-let-7f-5p	TGAGGTAGTAGATTGTATAGTT	22	chr13	-	48537821	48537929	aaaacttgctctatcagagTGAGGTAGTAGATTGTATAGTTgtggggtagtgattttaccctgtttaggagataaCTATACAATCTATTGCCTTCCCtgaggagtagac	27	mmu-let-7f-1,rno-let-7f-1,cpo-let-7f-1,cgr-let-7f,hsa-let-7f-1,bta-let-7f-1,mdo-let-7f-1,ppy-let-7f-1,mml-let-7f-1,eca-let-7f,ptr-let-7f-1,cja-let-7f,cfa-let-7f,pal-let-7f,dno-let-7f-1,ocu-let-7f-1,tch-let-7f,ppa-let-7f,nle-let-7f,oga-let-7f,mmr-let-7f,dma-let-7f,sbo-let-7f,efu-let-7f,ssc-let-7f-2,ggo-let-7f,chi-let-7f,	mmu-let-7f-1	atcagagTGAGGTAGTAGATTGTATAGTTgtggggtagtgattttaccctgtttaggagataaCTATACAATCTATTGCCTTCCCtgag	mmu-let-7f-5p	TGAGGTAGTAGATTGTATAGTT	5'	Yes	gp1a	.....(((((((.((((...((((((((((((((((((((((((((((((.....))))))).........)))))))))))))))))))))))..)))))))))))..	102	39.4	-49.7	1605.17	1606.33	1533.5	8527.17	7384.07	7416.33	8515.25	7456.02	8114.16	1650.69	1432.82	1446.57	high
4	5	mmu-let-7f-1-3p_1ss22CT	CTATACAATCTATTGCCTTCCT	22	chr13	-	48537821	48537929	aaaacttgctctatcagagTGAGGTAGTAGATTGTATAGTTgtggggtagtgattttaccctgtttaggagataaCTATACAATCTATTGCCTTCCCtgaggagtagac	27	mmu-let-7f-1,rno-let-7f-1,cpo-let-7f-1,cgr-let-7f,hsa-let-7f-1,bta-let-7f-1,mdo-let-7f-1,ppy-let-7f-1,mml-let-7f-1,eca-let-7f,ptr-let-7f-1,cja-let-7f,cfa-let-7f,pal-let-7f,dno-let-7f-1,ocu-let-7f-1,tch-let-7f,ppa-let-7f,nle-let-7f,oga-let-7f,mmr-let-7f,dma-let-7f,sbo-let-7f,efu-let-7f,ssc-let-7f-2,ggo-let-7f,chi-let-7f,	mmu-let-7f-1	atcagagTGAGGTAGTAGATTGTATAGTTgtggggtagtgattttaccctgtttaggagataaCTATACAATCTATTGCCTTCCCtgag	mmu-let-7f-1-3p	CTATACAATCTATTGCCTTCCC	3'	Diff	gp1a	.....(((((((.((((...((((((((((((((((((((((((((((((.....))))))).........)))))))))))))))))))))))..)))))))))))..	102	39.4	-49.7	0	0	0	10	22	0	0	0	0	1.9358	4.26892	0	low
5	6	mmu-let-7d-5p	AGAGGTAGTAGGTTGCATAGTT	22	chr13	-	48536010	48536115	aaatgggttcctaggaAGAGGTAGTAGGTTGCATAGTTttagggcagagattttgcccacaaggagttaaCTATACGACCTGCTGCCTTTCTtagggccttattat	19	mmu-let-7d,rno-let-7d,cpo-let-7d,ocu-let-7d,cgr-let-7d,hsa-let-7d,ppy-let-7d,mml-let-7d,oar-let-7d,bta-let-7d,eca-let-7d,ptr-let-7d,mdo-let-7d,cja-let-7d,cfa-let-7d,efu-let-7d,ssc-let-7d,dno-let-7d,chi-let-7d,	mmu-let-7d	aatgggttcctaggaAGAGGTAGTAGGTTGCATAGTTttagggcagagattttgcccacaaggagttaaCTATACGACCTGCTGCCTTTCTtagggccttatt	mmu-let-7d-5p	AGAGGTAGTAGGTTGCATAGTT	5'	Yes	gp1a	.(((..(..((((((.(((((((((((((((.((((((...(((((((...)))))))..........)))))).)))))))))))))))))))))..)..)))..	103	43.4	-49.4	509	609	511	394	421.75	391	2700.2	2826.76	2703.84	76.2706	81.8372	76.2651	high
5	7	mmu-let-7d-3p	CTATACGACCTGCTGCCTTTCT	22	chr13	-	48536010	48536115	aaatgggttcctaggaAGAGGTAGTAGGTTGCATAGTTttagggcagagattttgcccacaaggagttaaCTATACGACCTGCTGCCTTTCTtagggccttattat	19	mmu-let-7d,rno-let-7d,cpo-let-7d,ocu-let-7d,cgr-let-7d,hsa-let-7d,ppy-let-7d,mml-let-7d,oar-let-7d,bta-let-7d,eca-let-7d,ptr-let-7d,mdo-let-7d,cja-let-7d,cfa-let-7d,efu-let-7d,ssc-let-7d,dno-let-7d,chi-let-7d,	mmu-let-7d	aatgggttcctaggaAGAGGTAGTAGGTTGCATAGTTttagggcagagattttgcccacaaggagttaaCTATACGACCTGCTGCCTTTCTtagggccttatt	mmu-let-7d-3p	CTATACGACCTGCTGCCTTTCT	3'	Yes	gp1a	.(((..(..((((((.(((((((((((((((.((((((...(((((((...)))))))..........)))))).)))))))))))))))))))))..)..)))..	103	43.4	-49.4	86	123	110	645	609	569	456.222	570.922	582.039	124.859	118.172	110.984	middle
6	8	mmu-let-7i-5p	TGAGGTAGTAGTTTGTGCTGTT	22	chr10	-	122985632	122985735	acaccatggccctggcTGAGGTAGTAGTTTGTGCTGTTggtcgggttgtgacattgcccgctgtggagataaCTGCGCAAGCTACTGCCTTGCtagtgctggtg	23	mmu-let-7i,rno-let-7i,mml-let-7i,ssc-let-7i,aja-let-7i,cpo-let-7i,cja-let-7i,dno-let-7i,ocu-let-7i,tch-let-7i,ppa-let-7i,nle-let-7i,cgr-let-7i,hsa-let-7i,bta-let-7i,mdo-let-7i,ppy-let-7i,oar-let-7i,ptr-let-7i,ggo-let-7i,chi-let-7i,pal-let-7i,oga-let-7i,	mmu-let-7i	ctggcTGAGGTAGTAGTTTGTGCTGTTggtcgggttgtgacattgcccgctgtggagataaCTGCGCAAGCTACTGCCTTGCTag	mmu-let-7i-5p	TGAGGTAGTAGTTTGTGCTGTT	5'	Yes	gp1a	.((((..(((.(((((.(((((((((((((((((.(((((.(((((.........)))))))........))).)))))))))))))))))))))).)))))))	103	55.8	-51.9	4269	4704	3808.5	5377	4835	4612	22646.6	21834.3	20151.8	1040.88	938.193	899.578	high
6	9	mmu-let-7i-3p_R-1	CTGCGCAAGCTACTGCCTTGC	21	chr10	-	122985632	122985735	acaccatggccctggcTGAGGTAGTAGTTTGTGCTGTTggtcgggttgtgacattgcccgctgtggagataaCTGCGCAAGCTACTGCCTTGCtagtgctggtg	23	mmu-let-7i,rno-let-7i,mml-let-7i,ssc-let-7i,aja-let-7i,cpo-let-7i,cja-let-7i,dno-let-7i,ocu-let-7i,tch-let-7i,ppa-let-7i,nle-let-7i,cgr-let-7i,hsa-let-7i,bta-let-7i,mdo-let-7i,ppy-let-7i,oar-let-7i,ptr-let-7i,ggo-let-7i,chi-let-7i,pal-let-7i,oga-let-7i,	mmu-let-7i	ctggcTGAGGTAGTAGTTTGTGCTGTTggtcgggttgtgacattgcccgctgtggagataaCTGCGCAAGCTACTGCCTTGCTag	mmu-let-7i-3p	CTGCGCAAGCTACTGCCTTGCT	3'	Diff	gp1a	.((((..(((.(((((.(((((((((((((((((.(((((.(((((.........)))))))........))).)))))))))))))))))))))).)))))))	103	55.8	-51.9	5	0	0	0	13	0	26.5245	0	0	0	2.52255	0	middle
7	10	mmu-let-7b-5p	TGAGGTAGTAGGTTGTGTGGTT	22	chr15	+	85707316	85707415	accgcagggTGAGGTAGTAGGTTGTGTGGTTtcagggcagtgatgttgcccctccgaagataaCTATACAACCTACTGCCTTCCCtgaggcgcccaggga	21	mmu-let-7b,rno-let-7b,cpo-let-7b,cgr-let-7b,hsa-let-7b,bta-let-7b,ptr-let-7b,mdo-let-7b,ppy-let-7b,mml-let-7b,cfa-let-7b,ggo-let-7b,dno-let-7b,ocu-let-7b,chi-let-7b,ppa-let-7b,oga-let-7b,mmr-let-7b,dma-let-7b,sbo-let-7b,oar-let-7b,	mmu-let-7b	gcagggTGAGGTAGTAGGTTGTGTGGTTtcagggcagtgatgttgcccctccgaagataaCTATACAACCTACTGCCTTCCCtga	mmu-let-7b-5p	TGAGGTAGTAGGTTGTGTGGTT	5'	Yes	gp1a	.((.(((((.(((((((((((((((((((((((.((((((.....))))))....))....)))))))))))))))))))))))))).))..........	89	56	-52.2	620	666.5	536	2257.5	2236.5	2133	3289.04	3093.65	2836.12	437.007	433.975	416.045	high
7	11	mmu-let-7b-3p_1ss22CT	CTATACAACCTACTGCCTTCCT	22	chr15	+	85707316	85707415	accgcagggTGAGGTAGTAGGTTGTGTGGTTtcagggcagtgatgttgcccctccgaagataaCTATACAACCTACTGCCTTCCCtgaggcgcccaggga	21	mmu-let-7b,rno-let-7b,cpo-let-7b,cgr-let-7b,hsa-let-7b,bta-let-7b,ptr-let-7b,mdo-let-7b,ppy-let-7b,mml-let-7b,cfa-let-7b,ggo-let-7b,dno-let-7b,ocu-let-7b,chi-let-7b,ppa-let-7b,oga-let-7b,mmr-let-7b,dma-let-7b,sbo-let-7b,oar-let-7b,	mmu-let-7b	gcagggTGAGGTAGTAGGTTGTGTGGTTtcagggcagtgatgttgcccctccgaagataaCTATACAACCTACTGCCTTCCCtga	mmu-let-7b-3p	CTATACAACCTACTGCCTTCCC	3'	Diff	gp1a	.((.(((((.(((((((((((((((((((((((.((((((.....))))))....))....)))))))))))))))))))))))))).))..........	89	56	-52.2	0	0	0	75	70	73	0	0	0	14.5185	13.5829	14.2388	middle
8	12	mmu-let-7e-5p	TGAGGTAGGAGGTTGTATAGTT	22	chr17	+	17830346	17830450	acctgccgcgccccccgggcTGAGGTAGGAGGTTGTATAGTTgaggaagacacccgaggagatcaCTATACGGCCTCCTAGCTTTCCccaggctgcgccctgcac	21	mmu-let-7e,rno-let-7e,cpo-let-7e,cgr-let-7e,hsa-let-7e,bta-let-7e,ppy-let-7e,mml-let-7e,eca-let-7e,ptr-let-7e,cja-let-7e,cfa-let-7e,efu-let-7e,ssc-let-7e,ggo-let-7e,chi-let-7e,pal-let-7e,tch-let-7e,ppa-let-7e,oga-let-7e,nle-let-7e,	mmu-let-7e	cgcgccccccgggcTGAGGTAGGAGGTTGTATAGTTgaggaagacacccgaggagatcaCTATACGGCCTCCTAGCTTTCCccaggctgcgcc	mmu-let-7e-5p	TGAGGTAGGAGGTTGTATAGTT	5'	Yes	gp1a	...(((.((((..((.(((..(((.(((((((..(((((((.((..................)))))))))..))))))).)))..))).))..))))...))).	101	62.9	-46.3	131.5	105.5	110.25	1539	1273.7	1273.7	697.595	489.693	583.362	297.92	247.151	248.437	middle
8	13	mmu-let-7e-3p	CTATACGGCCTCCTAGCTTTCC	22	chr17	+	17830346	17830450	acctgccgcgccccccgggcTGAGGTAGGAGGTTGTATAGTTgaggaagacacccgaggagatcaCTATACGGCCTCCTAGCTTTCCccaggctgcgccctgcac	21	mmu-let-7e,rno-let-7e,cpo-let-7e,cgr-let-7e,hsa-let-7e,bta-let-7e,ppy-let-7e,mml-let-7e,eca-let-7e,ptr-let-7e,cja-let-7e,cfa-let-7e,efu-let-7e,ssc-let-7e,ggo-let-7e,chi-let-7e,pal-let-7e,tch-let-7e,ppa-let-7e,oga-let-7e,nle-let-7e,	mmu-let-7e	cgcgccccccgggcTGAGGTAGGAGGTTGTATAGTTgaggaagacacccgaggagatcaCTATACGGCCTCCTAGCTTTCCccaggctgcgcc	mmu-let-7e-3p	CTATACGGCCTCCTAGCTTTCC	3'	Yes	gp1a	...(((.((((..((.(((..(((.(((((((..(((((((.((..................)))))))))..))))))).)))..))).))..))))...))).	101	62.9	-46.3	0	0	0	65	75	80	0	0	0	12.5827	14.5532	15.6041	middle
9	14	mmu-miR-7b-5p_R-1	TGGAAGACTTGTGATTTTGTTGT	23	chr17	+	56242988	56243098	aggagcggagtacgtgagccagtgctatgTGGAAGACTTGTGATTTTGTTGTtctgatatgatatgaCAACAAGTCACAGCCAGCCTcatagcgtggactcctatcacctt	3	mmu-mir-7b,rno-mir-7b,cgr-mir-7b,	mmu-mir-7b	aggagcggagtacgtgagccagtgctatgTGGAAGACTTGTGATTTTGTTGTTctgatatgatatgaCAACAAGTCACAGCCAGCCTCAtagcgtggactcctatcacctt	mmu-miR-7b-5p	TGGAAGACTTGTGATTTTGTTGTT	5'	Diff	gp1a	(((.(((.....)))((((((.(((((((.((.....(((((((((.(((((..((......))..))))))))))))))....)).)))))))))).)))......))).	86	46.8	-35.8	5	0	6	94017.3	79793.3	68847.3	26.5245	0	31.7476	18199.9	15483.3	13428.8	high
9	15	mmu-miR-7b-3p_R-2	CAACAAGTCACAGCCAGCCT	20	chr17	+	56242988	56243098	aggagcggagtacgtgagccagtgctatgTGGAAGACTTGTGATTTTGTTGTtctgatatgatatgaCAACAAGTCACAGCCAGCCTcatagcgtggactcctatcacctt	3	mmu-mir-7b,rno-mir-7b,cgr-mir-7b,	mmu-mir-7b	aggagcggagtacgtgagccagtgctatgTGGAAGACTTGTGATTTTGTTGTTctgatatgatatgaCAACAAGTCACAGCCAGCCTCAtagcgtggactcctatcacctt	mmu-miR-7b-3p	CAACAAGTCACAGCCAGCCTCA	3'	Diff	gp1a	(((.(((.....)))((((((.(((((((.((.....(((((((((.(((((..((......))..))))))))))))))....)).)))))))))).)))......))).	86	46.8	-35.8	0	0	0	0	5	0	0	0	0	0	0.97021	0	low
10	16	mmu-let-7j_R-1_1ss8TG	TGAGGTAGTAGTTTGTGCTGTTA	23	chr3	+	140028249	140028370	attggaggctatttctgatcatgataatttccTGAGGTATTAGTTTGTGCTGTTAtatgaatcgaataatatcccttgctcagattaaaagcctggagttaaaaaaatcaagtgccttgaac	1	mmu-let-7j,	mmu-let-7j	attggaggctatttctgatcatgataatttccTGAGGTATTAGTTTGTGCTGTTATatgaatcgaataatatcccttgctcagattaaaagcctggagttaaaaaaatcaagtgccttgaac	mmu-let-7j	TGAGGTATTAGTTTGTGCTGTTAT	5'	Diff	gp1a	....(((((.(((..((((.....(((((((...((((.((((((((.((....((((..........)))).....)).))))))))..))))))))))).....))))))))))))....	114	34.4	-23.3	208	191.5	132	569.5	373.5	356.5	1103.42	888.874	698.447	110.244	72.4747	69.5359	middle
11	17	mmu-let-7c-5p	TGAGGTAGTAGGTTGTATGGTT	22	chr16	+	77599652	77599759	gaagctgtgtgcatccgggtTGAGGTAGTAGGTTGTATGGTTtagagttacaccctgggagttaaCTGTACAACCTTCTAGCTTTCCttggagcacacttgagccatc	25	mmu-let-7c-1,rno-let-7c-1,cpo-let-7c,cja-let-7c,cfa-let-7c,pal-let-7c,dno-let-7c-1,ocu-let-7c,ppa-let-7c,nle-let-7c,oga-let-7c,mmr-let-7c,dma-let-7c,cgr-let-7c-1,hsa-let-7c,bta-let-7c,ppy-let-7c,mml-let-7c,oar-let-7c,eca-let-7c,ptr-let-7c,efu-let-7c,ssc-let-7c,ggo-let-7c,chi-let-7c,	mmu-let-7c-1	tgtgtgcatccgggtTGAGGTAGTAGGTTGTATGGTTtagagttacaccctgggagttaaCTGTACAACCTTCTAGCTTTCCttggagcacact	mmu-let-7c-5p	TGAGGTAGTAGGTTGTATGGTT	5'	Yes	gp1a	...(((((((((.(((..(..(((.(((.((((((((..(((..((.(..(.....)..).)))))..)))))))).))).)))..)..)))))))))...)))....	101	48.1	-43.4	732.667	813.333	651.667	24534	22921.8	22274.3	3886.73	3775.2	3448.14	4749.3	4447.8	4344.64	high
11	18	mmu-let-7c-1-3p	CTGTACAACCTTCTAGCTTTCC	22	chr16	+	77599652	77599759	gaagctgtgtgcatccgggtTGAGGTAGTAGGTTGTATGGTTtagagttacaccctgggagttaaCTGTACAACCTTCTAGCTTTCCttggagcacacttgagccatc	25	mmu-let-7c-1,rno-let-7c-1,cpo-let-7c,cja-let-7c,cfa-let-7c,pal-let-7c,dno-let-7c-1,ocu-let-7c,ppa-let-7c,nle-let-7c,oga-let-7c,mmr-let-7c,dma-let-7c,cgr-let-7c-1,hsa-let-7c,bta-let-7c,ppy-let-7c,mml-let-7c,oar-let-7c,eca-let-7c,ptr-let-7c,efu-let-7c,ssc-let-7c,ggo-let-7c,chi-let-7c,	mmu-let-7c-1	tgtgtgcatccgggtTGAGGTAGTAGGTTGTATGGTTtagagttacaccctgggagttaaCTGTACAACCTTCTAGCTTTCCttggagcacact	mmu-let-7c-1-3p	CTGTACAACCTTCTAGCTTTCC	3'	Yes	gp1a	...(((((((((.(((..(..(((.(((.((((((((..(((..((.(..(.....)..).)))))..)))))))).))).)))..)..)))))))))...)))....	101	48.1	-43.4	0	0	0	0	0	6	0	0	0	0	0	1.17031	low
12	19	mmu-let-7c-5p	TGAGGTAGTAGGTTGTATGGTT	22	chr15	+	85706598	85706704	gactgacggcctttggggTGAGGTAGTAGGTTGTATGGTTttgggctctgccccgctctgcggtaaCTATACAATCTACTGTCTTTCCtgaagtggccgcaatatct	19	mmu-let-7c-2,rno-let-7c-2,cpo-let-7a-3,cgr-let-7c-2,hsa-let-7a-3,bta-let-7a-3,ppy-let-7a-3,mml-let-7a-3,eca-let-7a-2,ptr-let-7a-3,cfa-let-7a-1,ggo-let-7a,pal-let-7a-1,ppa-let-7a-1,nle-let-7a-1,dma-let-7a-1,ocu-let-7a-3,chi-let-7a,mmr-let-7a-1,	mmu-let-7c-2	acggcctttggggTGAGGTAGTAGGTTGTATGGTTttgggctctgccccgctctgcggtaaCTATACAATCTACTGTCTTTCCtgaagtggccgc	mmu-let-7c-5p	TGAGGTAGTAGGTTGTATGGTT	5'	Yes	gp1a	...((.((((((((..((..((..((((((((((((((((..((((...))))(((...)))..))))))))))))))))..))..))..))).)))))))......	98	51.4	-47.7	732.667	813.333	651.667	24534	22921.8	22274.3	3886.73	3775.2	3448.14	4749.3	4447.8	4344.64	high
12	20	mmu-let-7a-1-3p	CTATACAATCTACTGTCTTTCC	22	chr15	+	85706598	85706704	gactgacggcctttggggTGAGGTAGTAGGTTGTATGGTTttgggctctgccccgctctgcggtaaCTATACAATCTACTGTCTTTCCtgaagtggccgcaatatct	19	mmu-let-7c-2,rno-let-7c-2,cpo-let-7a-3,cgr-let-7c-2,hsa-let-7a-3,bta-let-7a-3,ppy-let-7a-3,mml-let-7a-3,eca-let-7a-2,ptr-let-7a-3,cfa-let-7a-1,ggo-let-7a,pal-let-7a-1,ppa-let-7a-1,nle-let-7a-1,dma-let-7a-1,ocu-let-7a-3,chi-let-7a,mmr-let-7a-1,	mmu-let-7c-2	acggcctttggggTGAGGTAGTAGGTTGTATGGTTttgggctctgccccgctctgcggtaaCTATACAATCTACTGTCTTTCCtgaagtggccgc	mmu-let-7a-1-3p	CTATACAATCTACTGTCTTTCC	3'	Yes	gp1a	...((.((((((((..((..((..((((((((((((((((..((((...))))(((...)))..))))))))))))))))..))..))..))).)))))))......	98	51.4	-47.7	49	26.5	47.5	6419.5	5179	4818.5	259.94	123.004	251.335	1242.69	1004.94	939.856	middle
13	21	mmu-let-7g-5p	TGAGGTAGTAGTTTGTACAGTT	22	chr9	+	106178817	106178953	gctccgttctcttttgcctgattccaggcTGAGGTAGTAGTTTGTACAGTTtgagggtctatgataccacccggtacaggagataACTGTACAGGCCACTGCCTTGCcaggaacagtgcaccagctaccaaatgggg	26	mmu-let-7g,rno-let-7g,eca-let-7g,cpo-let-7g,mmr-let-7g,cgr-let-7g,hsa-let-7g,ppy-let-7g,mml-let-7g,bta-let-7g,ptr-let-7g,mdo-let-7g,oar-let-7g,cja-let-7g,cfa-let-7g,pal-let-7g,dno-let-7g,ocu-let-7g,tch-let-7g,ppa-let-7g,nle-let-7g,dma-let-7g,ssc-let-7g,ggo-let-7g,chi-let-7g,oga-let-7g,	mmu-let-7g	ccaggcTGAGGTAGTAGTTTGTACAGTTtgagggtctatgataccacccggtacaggagataACTGTACAGGCCACTGCCTTGCcagg	mmu-let-7g-5p	TGAGGTAGTAGTTTGTACAGTT	5'	Yes	gp1a	.(((((((..((..((((((.((((.(((.((((((((.(..(((((((((.....((((.((.((((....))))))..)))))))))))))..).))))))))))).))))))).)))..))......)))))))	136	51.8	-56	3169.17	3355.33	2779.5	26456.2	24783.2	23493.8	16812.1	15574.3	14707.1	5121.39	4808.98	4582.51	high
13	22	mmu-let-7g-3p	ACTGTACAGGCCACTGCCTTGC	22	chr9	+	106178817	106178953	gctccgttctcttttgcctgattccaggcTGAGGTAGTAGTTTGTACAGTTtgagggtctatgataccacccggtacaggagataACTGTACAGGCCACTGCCTTGCcaggaacagtgcaccagctaccaaatgggg	26	mmu-let-7g,rno-let-7g,eca-let-7g,cpo-let-7g,mmr-let-7g,cgr-let-7g,hsa-let-7g,ppy-let-7g,mml-let-7g,bta-let-7g,ptr-let-7g,mdo-let-7g,oar-let-7g,cja-let-7g,cfa-let-7g,pal-let-7g,dno-let-7g,ocu-let-7g,tch-let-7g,ppa-let-7g,nle-let-7g,dma-let-7g,ssc-let-7g,ggo-let-7g,chi-let-7g,oga-let-7g,	mmu-let-7g	ccaggcTGAGGTAGTAGTTTGTACAGTTtgagggtctatgataccacccggtacaggagataACTGTACAGGCCACTGCCTTGCcagg	mmu-let-7g-3p	ACTGTACAGGCCACTGCCTTGC	3'	Yes	gp1a	.(((((((..((..((((((.((((.(((.((((((((.(..(((((((((.....((((.((.((((....))))))..)))))))))))))..).))))))))))).))))))).)))..))......)))))))	136	51.8	-56	0	0	0	5	0	8	0	0	0	0.967901	0	1.56041	low
14	23	mmu-miR-7a-5p	TGGAAGACTAGTGATTTTGTTGT	23	chr7	+	78888277	78888373	ggtcgggccagccccgttTGGAAGACTAGTGATTTTGTTGTtgtgtctctgtatccaaCAACAAGTCCCAGTCTGCCACAtggtgctggtcatttca	10	mmu-mir-7a-2,rno-mir-7a-2,cpo-mir-7-2,eca-mir-7-1,cfa-mir-7-2,efu-mir-7a,ssc-mir-7-1,pal-mir-7a,dno-mir-7-2,tch-mir-7-2,	mmu-mir-7a-2	ggtcgggccagccccgttTGGAAGACTAGTGATTTTGTTGTtgtgtctctgtatccaaCAACAAGTCCCAGTCTGCCACAtggtgctggtcatttca	mmu-miR-7a-5p	TGGAAGACTAGTGATTTTGTTGT	5'	Yes	gp1a	((...(((((((.((((.(((.(((((...((.((((((((((..(......)..))))))))))))..))))).))).)))).)))))))...)).	96	50.5	-40.3	692.5	648	550	262844	218199	185554	3673.65	3007.78	2910.2	50881.4	42339.8	36192.6	high
14	24	mmu-miR-7a-2-3p	CAACAAGTCCCAGTCTGCCACA	22	chr7	+	78888277	78888373	ggtcgggccagccccgttTGGAAGACTAGTGATTTTGTTGTtgtgtctctgtatccaaCAACAAGTCCCAGTCTGCCACAtggtgctggtcatttca	10	mmu-mir-7a-2,rno-mir-7a-2,cpo-mir-7-2,eca-mir-7-1,cfa-mir-7-2,efu-mir-7a,ssc-mir-7-1,pal-mir-7a,dno-mir-7-2,tch-mir-7-2,	mmu-mir-7a-2	ggtcgggccagccccgttTGGAAGACTAGTGATTTTGTTGTtgtgtctctgtatccaaCAACAAGTCCCAGTCTGCCACAtggtgctggtcatttca	mmu-miR-7a-2-3p	CAACAAGTCCCAGTCTGCCACA	3'	Yes	gp1a	((...(((((((.((((.(((.(((((...((.((((((((((..(......)..))))))))))))..))))).))).)))).)))))))...)).	96	50.5	-40.3	0	0	0	80	91	93	0	0	0	15.4864	17.6578	18.1398	middle
15	25	mmu-let-7k_R+1_1ss9GT	TGAGGTAGTAGGTTGTGTGC	20	chr5	-	147283189	147283298	tagccacagccctaaccctagccTGAGGTAGGAGGTTGTGTGCaagctcaccactaacctatagtacacagagagcctttatcccacaacacaacacaaaacaatacttc	1	mmu-let-7k,	mmu-let-7k	tagccacagccctaaccctagccTGAGGTAGGAGGTTGTGTGcaagctcaccactaacctatagtacacagagagcctttatcccacaacacaacacaaaacaatacttc	mmu-let-7k	TGAGGTAGGAGGTTGTGTG	5'	Diff	gp1a	..((((((((((..(((.........)))..).))))))).))..((((...((((.....)))).......))))..................................	41	47.3	-20.7	0	0	0	3	3	0	0	0	0	0.58074	0.582126	0	low
16	26	mmu-let-7a-5p_1ss19AG	TGAGGTAGTAGGTTGTATGGTT	22	chr9	+	41536702	41536823	tccagccattgtgactgcatgttcccaggtTGAGGTAGTAGGTTGTATAGTTtagagttacatcaagggagataactgtacagcctcctagctttccttgggacttgcacaaagcaacatgg	23	mmu-let-7a-2,rno-let-7a-2,cpo-let-7a-2,ppa-let-7a-2,nle-let-7a-2,sbo-let-7a,cgr-let-7a-2,hsa-let-7a-2,bta-let-7a-2,eca-let-7a,ppy-let-7a-2,ptr-let-7a-2,mdo-let-7a-2,mml-let-7a-2,cja-let-7a-1,cfa-let-7a-2,ssc-let-7a-1,pal-let-7a-2,dno-let-7c-2,ocu-let-7a-2,oga-let-7a-2,mmr-let-7a-2,dma-let-7a-2,	mmu-let-7a-2	ctgcatgttcccaggtTGAGGTAGTAGGTTGTATAGTTtagagttacatcaagggagataaCTGTACAGCCTCCTAGCTTTCcttgggacttgcac	mmu-let-7a-5p	TGAGGTAGTAGGTTGTATAGTT	5'	Diff	gp1a	.(((....((((...((((.(.(((((((..(((.(((.(((((((((((((.........(((......)))))))))))))))).))).)))..)))))))).))))....))))..)))	121	45.9	-45.6	732.667	813.333	651.667	24534	22921.8	22274.3	3886.73	3775.2	3448.14	4749.3	4447.8	4344.64	high
17	27	mmu-let-7f-5p	TGAGGTAGTAGATTGTATAGTT	22	chrX	+	151912346	151912428	tgtgggaTGAGGTAGTAGATTGTATAGTTttagggtcataccccatcttggagataaCTATACAGTCTACTGTCTTTCCcacg	13	mmu-let-7f-2,rno-let-7f-2,hsa-let-7f-2,bta-let-7f-2,ppy-let-7f-2,mml-let-7f-2,ssc-let-7f-1,oar-let-7f,cpo-let-7f-2,dno-let-7f-2,ptr-let-7f-2,mdo-let-7f-2,ocu-let-7f-2,	mmu-let-7f-2	tgtgggaTGAGGTAGTAGATTGTATAGTTttagggtcataccccatcttggagataaCTATACAGTCTACTGTCTTTCccacg	mmu-let-7f-5p	TGAGGTAGTAGATTGTATAGTT	5'	Yes	gp1a	.((((((.(((..((((((((((((((((...(((.....))).(((.....)))))))))))))))))))..))))))))).	81	42.2	-40.7	1605.17	1606.33	1533.5	8527.17	7384.07	7416.33	8515.25	7456.02	8114.16	1650.69	1432.82	1446.57	high
17	28	mmu-let-7f-2-3p_R+1	CTATACAGTCTACTGTCTTTCT	22	chrX	+	151912346	151912428	tgtgggaTGAGGTAGTAGATTGTATAGTTttagggtcataccccatcttggagataaCTATACAGTCTACTGTCTTTCCcacg	13	mmu-let-7f-2,rno-let-7f-2,hsa-let-7f-2,bta-let-7f-2,ppy-let-7f-2,mml-let-7f-2,ssc-let-7f-1,oar-let-7f,cpo-let-7f-2,dno-let-7f-2,ptr-let-7f-2,mdo-let-7f-2,ocu-let-7f-2,	mmu-let-7f-2	tgtgggaTGAGGTAGTAGATTGTATAGTTttagggtcataccccatcttggagataaCTATACAGTCTACTGTCTTTCccacg	mmu-let-7f-2-3p	CTATACAGTCTACTGTCTTTC	3'	Diff	gp1a	.((((((.(((..((((((((((((((((...(((.....))).(((.....)))))))))))))))))))..))))))))).	81	42.2	-40.7	5.5	4	12.5	115	86	76.5	29.177	18.5666	66.1408	22.2617	16.6876	14.9214	middle
18	29	mmu-miR-7a-5p	TGGAAGACTAGTGATTTTGTTGT	23	chr13	-	58392776	58392920	ttatacagagcctgtagaaaatgtagaagagacattggatgttggcctagttctgtgTGGAAGACTAGTGATTTTGTTGTttttagataactaaaacgaCAACAAATCACAGTCTGCCATAtggcacaggccacctctacaggac	27	mmu-mir-7a-1,rno-mir-7a-1,cpo-mir-7-1,cfa-mir-7-1,ocu-mir-7a,tch-mir-7-4,tch-mir-7-3,hsa-mir-7-1,ppy-mir-7-1,ggo-mir-7-1,ppa-mir-7-1,lla-mir-7,bta-mir-7-2,eca-mir-7-3,ptr-mir-7-1,mdo-mir-7,mml-mir-7-1,mne-mir-7-1,cja-mir-7,efu-mir-7b,ssc-mir-7-2,aja-mir-7,pal-mir-7b-1,dno-mir-7-1,chi-mir-7,sha-mir-7,sla-mir-7,	mmu-mir-7a-1	ttggatgttggcctagttctgtgTGGAAGACTAGTGATTTTGTTGTttttagataactaaaacgaCAACAAATCACAGTCTGCCATAtggcacaggccacctctacag	mmu-miR-7a-5p	TGGAAGACTAGTGATTTTGTTGT	5'	Yes	gp1a	..........((((((((.(((((.......)))))......((((((.((.(..(((((.(((((.((((.((((((((((((((....)))))..)))))))))))))))))).)))))..).))))))))..))))))))..	91	40.7	-58.1	692.5	648	550	262844	218199	185554	3673.65	3007.78	2910.2	50881.4	42339.8	36192.6	high
18	30	mmu-miR-7a-1-3p_1ss22AT	CAACAAATCACAGTCTGCCATT	22	chr13	-	58392776	58392920	ttatacagagcctgtagaaaatgtagaagagacattggatgttggcctagttctgtgTGGAAGACTAGTGATTTTGTTGTttttagataactaaaacgaCAACAAATCACAGTCTGCCATAtggcacaggccacctctacaggac	27	mmu-mir-7a-1,rno-mir-7a-1,cpo-mir-7-1,cfa-mir-7-1,ocu-mir-7a,tch-mir-7-4,tch-mir-7-3,hsa-mir-7-1,ppy-mir-7-1,ggo-mir-7-1,ppa-mir-7-1,lla-mir-7,bta-mir-7-2,eca-mir-7-3,ptr-mir-7-1,mdo-mir-7,mml-mir-7-1,mne-mir-7-1,cja-mir-7,efu-mir-7b,ssc-mir-7-2,aja-mir-7,pal-mir-7b-1,dno-mir-7-1,chi-mir-7,sha-mir-7,sla-mir-7,	mmu-mir-7a-1	ttggatgttggcctagttctgtgTGGAAGACTAGTGATTTTGTTGTttttagataactaaaacgaCAACAAATCACAGTCTGCCATAtggcacaggccacctctacag	mmu-miR-7a-1-3p	CAACAAATCACAGTCTGCCATA	3'	Diff	gp1a	..........((((((((.(((((.......)))))......((((((.((.(..(((((.(((((.((((.((((((((((((((....)))))..)))))))))))))))))).)))))..).))))))))..))))))))..	91	40.7	-58.1	0	0	0	566	418	489	0	0	0	109.566	81.1096	95.3802	middle
19	31	mmu-let-7a-5p	TGAGGTAGTAGGTTGTATAGTT	22	chr13	-	48538171	48538272	ttcactgtgggaTGAGGTAGTAGGTTGTATAGTTttagggtcacacccaccactgggagataaCTATACAATCTACTGTCTTTCCtaaggtgatggaaaagt	14	mmu-let-7a-1,rno-let-7a-1,cpo-let-7a-1,dno-let-7a,ocu-let-7a-1,cgr-let-7a-1,hsa-let-7a-1,bta-let-7a-1,ppy-let-7a-1,mml-let-7a-1,ptr-let-7a-1,mdo-let-7a-1,ssc-let-7a-2,oar-let-7a,	mmu-let-7a-1	ttcactgtgggaTGAGGTAGTAGGTTGTATAGTTttagggtcacacccaccactgggagataaCTATACAATCTACTGTCTTTCCtaaggtgat	mmu-let-7a-5p	TGAGGTAGTAGGTTGTATAGTT	5'	Yes	gp1a	.((((..(((((.(((..((((((((((((((((...(((.....))).((....))....))))))))))))))))..))))))))..)))).........	92	42.2	-43.2	549	594.833	497.333	1780.18	1611.42	1568.65	2912.39	2761	2631.52	344.608	312.683	305.968	high
19	32	mmu-let-7a-1-3p	CTATACAATCTACTGTCTTTCC	22	chr13	-	48538171	48538272	ttcactgtgggaTGAGGTAGTAGGTTGTATAGTTttagggtcacacccaccactgggagataaCTATACAATCTACTGTCTTTCCtaaggtgatggaaaagt	14	mmu-let-7a-1,rno-let-7a-1,cpo-let-7a-1,dno-let-7a,ocu-let-7a-1,cgr-let-7a-1,hsa-let-7a-1,bta-let-7a-1,ppy-let-7a-1,mml-let-7a-1,ptr-let-7a-1,mdo-let-7a-1,ssc-let-7a-2,oar-let-7a,	mmu-let-7a-1	ttcactgtgggaTGAGGTAGTAGGTTGTATAGTTttagggtcacacccaccactgggagataaCTATACAATCTACTGTCTTTCCtaaggtgat	mmu-let-7a-1-3p	CTATACAATCTACTGTCTTTCC	3'	Yes	gp1a	.((((..(((((.(((..((((((((((((((((...(((.....))).((....))....))))))))))))))))..))))))))..)))).........	92	42.2	-43.2	49	26.5	47.5	6419.5	5179	4818.5	259.94	123.004	251.335	1242.69	1004.94	939.856	middle
20	33	mmu-miR-9-5p	TCTTTGGTTATCTAGCTGTATGA	23	chr3	+	88215598	88215686	cggggttggttgttaTCTTTGGTTATCTAGCTGTATGAgtggtgtggagtcttcATAAAGCTAGATAACCGAAAGTaaaaataacccca	16	mmu-mir-9-1,rno-mir-9a-1,hsa-mir-9-1,ppy-mir-9-1,mml-mir-9-1,ssc-mir-9-1,cpo-mir-9-1,eca-mir-9a,ptr-mir-9-1,mdo-mir-9a-3,cja-mir-9-1,cfa-mir-9-1,dno-mir-9-1,ocu-mir-9-1,efu-mir-9-1,tch-mir-9-3,	mmu-mir-9-1	cggggttggttgttaTCTTTGGTTATCTAGCTGTATGAgtggtgtggagtcttcATAAAGCTAGATAACCGAAAGTaaaaataacccca	mmu-miR-9-5p	TCTTTGGTTATCTAGCTGTATGA	5'	Yes	gp1a	.(((((((....(((..(((((((((((((((.((((((.((.......)))))))).)))))))))))))))..)))...))))))).	87	40.4	-41.7	2.66667	2	1.66667	683.333	611.667	518	14.1464	9.28328	8.81878	132.28	118.689	101.037	middle
20	34	mmu-miR-9-3p	ATAAAGCTAGATAACCGAAAGT	22	chr3	+	88215598	88215686	cggggttggttgttaTCTTTGGTTATCTAGCTGTATGAgtggtgtggagtcttcATAAAGCTAGATAACCGAAAGTaaaaataacccca	16	mmu-mir-9-1,rno-mir-9a-1,hsa-mir-9-1,ppy-mir-9-1,mml-mir-9-1,ssc-mir-9-1,cpo-mir-9-1,eca-mir-9a,ptr-mir-9-1,mdo-mir-9a-3,cja-mir-9-1,cfa-mir-9-1,dno-mir-9-1,ocu-mir-9-1,efu-mir-9-1,tch-mir-9-3,	mmu-mir-9-1	cggggttggttgttaTCTTTGGTTATCTAGCTGTATGAgtggtgtggagtcttcATAAAGCTAGATAACCGAAAGTaaaaataacccca	mmu-miR-9-3p	ATAAAGCTAGATAACCGAAAGT	3'	Yes	gp1a	.(((((((....(((..(((((((((((((((.((((((.((.......)))))))).)))))))))))))))..)))...))))))).	87	40.4	-41.7	2	0	0	373.333	355.667	315	10.6098	0	0	72.2699	69.0143	61.4412	middle
21	35	mmu-miR-9-5p	TCTTTGGTTATCTAGCTGTATGA	23	chr13	+	83738806	83738892	ggaagcgagttgttaTCTTTGGTTATCTAGCTGTATGAgtgtattggtcttcATAAAGCTAGATAACCGAAAGTaaaaactccttca	23	mmu-mir-9-2,rno-mir-9a-2,hsa-mir-9-2,bta-mir-9-2,ptr-mir-9-2,mml-mir-9-2,ssc-mir-9-2,ggo-mir-9,mne-mir-9,age-mir-9,lla-mir-9,cpo-mir-9-2,cfa-mir-9-2,dno-mir-9-2,cgr-mir-9,eca-mir-9a-2,mdo-mir-9a-2,ppy-mir-9-2,cja-mir-9-2,efu-mir-9-3,pal-mir-9-1,tch-mir-9-1,ocu-mir-9-2,	mmu-mir-9-2	gttgttaTCTTTGGTTATCTAGCTGTATGAgtgtattggtcttcATAAAGCTAGATAACCGAAAGTaaaaac	mmu-miR-9-5p	TCTTTGGTTATCTAGCTGTATGA	5'	Yes	gp1a	.((((.(((((.(((..(((((((((((((((.((((((..(....)..)))))).)))))))))))))))..))).))))))))).	85	36.8	-40.1	2.66667	2	1.66667	683.333	611.667	518	14.1464	9.28328	8.81878	132.28	118.689	101.037	middle
21	36	mmu-miR-9-3p	ATAAAGCTAGATAACCGAAAGT	22	chr13	+	83738806	83738892	ggaagcgagttgttaTCTTTGGTTATCTAGCTGTATGAgtgtattggtcttcATAAAGCTAGATAACCGAAAGTaaaaactccttca	23	mmu-mir-9-2,rno-mir-9a-2,hsa-mir-9-2,bta-mir-9-2,ptr-mir-9-2,mml-mir-9-2,ssc-mir-9-2,ggo-mir-9,mne-mir-9,age-mir-9,lla-mir-9,cpo-mir-9-2,cfa-mir-9-2,dno-mir-9-2,cgr-mir-9,eca-mir-9a-2,mdo-mir-9a-2,ppy-mir-9-2,cja-mir-9-2,efu-mir-9-3,pal-mir-9-1,tch-mir-9-1,ocu-mir-9-2,	mmu-mir-9-2	gttgttaTCTTTGGTTATCTAGCTGTATGAgtgtattggtcttcATAAAGCTAGATAACCGAAAGTaaaaac	mmu-miR-9-3p	ATAAAGCTAGATAACCGAAAGT	3'	Yes	gp1a	.((((.(((((.(((..(((((((((((((((.((((((..(....)..)))))).)))))))))))))))..))).))))))))).	85	36.8	-40.1	2	0	0	373.333	355.667	315	10.6098	0	0	72.2699	69.0143	61.4412	middle
22	37	mmu-miR-9-5p	TCTTTGGTTATCTAGCTGTATGA	23	chr7	+	79505264	79505353	ggaggcccgtttctcTCTTTGGTTATCTAGCTGTATGAgtgccacagagccgtcATAAAGCTAGATAACCGAAAGTagaaatgactctca	15	mmu-mir-9-3,bta-mir-9-1,ppy-mir-9-3,mml-mir-9-3,rno-mir-9a-3,cpo-mir-9-3,dno-mir-9-3,hsa-mir-9-3,mdo-mir-9a-1,cfa-mir-9-3,pal-mir-9-2,tch-mir-9-2,efu-mir-9-2,ssc-mir-9-3,chi-mir-9,	mmu-mir-9-3	ggaggcccgtttctcTCTTTGGTTATCTAGCTGTATGAgtgccacagagccgtcATAAAGCTAGATAACCGAAAGTagaaatgactctca	mmu-miR-9-5p	TCTTTGGTTATCTAGCTGTATGA	5'	Yes	gp1a	.((((..(((((((((.(((((((((((((((.(((((..((......))..))))).))))))))))))))))).)))))))..)))).	88	45.6	-41.1	2.66667	2	1.66667	683.333	611.667	518	14.1464	9.28328	8.81878	132.28	118.689	101.037	middle
22	38	mmu-miR-9-3p	ATAAAGCTAGATAACCGAAAGT	22	chr7	+	79505264	79505353	ggaggcccgtttctcTCTTTGGTTATCTAGCTGTATGAgtgccacagagccgtcATAAAGCTAGATAACCGAAAGTagaaatgactctca	15	mmu-mir-9-3,bta-mir-9-1,ppy-mir-9-3,mml-mir-9-3,rno-mir-9a-3,cpo-mir-9-3,dno-mir-9-3,hsa-mir-9-3,mdo-mir-9a-1,cfa-mir-9-3,pal-mir-9-2,tch-mir-9-2,efu-mir-9-2,ssc-mir-9-3,chi-mir-9,	mmu-mir-9-3	ggaggcccgtttctcTCTTTGGTTATCTAGCTGTATGAgtgccacagagccgtcATAAAGCTAGATAACCGAAAGTagaaatgactctca	mmu-miR-9-3p	ATAAAGCTAGATAACCGAAAGT	3'	Yes	gp1a	.((((..(((((((((.(((((((((((((((.(((((..((......))..))))).))))))))))))))))).)))))))..)))).	88	45.6	-41.1	2	0	0	373.333	355.667	315	10.6098	0	0	72.2699	69.0143	61.4412	middle
23	39	mmu-miR-10a-5p_R-1	TACCCTGTAGATCCGAATTTGT	22	chr11	+	96317160	96317275	aagaagacctgtctgtcttctgtataTACCCTGTAGATCCGAATTTGTgtaaggaattttgtggtcaCAAATTCGTATCTAGGGGAATatgtagttgacataaacactccgctcat	28	mmu-mir-10a,rno-mir-10a,cpo-mir-10a,cgr-mir-10a,hsa-mir-10a,ggo-mir-10a,ppa-mir-10a,bta-mir-10a,oar-mir-10a,eca-mir-10a,ptr-mir-10a,mdo-mir-10a,ppy-mir-10a,mml-mir-10a,cja-mir-10a,cfa-mir-10a,pal-mir-10a,dno-mir-10a,ocu-mir-10a,sbo-mir-10a,ssc-mir-10a,chi-mir-10a,nle-mir-10a,oga-mir-10a,mmr-mir-10a,dma-mir-10a,age-mir-10a,sla-mir-10a,	mmu-mir-10a	gacctgtctgtcttctgtataTACCCTGTAGATCCGAATTTGTGtaaggaattttgtggtcaCAAATTCGTATCTAGGGGAATAtgtagttgacataaacactccgctca	mmu-miR-10a-5p	TACCCTGTAGATCCGAATTTGTG	5'	Diff	gp1a	.(((((((......))))))).(((((.((((.(((((.((((((((((................)))))))))).))))))))).)))))..(((......)))...........	69	38.8	-33.2	1069	875	878	423	288	280	5670.94	4061.44	4645.73	81.8844	55.8841	54.6144	high
23	40	mmu-miR-10a-3p_R-1	CAAATTCGTATCTAGGGGAAT	21	chr11	+	96317160	96317275	aagaagacctgtctgtcttctgtataTACCCTGTAGATCCGAATTTGTgtaaggaattttgtggtcaCAAATTCGTATCTAGGGGAATatgtagttgacataaacactccgctcat	28	mmu-mir-10a,rno-mir-10a,cpo-mir-10a,cgr-mir-10a,hsa-mir-10a,ggo-mir-10a,ppa-mir-10a,bta-mir-10a,oar-mir-10a,eca-mir-10a,ptr-mir-10a,mdo-mir-10a,ppy-mir-10a,mml-mir-10a,cja-mir-10a,cfa-mir-10a,pal-mir-10a,dno-mir-10a,ocu-mir-10a,sbo-mir-10a,ssc-mir-10a,chi-mir-10a,nle-mir-10a,oga-mir-10a,mmr-mir-10a,dma-mir-10a,age-mir-10a,sla-mir-10a,	mmu-mir-10a	gacctgtctgtcttctgtataTACCCTGTAGATCCGAATTTGTGtaaggaattttgtggtcaCAAATTCGTATCTAGGGGAATAtgtagttgacataaacactccgctca	mmu-miR-10a-3p	CAAATTCGTATCTAGGGGAATA	3'	Diff	gp1a	.(((((((......))))))).(((((.((((.(((((.((((((((((................)))))))))).))))))))).)))))..(((......)))...........	69	38.8	-33.2	41	33	39	5	0	5	217.501	153.174	206.359	0.967901	0	0.975257	middle
24	41	mmu-miR-10b-5p_R-1	TACCCTGTAGAACCGAATTTGT	22	chr2	+	74726045	74726157	ggacccgaggttgtaacgttgtctatataTACCCTGTAGAACCGAATTTGTgtggtacccacatagtcACAGATTCGATTCTAGGGGAATatatggtcgatgcaaaaacttca	30	mmu-mir-10b,rno-mir-10b,cpo-mir-10b,dma-mir-10,cgr-mir-10b,hsa-mir-10b,ppa-mir-10b,bta-mir-10b,eca-mir-10b,ptr-mir-10b,mdo-mir-10b,ppy-mir-10b,mml-mir-10b,cja-mir-10b,cfa-mir-10b,efu-mir-10,ssc-mir-10b,ggo-mir-10b,pal-mir-10b,dno-mir-10b,ocu-mir-10b,chi-mir-10b,tch-mir-10b-1,tch-mir-10b-2,nle-mir-10b,oga-mir-10,mmr-mir-10,oar-mir-10b,mne-mir-10b,sbo-mir-10b,	mmu-mir-10b	tataTACCCTGTAGAACCGAATTTGTGtggtacccacatagtcaCAGATTCGATTCTAGGGGAATAta	mmu-miR-10b-5p	TACCCTGTAGAACCGAATTTGTG	5'	Diff	gp1a	......((((((....(((((.((((((((.((((.(((((.((((((((((..((......))...)))))))))).))))))))).)))))))).)))))....)))))).	106	42.5	-43.4	1409	1235	1170	2100	1713	1345	7474.61	5732.43	6190.78	406.518	332.394	262.344	high
24	42	mmu-miR-10b-3p_L+1R-1	ACAGATTCGATTCTAGGGGAAT	22	chr2	+	74726045	74726157	ggacccgaggttgtaacgttgtctatataTACCCTGTAGAACCGAATTTGTgtggtacccacatagtcACAGATTCGATTCTAGGGGAATatatggtcgatgcaaaaacttca	30	mmu-mir-10b,rno-mir-10b,cpo-mir-10b,dma-mir-10,cgr-mir-10b,hsa-mir-10b,ppa-mir-10b,bta-mir-10b,eca-mir-10b,ptr-mir-10b,mdo-mir-10b,ppy-mir-10b,mml-mir-10b,cja-mir-10b,cfa-mir-10b,efu-mir-10,ssc-mir-10b,ggo-mir-10b,pal-mir-10b,dno-mir-10b,ocu-mir-10b,chi-mir-10b,tch-mir-10b-1,tch-mir-10b-2,nle-mir-10b,oga-mir-10,mmr-mir-10,oar-mir-10b,mne-mir-10b,sbo-mir-10b,	mmu-mir-10b	tataTACCCTGTAGAACCGAATTTGTGtggtacccacatagtcaCAGATTCGATTCTAGGGGAATAta	mmu-miR-10b-3p	CAGATTCGATTCTAGGGGAATA	3'	Diff	gp1a	......((((((....(((((.((((((((.((((.(((((.((((((((((..((......))...)))))))))).))))))))).)))))))).)))))....)))))).	106	42.5	-43.4	57	74	57	7	9	13	302.38	343.482	301.602	1.35506	1.74638	2.53567	middle
25	43	mmu-miR-15a-5p_R-1	TAGCAGCACATAATGGTTTGT	21	chr14	-	61632017	61632110	cccttggagtaaagTAGCAGCACATAATGGTTTGTggatgttgaaaaggtgCAGGCCATACTGTGCTGCCTCAaaatacaaggacctgatcttc	27	mmu-mir-15a,rno-mir-15a,cpo-mir-15a,cgr-mir-15a,hsa-mir-15a,bta-mir-15a,ptr-mir-15a,ppy-mir-15a,mml-mir-15a,ggo-mir-15a,ppa-mir-15a,mne-mir-15a,age-mir-15a,lla-mir-15a,sla-mir-15a,lca-mir-15a,eca-mir-15a,mdo-mir-15a,cfa-mir-15a,dno-mir-15a,tch-mir-15a,nle-mir-15a,oga-mir-15a,mmr-mir-15a,ssc-mir-15a,ocu-mir-15a,chi-mir-15a,	mmu-mir-15a	cccttggagtaaagTAGCAGCACATAATGGTTTGTGgatgttgaaaaggtgCAGGCCATACTGTGCTGCCTCAaaatacaagga	mmu-miR-15a-5p	TAGCAGCACATAATGGTTTGTG	5'	Diff	gp1a	.(((((..........((((((((..((((..(((...............)))..))))..)))))))).........)))))...........	53	45.7	-29	116	143	113	3675	3919	3777	615.369	663.755	597.913	711.407	760.451	736.71	middle
25	44	mmu-miR-15a-3p_1ss22AT	CAGGCCATACTGTGCTGCCTCT	22	chr14	-	61632017	61632110	cccttggagtaaagTAGCAGCACATAATGGTTTGTggatgttgaaaaggtgCAGGCCATACTGTGCTGCCTCAaaatacaaggacctgatcttc	27	mmu-mir-15a,rno-mir-15a,cpo-mir-15a,cgr-mir-15a,hsa-mir-15a,bta-mir-15a,ptr-mir-15a,ppy-mir-15a,mml-mir-15a,ggo-mir-15a,ppa-mir-15a,mne-mir-15a,age-mir-15a,lla-mir-15a,sla-mir-15a,lca-mir-15a,eca-mir-15a,mdo-mir-15a,cfa-mir-15a,dno-mir-15a,tch-mir-15a,nle-mir-15a,oga-mir-15a,mmr-mir-15a,ssc-mir-15a,ocu-mir-15a,chi-mir-15a,	mmu-mir-15a	cccttggagtaaagTAGCAGCACATAATGGTTTGTGgatgttgaaaaggtgCAGGCCATACTGTGCTGCCTCAaaatacaagga	mmu-miR-15a-3p	CAGGCCATACTGTGCTGCCTCA	3'	Diff	gp1a	.(((((..........((((((((..((((..(((...............)))..))))..)))))))).........)))))...........	53	45.7	-29	0	0	0	292	274	296	0	0	0	56.5254	53.1675	57.7352	middle
26	45	mmu-miR-15b-5p_R-1	TAGCAGCACATCATGGTTTAC	21	chr3	+	69009756	69009853	ttggaaccttaaagtactgTAGCAGCACATCATGGTTTACatactacagtcaagatgCGAATCATTATTTGCTGCTCTagaaatttaaggaaattcat	24	mmu-mir-15b,eca-mir-15b,rno-mir-15b,cgr-mir-15b,hsa-mir-15b,ptr-mir-15b,ppy-mir-15b,ggo-mir-15b,ppa-mir-15b,bta-mir-15b,mml-mir-15b,chi-mir-15b,mne-mir-15b,age-mir-15b,lla-mir-15b,cja-mir-15b,cfa-mir-15b,tch-mir-15b,efu-mir-15,ssc-mir-15b,pal-mir-15b,dno-mir-15b,nle-mir-15b,oga-mir-15b,	mmu-mir-15b	ctgTAGCAGCACATCATGGTTTACAtactacagtcaagatgCGAATCATTATTTGCTGCTCTAg	mmu-miR-15b-5p	TAGCAGCACATCATGGTTTACA	5'	Diff	gp1a	.((((.(((((((...((..(((((((.((.((((((..(((.((.......)))))..)))))).)).)))))))..))...)))))))...)))).	96	34.7	-29.1	409	573	418	3418	3720	3556	2169.71	2659.66	2211.75	661.657	721.836	693.603	high
26	46	mmu-miR-15b-3p_R-1	CGAATCATTATTTGCTGCTCT	21	chr3	+	69009756	69009853	ttggaaccttaaagtactgTAGCAGCACATCATGGTTTACatactacagtcaagatgCGAATCATTATTTGCTGCTCTagaaatttaaggaaattcat	24	mmu-mir-15b,eca-mir-15b,rno-mir-15b,cgr-mir-15b,hsa-mir-15b,ptr-mir-15b,ppy-mir-15b,ggo-mir-15b,ppa-mir-15b,bta-mir-15b,mml-mir-15b,chi-mir-15b,mne-mir-15b,age-mir-15b,lla-mir-15b,cja-mir-15b,cfa-mir-15b,tch-mir-15b,efu-mir-15,ssc-mir-15b,pal-mir-15b,dno-mir-15b,nle-mir-15b,oga-mir-15b,	mmu-mir-15b	ctgTAGCAGCACATCATGGTTTACAtactacagtcaagatgCGAATCATTATTTGCTGCTCTAg	mmu-miR-15b-3p	CGAATCATTATTTGCTGCTCTA	3'	Diff	gp1a	.((((.(((((((...((..(((((((.((.((((((..(((.((.......)))))..)))))).)).)))))))..))...)))))))...)))).	96	34.7	-29.1	45	26	21	7134	7096	6464	238.721	120.683	111.117	1381	1376.92	1260.81	middle
27	47	mmu-miR-16-5p	TAGCAGCACGTAAATATTGGCG	22	chr14	-	61631880	61631972	atgtcagcggtgcctTAGCAGCACGTAAATATTGGCGttaagattctgaaattacctCCAGTATTGACTGTGCTGCTGAagtaaggttggcaa	23	mmu-mir-16-1,cgr-mir-16,hsa-mir-16-1,ptr-mir-16-1,ppy-mir-16-1,mml-mir-16-1,cja-mir-16-1,ggo-mir-16,ppa-mir-16,mne-mir-16,age-mir-16,sla-mir-16,eca-mir-16-2,mdo-mir-16-1,cfa-mir-16-1,nle-mir-16-1,oga-mir-16-1,dma-mir-16,sbo-mir-16-1,efu-mir-16-1,ssc-mir-16-2,pal-mir-16-1,lla-mir-16,	mmu-mir-16-1	atgtcagcggtgcctTAGCAGCACGTAAATATTGGCGttaagattctgaaattacctCCAGTATTGACTGTGCTGCTGAagtaaggttggcaa	mmu-miR-16-5p	TAGCAGCACGTAAATATTGGCG	5'	Yes	gp1a	.(((((((..(((.((((((((((((.((((((((...(((..........)))...)))))))).)).)))))))))).)))..))))))).	91	44.1	-37.1	630.5	785.5	558	30650.2	28552.3	26926	3344.74	3646.01	2952.53	5933.26	5540.35	5251.96	high
27	48	mmu-miR-16-1-3p	CCAGTATTGACTGTGCTGCTGA	22	chr14	-	61631880	61631972	atgtcagcggtgcctTAGCAGCACGTAAATATTGGCGttaagattctgaaattacctCCAGTATTGACTGTGCTGCTGAagtaaggttggcaa	23	mmu-mir-16-1,cgr-mir-16,hsa-mir-16-1,ptr-mir-16-1,ppy-mir-16-1,mml-mir-16-1,cja-mir-16-1,ggo-mir-16,ppa-mir-16,mne-mir-16,age-mir-16,sla-mir-16,eca-mir-16-2,mdo-mir-16-1,cfa-mir-16-1,nle-mir-16-1,oga-mir-16-1,dma-mir-16,sbo-mir-16-1,efu-mir-16-1,ssc-mir-16-2,pal-mir-16-1,lla-mir-16,	mmu-mir-16-1	atgtcagcggtgcctTAGCAGCACGTAAATATTGGCGttaagattctgaaattacctCCAGTATTGACTGTGCTGCTGAagtaaggttggcaa	mmu-miR-16-1-3p	CCAGTATTGACTGTGCTGCTGA	3'	Yes	gp1a	.(((((((..(((.((((((((((((.((((((((...(((..........)))...)))))))).)).)))))))))).)))..))))))).	91	44.1	-37.1	0	0	0	548	555	538	0	0	0	106.082	107.693	104.938	middle
28	49	mmu-miR-16-5p	TAGCAGCACGTAAATATTGGCG	22	chr3	+	69009898	69009996	ctgacatgcttgttccactcTAGCAGCACGTAAATATTGGCGtagtgaaataaatattaaacACCAATATTATTGTGCTGCTTTagtgtgacagggata	23	mmu-mir-16-2,rno-mir-16,cpo-mir-16b,pal-mir-16-2,ocu-mir-16b,oga-mir-16-2,cgr-mir-16-2,hsa-mir-16-2,bta-mir-16b,eca-mir-16-1,ptr-mir-16-2,mdo-mir-16-2,ppy-mir-16-2,mml-mir-16-2,cja-mir-16-2,cfa-mir-16-2,efu-mir-16-2,ssc-mir-16-1,dno-mir-16b,chi-mir-16b,nle-mir-16-2,oar-mir-16b,sbo-mir-16-2,	mmu-mir-16-2	catgcttgttccactcTAGCAGCACGTAAATATTGGCGtagtgaaataaatattaaacACCAATATTATTGTGCTGCTTTagtgtgacagggata	mmu-miR-16-5p	TAGCAGCACGTAAATATTGGCG	5'	Yes	gp1a	.....((.(((((..((((..(((((((((..((((((((.((..(((........))).)).))))))))..)))))))))..))))..))))).)).	93	37.4	-38.4	630.5	785.5	558	30650.2	28552.3	26926	3344.74	3646.01	2952.53	5933.26	5540.35	5251.96	high
28	50	mmu-miR-16-2-3p	ACCAATATTATTGTGCTGCTTT	22	chr3	+	69009898	69009996	ctgacatgcttgttccactcTAGCAGCACGTAAATATTGGCGtagtgaaataaatattaaacACCAATATTATTGTGCTGCTTTagtgtgacagggata	23	mmu-mir-16-2,rno-mir-16,cpo-mir-16b,pal-mir-16-2,ocu-mir-16b,oga-mir-16-2,cgr-mir-16-2,hsa-mir-16-2,bta-mir-16b,eca-mir-16-1,ptr-mir-16-2,mdo-mir-16-2,ppy-mir-16-2,mml-mir-16-2,cja-mir-16-2,cfa-mir-16-2,efu-mir-16-2,ssc-mir-16-1,dno-mir-16b,chi-mir-16b,nle-mir-16-2,oar-mir-16b,sbo-mir-16-2,	mmu-mir-16-2	catgcttgttccactcTAGCAGCACGTAAATATTGGCGtagtgaaataaatattaaacACCAATATTATTGTGCTGCTTTagtgtgacagggata	mmu-miR-16-2-3p	ACCAATATTATTGTGCTGCTTT	3'	Yes	gp1a	.....((.(((((..((((..(((((((((..((((((((.((..(((........))).)).))))))))..)))))))))..))))..))))).)).	93	37.4	-38.4	8	0	0	944	864	761	42.4392	0	0	182.74	167.652	148.434	middle
29	51	mmu-miR-17-5p	CAAAGTGCTTACAGTGCAGGTAG	23	chr14	+	115043671	115043755	gtcagaataatgtCAAAGTGCTTACAGTGCAGGTAGtgatgtgtgcatctACTGCAGTGAGGGCACTTGTAGcattatgctgaca	31	mmu-mir-17,rno-mir-17-1,cpo-mir-17,cfa-mir-17,dno-mir-17,ocu-mir-17,cgr-mir-17,hsa-mir-17,bta-mir-17,ptr-mir-17,mml-mir-17,ggo-mir-17,ppa-mir-17,mne-mir-17,age-mir-17,lla-mir-17,sla-mir-17,lca-mir-17,eca-mir-17,mdo-mir-17,ppy-mir-17,cja-mir-17,efu-mir-17,ssc-mir-17,pal-mir-17,tch-mir-17,oga-mir-17,chi-mir-17,oar-mir-17,nle-mir-17,mmr-mir-17,	mmu-mir-17	gtcagaataatgtCAAAGTGCTTACAGTGCAGGTAGtgatgtgtgcatctACTGCAGTGAGGGCACTTGTAGcattatgctgac	mmu-miR-17-5p	CAAAGTGCTTACAGTGCAGGTAG	5'	Yes	gp1a	(((((.(((((((..(((((((..((.(((((.....((((....))))..))))).))..)))))))...))))))).))))).	84	44.7	-40.8	741	974	558	69004	62498	56824.7	3930.93	4520.96	2952.53	13357.8	12127.2	11083.7	high
29	52	mmu-miR-17-3p	ACTGCAGTGAGGGCACTTGTAG	22	chr14	+	115043671	115043755	gtcagaataatgtCAAAGTGCTTACAGTGCAGGTAGtgatgtgtgcatctACTGCAGTGAGGGCACTTGTAGcattatgctgaca	31	mmu-mir-17,rno-mir-17-1,cpo-mir-17,cfa-mir-17,dno-mir-17,ocu-mir-17,cgr-mir-17,hsa-mir-17,bta-mir-17,ptr-mir-17,mml-mir-17,ggo-mir-17,ppa-mir-17,mne-mir-17,age-mir-17,lla-mir-17,sla-mir-17,lca-mir-17,eca-mir-17,mdo-mir-17,ppy-mir-17,cja-mir-17,efu-mir-17,ssc-mir-17,pal-mir-17,tch-mir-17,oga-mir-17,chi-mir-17,oar-mir-17,nle-mir-17,mmr-mir-17,	mmu-mir-17	gtcagaataatgtCAAAGTGCTTACAGTGCAGGTAGtgatgtgtgcatctACTGCAGTGAGGGCACTTGTAGcattatgctgac	mmu-miR-17-3p	ACTGCAGTGAGGGCACTTGTAG	3'	Yes	gp1a	(((((.(((((((..(((((((..((.(((((.....((((....))))..))))).))..)))))))...))))))).))))).	84	44.7	-40.8	0	0	0	689	604	589	0	0	0	133.377	117.201	114.885	middle
30	53	mmu-miR-18a-5p	TAAGGTGCATCTAGTGCAGATAG	23	chr14	+	115043847	115043946	gtgctgcgtgctttttgttcTAAGGTGCATCTAGTGCAGATAGtgaagtagactagcatctACTGCCCTAAGTGCTCCTTCTggcataagaagttatgtc	27	mmu-mir-18a,rno-mir-18a,cpo-mir-18a,dno-mir-18a,ocu-mir-18a,cgr-mir-18a,hsa-mir-18a,bta-mir-18a,ptr-mir-18a,ppy-mir-18a,mml-mir-18a,ggo-mir-18a,ppa-mir-18,mne-mir-18,age-mir-18,lla-mir-18,sla-mir-18,lca-mir-18,eca-mir-18a,oga-mir-18,mdo-mir-18a,cfa-mir-18a,ssc-mir-18a,efu-mir-18,pal-mir-18a,chi-mir-18a,mmr-mir-18,	mmu-mir-18a	tgcgtgctttttgttcTAAGGTGCATCTAGTGCAGATAGtgaagtagactagcatctACTGCCCTAAGTGCTCCTTCTGgcataagaagttatgtc	mmu-miR-18a-5p	TAAGGTGCATCTAGTGCAGATAG	5'	Yes	gp1a	.....(((((((((((((.((((((.(((..(((.((((.(((((.((....))..)).))))))).)))..))).)))..))).))))))))).)))).	94	45	-31.2	26	14	22	6284	5924	5413.5	137.927	64.983	116.408	1216.46	1149.51	1055.91	middle
30	54	mmu-miR-18a-3p_R-1	ACTGCCCTAAGTGCTCCTTCT	21	chr14	+	115043847	115043946	gtgctgcgtgctttttgttcTAAGGTGCATCTAGTGCAGATAGtgaagtagactagcatctACTGCCCTAAGTGCTCCTTCTggcataagaagttatgtc	27	mmu-mir-18a,rno-mir-18a,cpo-mir-18a,dno-mir-18a,ocu-mir-18a,cgr-mir-18a,hsa-mir-18a,bta-mir-18a,ptr-mir-18a,ppy-mir-18a,mml-mir-18a,ggo-mir-18a,ppa-mir-18,mne-mir-18,age-mir-18,lla-mir-18,sla-mir-18,lca-mir-18,eca-mir-18a,oga-mir-18,mdo-mir-18a,cfa-mir-18a,ssc-mir-18a,efu-mir-18,pal-mir-18a,chi-mir-18a,mmr-mir-18,	mmu-mir-18a	tgcgtgctttttgttcTAAGGTGCATCTAGTGCAGATAGtgaagtagactagcatctACTGCCCTAAGTGCTCCTTCTGgcataagaagttatgtc	mmu-miR-18a-3p	ACTGCCCTAAGTGCTCCTTCTG	3'	Diff	gp1a	.....(((((((((((((.((((((.(((..(((.((((.(((((.((....))..)).))))))).)))..))).)))..))).))))))))).)))).	94	45	-31.2	0	0	0	284	344	238	0	0	0	54.9768	66.7505	46.4223	middle
31	55	mmu-miR-18b-5p_R-4_1ss18TA	TAAGGTGCATCTAGTGCAG	19	chrX	-	52742331	52742420	taatgtgtctcttgtgtTAAGGTGCATCTAGTGCTGttagtgaagcagcttacaatctactgccctaaatgccccttctcgcacaggcta	4	mmu-mir-18b,cgr-mir-18b,ssc-mir-18b,chi-mir-18b,	mmu-mir-18b	tctcttgtgtTAAGGTGCATCTAGTGCTGTTAGtgaagcagcttacaatcTACTGCCCTAAATGCCCCTTCTcgcacaggcta	mmu-miR-18b-5p	TAAGGTGCATCTAGTGCTGTTAG	5'	Diff	gp1a	......((((..((((..((((.((((.(((.((((((.....))))))...((......))..))).)))).))))..)))).))))..	82	45.6	-24.4	0	0	0	95	104	103.5	0	0	0	18.3901	20.1804	20.1878	middle
32	56	mmu-miR-19b-3p	TGTGCAAATCCATGCAAAACTGA	23	chrX	-	52741977	52742075	gacattgctacttacgattagttttgcagatttgcagttcagcgtatatgtgaatatatggcTGTGCAAATCCATGCAAAACTGAttgtgggaatgtgt	26	mmu-mir-19b-2,rno-mir-19b-2,cpo-mir-19b-2,hsa-mir-19b-2,ppy-mir-19b-2,mml-mir-19b-2,ggo-mir-19b-2,ppa-mir-19b-2,mne-mir-19b-2,bta-mir-19b-2,eca-mir-19b-2,ptr-mir-19b-2,cja-mir-19b-2,cfa-mir-19b-2,efu-mir-19,ssc-mir-19b-2,pal-mir-19-1,ocu-mir-19b-2,tch-mir-19b-2,nle-mir-19b,oga-mir-19b-2,mmr-mir-19b-2,dma-mir-19b-2,age-mir-19b-2,lla-mir-19b-2,sla-mir-19b-2,	mmu-mir-19b-2	acttacgattAGTTTTGCAGATTTGCAGTTCAGCgtatatgtgaatatatggcTGTGCAAATCCATGCAAAACTGAttgtggga	mmu-miR-19b-3p	TGTGCAAATCCATGCAAAACTGA	3'	Yes	gp1a	.(((((.((((....(((((((((((((((((((((...((((((((((....)))))).))))))))))))..))))))))))))))))).)))))..	96	38.4	-41.6	305	282.5	207.5	23525.3	17770	12887.7	1618	1311.26	1097.94	4554.04	3448.13	2513.76	high
33	57	mmu-miR-19b-1-5p	AGTTTTGCAGGTTTGCATCCAGC	23	chr14	+	115044304	115044397	gcactggtctatggttAGTTTTGCAGGTTTGCATCCAGCtgtataatattctgcTGTGCAAATCCATGCAAAACTGActgtggtggtgaaaagt	31	mmu-mir-19b-1,rno-mir-19b-1,cpo-mir-19b-1,pal-mir-19-2,dno-mir-19b-1,ocu-mir-19b-1,tch-mir-19b-1,cgr-mir-19b,hsa-mir-19b-1,bta-mir-19b,ptr-mir-19b-1,ppy-mir-19b-1,mml-mir-19b-1,ggo-mir-19b-1,chi-mir-19b,ppa-mir-19b-1,oar-mir-19b,mne-mir-19b-1,age-mir-19b-1,lla-mir-19b-1,sla-mir-19b-1,eca-mir-19b,mdo-mir-19b-1,cja-mir-19b-1,cfa-mir-19b-1,oga-mir-19b-1,mmr-mir-19b-1,dma-mir-19b-1,ssc-mir-19b-1,dno-…	mmu-mir-19b-1	cactggtctatggttAGTTTTGCAGGTTTGCATCCAGCtgtataatattctgcTGTGCAAATCCATGCAAAACTGActgtggtggtg	mmu-miR-19b-1-5p	AGTTTTGCAGGTTTGCATCCAGC	5'	Yes	gp1a	.((((...(((..((((((((((((((((((((..((((.............)))))))))).)).))))))))))))..))).))))......	87	42.6	-38.5	0	0	0	12	0	21	0	0	0	2.32296	0	4.09608	low
33	58	mmu-miR-19b-3p	TGTGCAAATCCATGCAAAACTGA	23	chr14	+	115044304	115044397	gcactggtctatggttAGTTTTGCAGGTTTGCATCCAGCtgtataatattctgcTGTGCAAATCCATGCAAAACTGActgtggtggtgaaaagt	31	mmu-mir-19b-1,rno-mir-19b-1,cpo-mir-19b-1,pal-mir-19-2,dno-mir-19b-1,ocu-mir-19b-1,tch-mir-19b-1,cgr-mir-19b,hsa-mir-19b-1,bta-mir-19b,ptr-mir-19b-1,ppy-mir-19b-1,mml-mir-19b-1,ggo-mir-19b-1,chi-mir-19b,ppa-mir-19b-1,oar-mir-19b,mne-mir-19b-1,age-mir-19b-1,lla-mir-19b-1,sla-mir-19b-1,eca-mir-19b,mdo-mir-19b-1,cja-mir-19b-1,cfa-mir-19b-1,oga-mir-19b-1,mmr-mir-19b-1,dma-mir-19b-1,ssc-mir-19b-1,dno-…	mmu-mir-19b-1	cactggtctatggttAGTTTTGCAGGTTTGCATCCAGCtgtataatattctgcTGTGCAAATCCATGCAAAACTGActgtggtggtg	mmu-miR-19b-3p	TGTGCAAATCCATGCAAAACTGA	3'	Yes	gp1a	.((((...(((..((((((((((((((((((((..((((.............)))))))))).)).))))))))))))..))).))))......	87	42.6	-38.5	305	282.5	207.5	23525.3	17770	12887.7	1618	1311.26	1097.94	4554.04	3448.13	2513.76	high
34	59	mmu-miR-19a-5p_R-2	TAGTTTTGCATAGTTGCACT	20	chr14	+	115044000	115044081	gcagccctctgtTAGTTTTGCATAGTTGCACTacaagaagaatgtagtTGTGCAAATCTATGCAAAACTGAtggtggcctgc	27	mmu-mir-19a,rno-mir-19a,cpo-mir-19a,cja-mir-19a,cfa-mir-19a,dno-mir-19a,ocu-mir-19a,nle-mir-19a,cgr-mir-19a,hsa-mir-19a,bta-mir-19a,ptr-mir-19a,ppy-mir-19a,mml-mir-19a,ssc-mir-19a,ggo-mir-19a,chi-mir-19a,ppa-mir-19a,sla-mir-19a,lca-mir-19a,eca-mir-19a,mdo-mir-19a,tch-mir-19a,oga-mir-19a,mne-mir-19a,age-mir-19a,lla-mir-19a,	mmu-mir-19a	gcagccctctgtTAGTTTTGCATAGTTGCACTACaagaagaatgtagtTGTGCAAATCTATGCAAAACTGAtggtggcctgc	mmu-miR-19a-5p	TAGTTTTGCATAGTTGCACTAC	5'	Diff	gp1a	((((.((.(..((((((((((((((((((((((((.......))))...))))))..))))))))))))))..).)).))))	82	43.9	-39	0	0	0	0	0	5	0	0	0	0	0	0.975257	low
34	60	mmu-miR-19a-3p	TGTGCAAATCTATGCAAAACTGA	23	chr14	+	115044000	115044081	gcagccctctgtTAGTTTTGCATAGTTGCACTacaagaagaatgtagtTGTGCAAATCTATGCAAAACTGAtggtggcctgc	27	mmu-mir-19a,rno-mir-19a,cpo-mir-19a,cja-mir-19a,cfa-mir-19a,dno-mir-19a,ocu-mir-19a,nle-mir-19a,cgr-mir-19a,hsa-mir-19a,bta-mir-19a,ptr-mir-19a,ppy-mir-19a,mml-mir-19a,ssc-mir-19a,ggo-mir-19a,chi-mir-19a,ppa-mir-19a,sla-mir-19a,lca-mir-19a,eca-mir-19a,mdo-mir-19a,tch-mir-19a,oga-mir-19a,mne-mir-19a,age-mir-19a,lla-mir-19a,	mmu-mir-19a	gcagccctctgtTAGTTTTGCATAGTTGCACTACaagaagaatgtagtTGTGCAAATCTATGCAAAACTGAtggtggcctgc	mmu-miR-19a-3p	TGTGCAAATCTATGCAAAACTGA	3'	Yes	gp1a	((((.((.(..((((((((((((((((((((((((.......))))...))))))..))))))))))))))..).)).))))	82	43.9	-39	158	100	96	12424.8	9130.5	6468.67	838.175	464.164	507.961	2405.2	1771.7	1261.72	high
35	61	mmu-miR-20b-5p_1ss10CT	CAAAGTGCTTATAGTGCAGGTAG	23	chrX	-	52742113	52742192	cctagtagtgcCAAAGTGCTCATAGTGCAGGTAGtttttataccactctactgcagtgtgagcacttctagtactcctgg	11	mmu-mir-20b,rno-mir-20b,cpo-mir-20b,eca-mir-20b,cgr-mir-20b,hsa-mir-20b,ppy-mir-20b,mml-mir-20b,pal-mir-20b,dno-mir-20b,ocu-mir-20b,	mmu-mir-20b	cctagtagtgcCAAAGTGCTCATAGTGCAGGTAGtttttataccactctACTGCAGTGTGAGCACTTCTAGtactcctgg	mmu-miR-20b-5p	CAAAGTGCTCATAGTGCAGGTAG	5'	Diff	gp1a	.((((.(((((..(((((((((((.(((((.(((.............)))))))).)))))))))))...))))).))))	79	46.2	-35.5	0	0	0	29.5	21.5	19.6667	0	0	0	5.71061	4.1719	3.83601	low
36	62	mmu-miR-20a-5p	TAAAGTGCTTATAGTGCAGGTAG	23	chr14	+	115044157	115044263	gtgtgatgtgacagcttctgtagcacTAAAGTGCTTATAGTGCAGGTAGtgtgtagccatctACTGCATTACGAGCACTTAAAGTactgccagctgtagaactccag	29	mmu-mir-20a,rno-mir-20a,cpo-mir-20a,cgr-mir-20a,hsa-mir-20a,bta-mir-20a,eca-mir-20a,ptr-mir-20a,ppy-mir-20a,mml-mir-20a,ssc-mir-20a,ggo-mir-20a,ppa-mir-20,mne-mir-20,age-mir-20,lla-mir-20,sla-mir-20,mdo-mir-20a,cja-mir-20a,cfa-mir-20a,efu-mir-20,pal-mir-20a,dno-mir-20a,ocu-mir-20a,tch-mir-20a,nle-mir-20,chi-mir-20a,mmr-mir-20,lca-mir-20,	mmu-mir-20a	gtgtgatgtgacagcttctgtagcacTAAAGTGCTTATAGTGCAGGTAGtgtgtagccatctACTGCATTACGAGCACTTAAAGtactgccagctgtagaactccag	mmu-miR-20a-5p	TAAAGTGCTTATAGTGCAGGTAG	5'	Yes	gp1a	.((.((....((((((...((((.(((.(((((((..((((((((.(((.(((....))))))))))))))..)))))))..))).)))).)))))).....)))).	105	45.8	-39	1580	1574	1220	187106	164176	142493	8381.75	7305.94	6455.34	36219.9	31856.9	27793.5	high
36	63	mmu-miR-20a-3p_R+1	ACTGCATTACGAGCACTTAAAGT	23	chr14	+	115044157	115044263	gtgtgatgtgacagcttctgtagcacTAAAGTGCTTATAGTGCAGGTAGtgtgtagccatctACTGCATTACGAGCACTTAAAGTactgccagctgtagaactccag	29	mmu-mir-20a,rno-mir-20a,cpo-mir-20a,cgr-mir-20a,hsa-mir-20a,bta-mir-20a,eca-mir-20a,ptr-mir-20a,ppy-mir-20a,mml-mir-20a,ssc-mir-20a,ggo-mir-20a,ppa-mir-20,mne-mir-20,age-mir-20,lla-mir-20,sla-mir-20,mdo-mir-20a,cja-mir-20a,cfa-mir-20a,efu-mir-20,pal-mir-20a,dno-mir-20a,ocu-mir-20a,tch-mir-20a,nle-mir-20,chi-mir-20a,mmr-mir-20,lca-mir-20,	mmu-mir-20a	gtgtgatgtgacagcttctgtagcacTAAAGTGCTTATAGTGCAGGTAGtgtgtagccatctACTGCATTACGAGCACTTAAAGtactgccagctgtagaactccag	mmu-miR-20a-3p	ACTGCATTACGAGCACTTAAAG	3'	Diff	gp1a	.((.((....((((((...((((.(((.(((((((..((((((((.(((.(((....))))))))))))))..)))))))..))).)))).)))))).....)))).	105	45.8	-39	0	0	0	400	374	304	0	0	0	77.4321	72.5717	59.2957	middle
37	64	mmu-miR-21a-5p	TAGCTTATCAGACTGATGTTGA	22	chr11	-	86584067	86584158	tgtaccaccttgtcggaTAGCTTATCAGACTGATGTTGActgttgaatctcatggCAACAGCAGTCGATGGGCTGTctgacattttggtatc	31	mmu-mir-21a,rno-mir-21,cgr-mir-21,ssc-mir-21,chi-mir-21,cpo-mir-21,cfa-mir-21,dno-mir-21,ocu-mir-21,tch-mir-21,sbo-mir-21,hsa-mir-21,ptr-mir-21,ppy-mir-21,mml-mir-21,ggo-mir-21,ppa-mir-21,mne-mir-21,age-mir-21,bta-mir-21,eca-mir-21,oar-mir-21,mdo-mir-21,cja-mir-21,efu-mir-21,pal-mir-21,nle-mir-21,oga-mir-21,mmr-mir-21,dma-mir-21,aja-mir-21,	mmu-mir-21a	tgtaccaccttgtcggaTAGCTTATCAGACTGATGTTGActgttgaatctcatggCAACAGCAGTCGATGGGCTGTCtgacattttggtatc	mmu-miR-21a-5p	TAGCTTATCAGACTGATGTTGA	5'	Yes	gp1a	.((((((...(((((((((((..(((.(((((.(((((.(..(.(.....))..)))))).))))))))..)))))))))))...)))))).	90	45.7	-44.9	14255	15989	12879	888121	803587	763355	75621.4	74215.2	68146.2	171923	155930	148894	high
37	65	mmu-miR-21a-3p_R-1	CAACAGCAGTCGATGGGCTGT	21	chr11	-	86584067	86584158	tgtaccaccttgtcggaTAGCTTATCAGACTGATGTTGActgttgaatctcatggCAACAGCAGTCGATGGGCTGTctgacattttggtatc	31	mmu-mir-21a,rno-mir-21,cgr-mir-21,ssc-mir-21,chi-mir-21,cpo-mir-21,cfa-mir-21,dno-mir-21,ocu-mir-21,tch-mir-21,sbo-mir-21,hsa-mir-21,ptr-mir-21,ppy-mir-21,mml-mir-21,ggo-mir-21,ppa-mir-21,mne-mir-21,age-mir-21,bta-mir-21,eca-mir-21,oar-mir-21,mdo-mir-21,cja-mir-21,efu-mir-21,pal-mir-21,nle-mir-21,oga-mir-21,mmr-mir-21,dma-mir-21,aja-mir-21,	mmu-mir-21a	tgtaccaccttgtcggaTAGCTTATCAGACTGATGTTGActgttgaatctcatggCAACAGCAGTCGATGGGCTGTCtgacattttggtatc	mmu-miR-21a-3p	CAACAGCAGTCGATGGGCTGTC	3'	Diff	gp1a	.((((((...(((((((((((..(((.(((((.(((((.(..(.(.....))..)))))).))))))))..)))))))))))...)))))).	90	45.7	-44.9	0	6	6	12	11	17	0	27.8499	31.7476	2.32296	2.13446	3.31588	middle
38	66	mmu-miR-22-5p_R-1	AGTTCTTCAGTGGCAAGCTTT	21	chr11	+	75463702	75463812	cctcccacaccctcacctggctgagccgcagtAGTTCTTCAGTGGCAAGCTTTatgtcctgacccagctaAAGCTGCCAGTTGAAGAACtgttgccctctgcccctggctt	33	mmu-mir-22,aja-mir-22,rno-mir-22,cpo-mir-22,cfa-mir-22,pal-mir-22,dno-mir-22,ocu-mir-22,tch-mir-22,nle-mir-22,oga-mir-22,mmr-mir-22,dma-mir-22,cgr-mir-22,hsa-mir-22,bta-mir-22,eca-mir-22,ptr-mir-22,ppy-mir-22,mml-mir-22,ppa-mir-22,oar-mir-22,mne-mir-22,age-mir-22,lla-mir-22,lca-mir-22,cja-mir-22,sbo-mir-22,efu-mir-22,ssc-mir-22,ggo-mir-22,chi-mir-22,sla-mir-22,	mmu-mir-22	acctggctgagccgcagtAGTTCTTCAGTGGCAAGCTTTAtgtcctgacccagctaAAGCTGCCAGTTGAAGAACTGTtgccctctgcccctggc	mmu-miR-22-5p	AGTTCTTCAGTGGCAAGCTTTA	5'	Diff	gp1a	...............((.(((.(((..(((..(((((((((((((((.((((((.((.........))))))))))))).))))))))))..))).))).)))...))...	93	56.8	-41.4	62	65	53	402	446	412	328.904	301.707	280.437	77.8192	86.5428	80.3612	middle
38	67	mmu-miR-22-3p_R-3	AAGCTGCCAGTTGAAGAAC	19	chr11	+	75463702	75463812	cctcccacaccctcacctggctgagccgcagtAGTTCTTCAGTGGCAAGCTTTatgtcctgacccagctaAAGCTGCCAGTTGAAGAACtgttgccctctgcccctggctt	33	mmu-mir-22,aja-mir-22,rno-mir-22,cpo-mir-22,cfa-mir-22,pal-mir-22,dno-mir-22,ocu-mir-22,tch-mir-22,nle-mir-22,oga-mir-22,mmr-mir-22,dma-mir-22,cgr-mir-22,hsa-mir-22,bta-mir-22,eca-mir-22,ptr-mir-22,ppy-mir-22,mml-mir-22,ppa-mir-22,oar-mir-22,mne-mir-22,age-mir-22,lla-mir-22,lca-mir-22,cja-mir-22,sbo-mir-22,efu-mir-22,ssc-mir-22,ggo-mir-22,chi-mir-22,sla-mir-22,	mmu-mir-22	acctggctgagccgcagtAGTTCTTCAGTGGCAAGCTTTAtgtcctgacccagctaAAGCTGCCAGTTGAAGAACTGTtgccctctgcccctggc	mmu-miR-22-3p	AAGCTGCCAGTTGAAGAACTGT	3'	Diff	gp1a	...............((.(((.(((..(((..(((((((((((((((.((((((.((.........))))))))))))).))))))))))..))).))).)))...))...	93	56.8	-41.4	2085	2487	2193	47794	63722	60521	11060.7	11543.8	11603.7	9251.97	12364.7	11804.7	high
39	68	mmu-miR-23a-3p	ATCACATTGCCAGGGATTTCC	21	chr8	+	84208518	84208594	cggacggctggggttcctggggatgggatttgatgccagtcacaaATCACATTGCCAGGGATTTCCaactgaccctg	26	mmu-mir-23a,rno-mir-23a,cpo-mir-23a,cgr-mir-23a,hsa-mir-23a,ptr-mir-23a,ppy-mir-23a,mml-mir-23a,ggo-mir-23a,ppa-mir-23a,mne-mir-23a,bta-mir-23a,oar-mir-23a,eca-mir-23a,mdo-mir-23a,cja-mir-23a,oga-mir-23a,cfa-mir-23a,efu-mir-23a,ssc-mir-23a,pal-mir-23a,dno-mir-23a,chi-mir-23a,age-mir-23a,sla-mir-23a,lca-mir-23a,	mmu-mir-23a	cggacggctGGGGTTCCTGGGGATGGGATTTgatgccagtcacaaATCACATTGCCAGGGATTTCCaactgaccc	mmu-miR-23a-3p	ATCACATTGCCAGGGATTTCC	3'	Yes	gp1a	.((.(((..(..((((((((..(((.((((((.((.....)))))))).)))..))))))))..)...))).))...	73	55.8	-28.9	2562.5	3089	2377	64020	62539.5	59818	13593.8	14338	12577.3	12393	12135.3	11667.6	high
40	69	mmu-miR-23b-5p_L+1R-1	TGGGTTCCTGGCATGCTGATT	21	chr13	+	63300472	63300568	ctcacctgctctggctgctTGGGTTCCTGGCATGCTGATTtgtgacttgagattaaaATCACATTGCCAGGGATTACCacgcaaccatgaccttggc	28	mmu-mir-23b,rno-mir-23b,cpo-mir-23b,bta-mir-23b,dno-mir-23b,ocu-mir-23b,oar-mir-23b,cgr-mir-23b,hsa-mir-23b,ptr-mir-23b,ppy-mir-23b,mml-mir-23b,ppa-mir-23b,bta-mir-10174,eca-mir-23b,mdo-mir-23b,cja-mir-23b,cfa-mir-23b,efu-mir-23b,ssc-mir-23b,ggo-mir-23b,pal-mir-23b,chi-mir-23b,tch-mir-23b,nle-mir-23b,dma-mir-23b,oga-mir-23b,mmr-mir-23b,	mmu-mir-23b	ggctgcttGGGTTCCTGGCATGCTGATTTgtgacttgagattaaaATCACATTGCCAGGGATTACCacgcaacc	mmu-miR-23b-5p	GGGTTCCTGGCATGCTGATTT	5'	Diff	gp1a	....((...(((((.(((.(((((((((((((((.((((((..............)))))))).))))))))))..))).))).))).))....)).	92	50.5	-33.4	0	0	0	16	0	16	0	0	0	3.09728	0	3.12082	low
40	70	mmu-miR-23b-3p	ATCACATTGCCAGGGATTACC	21	chr13	+	63300472	63300568	ctcacctgctctggctgctTGGGTTCCTGGCATGCTGATTtgtgacttgagattaaaATCACATTGCCAGGGATTACCacgcaaccatgaccttggc	28	mmu-mir-23b,rno-mir-23b,cpo-mir-23b,bta-mir-23b,dno-mir-23b,ocu-mir-23b,oar-mir-23b,cgr-mir-23b,hsa-mir-23b,ptr-mir-23b,ppy-mir-23b,mml-mir-23b,ppa-mir-23b,bta-mir-10174,eca-mir-23b,mdo-mir-23b,cja-mir-23b,cfa-mir-23b,efu-mir-23b,ssc-mir-23b,ggo-mir-23b,pal-mir-23b,chi-mir-23b,tch-mir-23b,nle-mir-23b,dma-mir-23b,oga-mir-23b,mmr-mir-23b,	mmu-mir-23b	ggctgcttGGGTTCCTGGCATGCTGATTTgtgacttgagattaaaATCACATTGCCAGGGATTACCacgcaacc	mmu-miR-23b-3p	ATCACATTGCCAGGGATTACC	3'	Yes	gp1a	....((...(((((.(((.(((((((((((((((.((((((..............)))))))).))))))))))..))).))).))).))....)).	92	50.5	-33.4	123.5	168	126	36537	36406.5	35412	655.156	779.796	666.699	7072.84	7064.39	6907.16	high
41	71	mmu-miR-24-1-5p_R-3	GTGCCTACTGAGCTGATATC	20	chr13	+	63301200	63301279	gacccgccctccgGTGCCTACTGAGCTGATATCagttctcatttcacacacTGGCTCAGTTCAGCAGGAACaggagtcga	24	mmu-mir-24-1,rno-mir-24-1,cgr-mir-24-1,cpo-mir-24-1,hsa-mir-24-1,bta-mir-24-1,eca-mir-24-2,ppy-mir-24-1,mml-mir-24-1,cja-mir-24-2,ppa-mir-24-1,mne-mir-24-1,ptr-mir-24-1,mdo-mir-24-1,cfa-mir-24-1,ssc-mir-24-2,chi-mir-24,dno-mir-24a,ocu-mir-24-1,nle-mir-24-1,mmr-mir-24,dma-mir-24,oga-mir-24-1,sbo-mir-24-2,	mmu-mir-24-1	ctccgGTGCCTACTGAGCTGATATCAGTtctcatttcacacacTGGCTCAGTTCAGCAGGAACAGgag	mmu-miR-24-1-5p	GTGCCTACTGAGCTGATATCAGT	5'	Diff	gp1a	....((..((((.((.(((.(((((((((..(((((.............))))).))))))))).))).)).)))).)).	75	55	-28	0	0	0	233	199	225	0	0	0	45.1042	38.6144	43.8866	middle
41	72	mmu-miR-24-3p_R-2	TGGCTCAGTTCAGCAGGAAC	20	chr13	+	63301200	63301279	gacccgccctccgGTGCCTACTGAGCTGATATCagttctcatttcacacacTGGCTCAGTTCAGCAGGAACaggagtcga	24	mmu-mir-24-1,rno-mir-24-1,cgr-mir-24-1,cpo-mir-24-1,hsa-mir-24-1,bta-mir-24-1,eca-mir-24-2,ppy-mir-24-1,mml-mir-24-1,cja-mir-24-2,ppa-mir-24-1,mne-mir-24-1,ptr-mir-24-1,mdo-mir-24-1,cfa-mir-24-1,ssc-mir-24-2,chi-mir-24,dno-mir-24a,ocu-mir-24-1,nle-mir-24-1,mmr-mir-24,dma-mir-24,oga-mir-24-1,sbo-mir-24-2,	mmu-mir-24-1	ctccgGTGCCTACTGAGCTGATATCAGTtctcatttcacacacTGGCTCAGTTCAGCAGGAACAGgag	mmu-miR-24-3p	TGGCTCAGTTCAGCAGGAACAG	3'	Diff	gp1a	....((..((((.((.(((.(((((((((..(((((.............))))).))))))))).))).)).)))).)).	75	55	-28	1128.5	1449.5	1221.5	76632	93749	89484	5986.58	6728.06	6463.28	14834.4	18191.2	17454	high
42	73	mmu-miR-24-2-5p	GTGCCTACTGAGCTGAAACAGT	22	chr8	+	84208815	84208921	gcctctctccgggctccgcctcccGTGCCTACTGAGCTGAAACAGTtgattccagtgcacTGGCTCAGTTCAGCAGGAACaggagtccagccccctaggagctggca	18	mmu-mir-24-2,rno-mir-24-2,cpo-mir-24-2,cgr-mir-24,hsa-mir-24-2,ptr-mir-24-2,ppy-mir-24-2,ggo-mir-24,ppa-mir-24-2,bta-mir-24-2,eca-mir-24-1,mdo-mir-24-2,mml-mir-24-2,mne-mir-24-2,cfa-mir-24-2,ssc-mir-24-1,ocu-mir-24-2,oga-mir-24-2,	mmu-mir-24-2	gcctctctccgggctccgcctcccGTGCCTACTGAGCTGAAACAGTtgattccagtgcacTGGCTCAGTTCAGCAGGAACAGgagtccagccccctaggagctggca	mmu-miR-24-2-5p	GTGCCTACTGAGCTGAAACAGT	5'	Yes	gp1a	(((...(((((((((....((((.((.(((.(((((((((..((((..((....))..))))..))))))))).))).)).))))...)))))....))))..))).	106	61.7	-48.9	77	96	56	2608	2712	2441	408.478	445.598	296.311	504.857	526.242	476.121	middle
42	74	mmu-miR-24-3p_R-2	TGGCTCAGTTCAGCAGGAAC	20	chr8	+	84208815	84208921	gcctctctccgggctccgcctcccGTGCCTACTGAGCTGAAACAGTtgattccagtgcacTGGCTCAGTTCAGCAGGAACaggagtccagccccctaggagctggca	18	mmu-mir-24-2,rno-mir-24-2,cpo-mir-24-2,cgr-mir-24,hsa-mir-24-2,ptr-mir-24-2,ppy-mir-24-2,ggo-mir-24,ppa-mir-24-2,bta-mir-24-2,eca-mir-24-1,mdo-mir-24-2,mml-mir-24-2,mne-mir-24-2,cfa-mir-24-2,ssc-mir-24-1,ocu-mir-24-2,oga-mir-24-2,	mmu-mir-24-2	gcctctctccgggctccgcctcccGTGCCTACTGAGCTGAAACAGTtgattccagtgcacTGGCTCAGTTCAGCAGGAACAGgagtccagccccctaggagctggca	mmu-miR-24-3p	TGGCTCAGTTCAGCAGGAACAG	3'	Diff	gp1a	(((...(((((((((....((((.((.(((.(((((((((..((((..((....))..))))..))))))))).))).)).))))...)))))....))))..))).	106	61.7	-48.9	1128.5	1449.5	1221.5	76632	93749	89484	5986.58	6728.06	6463.28	14834.4	18191.2	17454	high
43	75	mmu-miR-25-5p_R+1	AGGCGGAGACTTGGGCAATTGCT	23	chr5	-	138165313	138165411	cgggactggccagtgttgagAGGCGGAGACTTGGGCAATTGCTggacgctgccctgggCATTGCACTTGTCTCGGTCTGAcagtgccggcccaacactg	28	mmu-mir-25,hsa-mir-25,eca-mir-25,ptr-mir-25,ppy-mir-25,mml-mir-25,ggo-mir-25,ppa-mir-25,mne-mir-25,lla-mir-25,aja-mir-25,rno-mir-25,cpo-mir-25,cja-mir-25,pal-mir-25,dno-mir-25,ocu-mir-25,tch-mir-25,nle-mir-25,oga-mir-25,dma-mir-25,cgr-mir-25,bta-mir-25,oar-mir-25,mdo-mir-25,cfa-mir-25,efu-mir-25,chi-mir-25,	mmu-mir-25	ggccagtgttgagAGGCGGAGACTTGGGCAATTGCtggacgctgccctgggCATTGCACTTGTCTCGGTCTGAcagtgccggcc	mmu-miR-25-5p	AGGCGGAGACTTGGGCAATTGC	5'	Diff	gp1a	.(((.((((.((.((((...((((.(((((..(((((((.(((((.......))..)))))))).)).))))).)))))))).))))))))).......	91	62.6	-41.3	5	0	0	47	74	54	26.5245	0	0	9.09827	14.3591	10.5328	middle
43	76	mmu-miR-25-3p	CATTGCACTTGTCTCGGTCTGA	22	chr5	-	138165313	138165411	cgggactggccagtgttgagAGGCGGAGACTTGGGCAATTGCTggacgctgccctgggCATTGCACTTGTCTCGGTCTGAcagtgccggcccaacactg	28	mmu-mir-25,hsa-mir-25,eca-mir-25,ptr-mir-25,ppy-mir-25,mml-mir-25,ggo-mir-25,ppa-mir-25,mne-mir-25,lla-mir-25,aja-mir-25,rno-mir-25,cpo-mir-25,cja-mir-25,pal-mir-25,dno-mir-25,ocu-mir-25,tch-mir-25,nle-mir-25,oga-mir-25,dma-mir-25,cgr-mir-25,bta-mir-25,oar-mir-25,mdo-mir-25,cfa-mir-25,efu-mir-25,chi-mir-25,	mmu-mir-25	ggccagtgttgagAGGCGGAGACTTGGGCAATTGCtggacgctgccctgggCATTGCACTTGTCTCGGTCTGAcagtgccggcc	mmu-miR-25-3p	CATTGCACTTGTCTCGGTCTGA	3'	Yes	gp1a	.(((.((((.((.((((...((((.(((((..(((((((.(((((.......))..)))))))).)).))))).)))))))).))))))))).......	91	62.6	-41.3	992	1275	970	40331	39880	39031	5262.46	5918.09	5132.53	7807.28	7738.4	7613.06	high
44	77	mmu-miR-26a-5p	TTCAAGTAATCCAGGATAGGCT	22	chr9	+	119031796	119031885	aaggccgtggcctcgTTCAAGTAATCCAGGATAGGCTgtgcaggtcccaaggggcctattcttggttacttgcacggggacgcgggcctg	24	mmu-mir-26a-1,rno-mir-26a,cpo-mir-26a-1,cgr-mir-26a-1,hsa-mir-26a-1,ptr-mir-26a-1,ppy-mir-26a,mml-mir-26a-1,ggo-mir-26a,ppa-mir-26a,lla-mir-26a,bta-mir-26a-1,chi-mir-26a,eca-mir-26a-2,cfa-mir-26a-1,pal-mir-26a-1,nle-mir-26a-1,oga-mir-26a-1,mmr-mir-26a-1,dma-mir-26a-1,sbo-mir-26a-1,efu-mir-26a,dno-mir-26a-1,mne-mir-26a,	mmu-mir-26a-1	aaggccgtggcctcgTTCAAGTAATCCAGGATAGGCTgtgcaggtcccaaggggCCTATTCTTGGTTACTTGCACGgggacgcgggcctg	mmu-miR-26a-5p	TTCAAGTAATCCAGGATAGGCT	5'	Yes	gp1a	.((((((((.((((((.(((((((((.(((((((((.........((....))))))))))).))))))))).)))))).))))).))).	88	60	-48.4	1604.17	1492	1374	50730.7	44949.8	44071.5	8509.95	6925.33	7270.2	9820.45	8722.16	8596.21	high
45	78	mmu-miR-26b-5p_R+1	TTCAAGTAATTCAGGATAGGTT	22	chr1	+	74394309	74394417	ctgcccgggacccagTTCAAGTAATTCAGGATAGGTTgtggtgctgaccagCCTGTTCTCCATTACTTGGCTCgggggccggtgccctgcagccttggggtgagagggc	24	mmu-mir-26b,rno-mir-26b,cpo-mir-26b,ocu-mir-26b,cgr-mir-26b,hsa-mir-26b,ppy-mir-26b,mml-mir-26b,bta-mir-26b,oar-mir-26b,ptr-mir-26b,cja-mir-26b,cfa-mir-26b,tch-mir-26b,ppa-mir-26b,mmr-mir-26b,dma-mir-26b,efu-mir-26b,ssc-mir-26b,ggo-mir-26b,pal-mir-26b,dno-mir-26b,chi-mir-26b,oga-mir-26b,	mmu-mir-26b	tgcccgggacccagTTCAAGTAATTCAGGATAGGTtgtggtgctgaccagCCTGTTCTCCATTACTTGGCTCgggggccggtgcc	mmu-miR-26b-5p	TTCAAGTAATTCAGGATAGGT	5'	Diff	gp1a	....((((..(((((.(((((((((..(((((((((..((((....)))))))))))))..))))))))))).)))..)))).(((((...(((....)))...)))))	78	61.5	-51.8	718.667	685	612	44388.7	41469.3	39555	3812.46	3179.52	3238.25	8592.76	8046.79	7715.26	high
45	79	mmu-miR-26b-3p	CCTGTTCTCCATTACTTGGCTC	22	chr1	+	74394309	74394417	ctgcccgggacccagTTCAAGTAATTCAGGATAGGTTgtggtgctgaccagCCTGTTCTCCATTACTTGGCTCgggggccggtgccctgcagccttggggtgagagggc	24	mmu-mir-26b,rno-mir-26b,cpo-mir-26b,ocu-mir-26b,cgr-mir-26b,hsa-mir-26b,ppy-mir-26b,mml-mir-26b,bta-mir-26b,oar-mir-26b,ptr-mir-26b,cja-mir-26b,cfa-mir-26b,tch-mir-26b,ppa-mir-26b,mmr-mir-26b,dma-mir-26b,efu-mir-26b,ssc-mir-26b,ggo-mir-26b,pal-mir-26b,dno-mir-26b,chi-mir-26b,oga-mir-26b,	mmu-mir-26b	tgcccgggacccagTTCAAGTAATTCAGGATAGGTtgtggtgctgaccagCCTGTTCTCCATTACTTGGCTCgggggccggtgcc	mmu-miR-26b-3p	CCTGTTCTCCATTACTTGGCTC	3'	Yes	gp1a	....((((..(((((.(((((((((..(((((((((..((((....)))))))))))))..))))))))))).)))..)))).(((((...(((....)))...)))))	78	61.5	-51.8	0	0	0	42	41	27	0	0	0	8.13037	7.95572	5.26639	low
46	80	mmu-miR-26a-5p	TTCAAGTAATCCAGGATAGGCT	22	chr10	+	126995530	126995613	ggctgcggctggaTTCAAGTAATCCAGGATAGGCTgtgtccgtccatgaggCCTGTTCTTGATTACTTGTTTCtggaggcagcg	13	mmu-mir-26a-2,cgr-mir-26a-2,hsa-mir-26a-2,bta-mir-26a-2,eca-mir-26a,ppy-mir-26a-2,mml-mir-26a-2,cja-mir-26a-2,ssc-mir-26a,ptr-mir-26a-2,mdo-mir-26-1,efu-mir-26c,oar-mir-26a,	mmu-mir-26a-2	ggctgcggctggaTTCAAGTAATCCAGGATAGGCTgtgtccgtccatgaggCCTGTTCTTGATTACTTGTTTCtggaggcagcg	mmu-miR-26a-5p	TTCAAGTAATCCAGGATAGGCT	5'	Yes	gp1a	.(((((..(..((..(((((((((.(((((((((((((......)))..)))))))))).)))))))))..))..)..))))).	82	53.6	-44.9	1604.17	1492	1374	50730.7	44949.8	44071.5	8509.95	6925.33	7270.2	9820.45	8722.16	8596.21	high
46	81	mmu-miR-26a-2-3p	CCTGTTCTTGATTACTTGTTTC	22	chr10	+	126995530	126995613	ggctgcggctggaTTCAAGTAATCCAGGATAGGCTgtgtccgtccatgaggCCTGTTCTTGATTACTTGTTTCtggaggcagcg	13	mmu-mir-26a-2,cgr-mir-26a-2,hsa-mir-26a-2,bta-mir-26a-2,eca-mir-26a,ppy-mir-26a-2,mml-mir-26a-2,cja-mir-26a-2,ssc-mir-26a,ptr-mir-26a-2,mdo-mir-26-1,efu-mir-26c,oar-mir-26a,	mmu-mir-26a-2	ggctgcggctggaTTCAAGTAATCCAGGATAGGCTgtgtccgtccatgaggCCTGTTCTTGATTACTTGTTTCtggaggcagcg	mmu-miR-26a-2-3p	CCTGTTCTTGATTACTTGTTTC	3'	Yes	gp1a	.(((((..(..((..(((((((((.(((((((((((((......)))..)))))))))).)))))))))..))..)..))))).	82	53.6	-44.9	0	0	0	52	68	35	0	0	0	10.0662	13.1949	6.8268	middle
47	82	mmu-miR-27b-5p	AGAGCTTAGCTGATTGGTGAAC	22	chr13	+	63300661	63300812	cgaagatgctcaccagccctttaattatggccggcgatgacctctctaacaaggtgcAGAGCTTAGCTGATTGGTGAACagtgattggtttccgctttgTTCACAGTGGCTAAGTTCTGCacctgaagagaaggtgagatggggacagttaa	28	mmu-mir-27b,rno-mir-27b,hsa-mir-27b,ppy-mir-27b,mml-mir-27b,cpo-mir-27b,tch-mir-27b,ppa-mir-27b,mmr-mir-27b,sbo-mir-27b,cgr-mir-27b,bta-mir-27b,eca-mir-27b,ptr-mir-27b,mdo-mir-27b,cja-mir-27b,cfa-mir-27b,pal-mir-27b,efu-mir-27b,ssc-mir-27b,ggo-mir-27b,dno-mir-27b,ocu-mir-27b,chi-mir-27b,nle-mir-27b,oga-mir-27b,dma-mir-27b,sha-mir-27b,	mmu-mir-27b	aggtgcAGAGCTTAGCTGATTGGTGAACagtgattggtttccgctttgTTCACAGTGGCTAAGTTCTGCacct	mmu-miR-27b-5p	AGAGCTTAGCTGATTGGTGAAC	5'	Yes	gp1a	........((((((.(((((........))..))).......(((((....(((((((((((((((((.((((.(((((((....(((...)))..))))))))))))))))))))))))))))..))))).)))))).((....)).....	89	48.7	-61.8	0	0	0	308	317	288	0	0	0	59.6227	61.5113	56.1748	middle
47	83	mmu-miR-27b-3p	TTCACAGTGGCTAAGTTCTGC	21	chr13	+	63300661	63300812	cgaagatgctcaccagccctttaattatggccggcgatgacctctctaacaaggtgcAGAGCTTAGCTGATTGGTGAACagtgattggtttccgctttgTTCACAGTGGCTAAGTTCTGCacctgaagagaaggtgagatggggacagttaa	28	mmu-mir-27b,rno-mir-27b,hsa-mir-27b,ppy-mir-27b,mml-mir-27b,cpo-mir-27b,tch-mir-27b,ppa-mir-27b,mmr-mir-27b,sbo-mir-27b,cgr-mir-27b,bta-mir-27b,eca-mir-27b,ptr-mir-27b,mdo-mir-27b,cja-mir-27b,cfa-mir-27b,pal-mir-27b,efu-mir-27b,ssc-mir-27b,ggo-mir-27b,dno-mir-27b,ocu-mir-27b,chi-mir-27b,nle-mir-27b,oga-mir-27b,dma-mir-27b,sha-mir-27b,	mmu-mir-27b	aggtgcAGAGCTTAGCTGATTGGTGAACagtgattggtttccgctttgTTCACAGTGGCTAAGTTCTGCacct	mmu-miR-27b-3p	TTCACAGTGGCTAAGTTCTGC	3'	Yes	gp1a	........((((((.(((((........))..))).......(((((....(((((((((((((((((.((((.(((((((....(((...)))..))))))))))))))))))))))))))))..))))).)))))).((....)).....	89	48.7	-61.8	1470	1649.5	1462	488716	504609	482824	7798.21	7656.39	7735.83	94605.7	97915.4	94175.4	high
48	84	mmu-miR-27a-5p	AGGGCTTAGCTGCTTGTGAGCA	22	chr8	+	84208672	84208758	tggcctgaggagcAGGGCTTAGCTGCTTGTGAGCAaggtccacagcaaagtcgtgTTCACAGTGGCTAAGTTCCGCcccctggaccc	23	mmu-mir-27a,rno-mir-27a,cgr-mir-27a,hsa-mir-27a,ptr-mir-27a,mml-mir-27a,ggo-mir-27a,ppa-mir-27a,bta-mir-27a,eca-mir-27a,ppy-mir-27a,cfa-mir-27a,efu-mir-27a,ssc-mir-27a,pal-mir-27a,dno-mir-27a,chi-mir-27a,tch-mir-27a,oar-mir-27a,mne-mir-27a,age-mir-27a,sla-mir-27a,lca-mir-27a,	mmu-mir-27a	tggcctgaggagcAGGGCTTAGCTGCTTGTGAGCAaggtccacagcaaagtcgtgTTCACAGTGGCTAAGTTCCGCcccctggaccc	mmu-miR-27a-5p	AGGGCTTAGCTGCTTGTGAGCA	5'	Yes	gp1a	.((((...((.((.(..((((((..(.((((((((.((............)).)))))))))..))))))..).))))...)).)).	85	59.8	-36.6	6	0	0	35	46	37	31.8294	0	0	6.7753	8.92593	7.21691	middle
48	85	mmu-miR-27a-3p_2ss19CT21CT	TTCACAGTGGCTAAGTTCTGT	21	chr8	+	84208672	84208758	tggcctgaggagcAGGGCTTAGCTGCTTGTGAGCAaggtccacagcaaagtcgtgTTCACAGTGGCTAAGTTCCGCcccctggaccc	23	mmu-mir-27a,rno-mir-27a,cgr-mir-27a,hsa-mir-27a,ptr-mir-27a,mml-mir-27a,ggo-mir-27a,ppa-mir-27a,bta-mir-27a,eca-mir-27a,ppy-mir-27a,cfa-mir-27a,efu-mir-27a,ssc-mir-27a,pal-mir-27a,dno-mir-27a,chi-mir-27a,tch-mir-27a,oar-mir-27a,mne-mir-27a,age-mir-27a,sla-mir-27a,lca-mir-27a,	mmu-mir-27a	tggcctgaggagcAGGGCTTAGCTGCTTGTGAGCAaggtccacagcaaagtcgtgTTCACAGTGGCTAAGTTCCGCcccctggaccc	mmu-miR-27a-3p	TTCACAGTGGCTAAGTTCCGC	3'	Diff	gp1a	.((((...((.((.(..((((((..(.((((((((.((............)).)))))))))..))))))..).))))...)).)).	85	59.8	-36.6	1792	2040.5	1875	49557	51966	50257.5	9506.39	9471.27	9921.12	9593.25	10083.6	9802.8	high
49	86	mmu-miR-28a-5p_R-1	AAGGAGCTCACAGTCTATTGA	21	chr16	+	24827855	24827940	ggtccctaccttcAAGGAGCTCACAGTCTATTGAgttgcctttctgattctccCACTAGATTGTGAGCTGCTGGAgggcaggcact	19	mmu-mir-28a,rno-mir-28,cgr-mir-28,bta-mir-28,chi-mir-28,eca-mir-28,age-mir-28,lla-mir-28,cja-mir-28,cfa-mir-28,mmr-mir-28,efu-mir-28,ssc-mir-28,pal-mir-28,ocu-mir-28,tch-mir-28,oga-mir-28a,sbo-mir-28,sla-mir-28,	mmu-mir-28a	ggtccctaccttcAAGGAGCTCACAGTCTATTGAGttgcctttctgattctccCACTAGATTGTGAGCTGCTGGAgggcaggcact	mmu-miR-28a-5p	AAGGAGCTCACAGTCTATTGAG	5'	Diff	gp1a	(((.(((.(((((.((.(((((((((((((..(((((........)))))......))))))))))))).)).))))).))).)))	86	52.3	-38.1	58	59	67	1902.67	1791.33	1807	307.684	273.857	354.515	368.318	347.594	352.458	middle
49	87	mmu-miR-28a-3p	CACTAGATTGTGAGCTGCTGGA	22	chr16	+	24827855	24827940	ggtccctaccttcAAGGAGCTCACAGTCTATTGAgttgcctttctgattctccCACTAGATTGTGAGCTGCTGGAgggcaggcact	19	mmu-mir-28a,rno-mir-28,cgr-mir-28,bta-mir-28,chi-mir-28,eca-mir-28,age-mir-28,lla-mir-28,cja-mir-28,cfa-mir-28,mmr-mir-28,efu-mir-28,ssc-mir-28,pal-mir-28,ocu-mir-28,tch-mir-28,oga-mir-28a,sbo-mir-28,sla-mir-28,	mmu-mir-28a	ggtccctaccttcAAGGAGCTCACAGTCTATTGAGttgcctttctgattctccCACTAGATTGTGAGCTGCTGGAgggcaggcact	mmu-miR-28a-3p	CACTAGATTGTGAGCTGCTGGA	3'	Yes	gp1a	(((.(((.(((((.((.(((((((((((((..(((((........)))))......))))))))))))).)).))))).))).)))	86	52.3	-38.1	41	21	33	927	755	660	217.501	97.4745	174.612	179.449	146.502	128.734	middle
50	88	mmu-mir-28c-p3_1ss2TC	TCGAGGAGCTCACAGTCTAT	20	chr15	-	53614205	53614279	tcactgcagttacaaagacaaatgagatatgatccctacccTTGAGGAGCTCACAGTCTATtgaacacaagcagc	1	mmu-mir-28c,	mmu-mir-28c	tcactgcagttacaaagacaaatgagatatgatccctacccttgAGGAGCTCACAGTCTATTGAacacaagcagc	mmu-mir-28c-p3	ttgAGGAGCTCACAGTCTAT	3'	New	gp1a	...((((.(((.(((((((...((((........(((.......)))..))))..)))).))))))....)))).	71	44	-13.2	0	0	0	37.6667	45.3333	42.5	0	0	0	7.29152	8.79657	8.28969	low
51	89	mmu-miR-29a-5p_R-2	ACTGATTTCTTTTGGTGTTC	20	chr6	-	31062660	31062747	accccttagaggatgACTGATTTCTTTTGGTGTTCagagtcaatagaattttcTAGCACCATCTGAAATCGGTTataatgattgggga	32	mmu-mir-29a,rno-mir-29a,cpo-mir-29a,cja-mir-29a,cfa-mir-29a,dno-mir-29a,nle-mir-29a,oga-mir-29a,mmr-mir-29a,dma-mir-29a,cgr-mir-29a,hsa-mir-29a,bta-mir-29a,ptr-mir-29a,ppy-mir-29a,mml-mir-29a,ggo-mir-29a,ppa-mir-29a,oar-mir-29a,mne-mir-29a,age-mir-29a,lla-mir-29a,sla-mir-29a,eca-mir-29a,mdo-mir-29a-1,efu-mir-29a,ssc-mir-29a,pal-mir-29a,ocu-mir-29a,chi-mir-29a,tch-mir-29a,sbo-mir-29a,	mmu-mir-29a	accccttagaggatgACTGATTTCTTTTGGTGTTCAGagtcaatagaattttcTAGCACCATCTGAAATCGGTTAtaatgattgggga	mmu-miR-29a-5p	ACTGATTTCTTTTGGTGTTCAG	5'	Diff	gp1a	.((((.......((((((((((((...(((((((.((((...........)))))))))))...)))))))))))).......)))).	64	38.6	-34.6	0	0	0	417	376	316	0	0	0	80.7229	72.9598	61.6363	middle
51	90	mmu-miR-29a-3p_R-1	TAGCACCATCTGAAATCGGTT	21	chr6	-	31062660	31062747	accccttagaggatgACTGATTTCTTTTGGTGTTCagagtcaatagaattttcTAGCACCATCTGAAATCGGTTataatgattgggga	32	mmu-mir-29a,rno-mir-29a,cpo-mir-29a,cja-mir-29a,cfa-mir-29a,dno-mir-29a,nle-mir-29a,oga-mir-29a,mmr-mir-29a,dma-mir-29a,cgr-mir-29a,hsa-mir-29a,bta-mir-29a,ptr-mir-29a,ppy-mir-29a,mml-mir-29a,ggo-mir-29a,ppa-mir-29a,oar-mir-29a,mne-mir-29a,age-mir-29a,lla-mir-29a,sla-mir-29a,eca-mir-29a,mdo-mir-29a-1,efu-mir-29a,ssc-mir-29a,pal-mir-29a,ocu-mir-29a,chi-mir-29a,tch-mir-29a,sbo-mir-29a,	mmu-mir-29a	accccttagaggatgACTGATTTCTTTTGGTGTTCAGagtcaatagaattttcTAGCACCATCTGAAATCGGTTAtaatgattgggga	mmu-miR-29a-3p	TAGCACCATCTGAAATCGGTTA	3'	Diff	gp1a	.((((.......((((((((((((...(((((((.((((...........)))))))))))...)))))))))))).......)))).	64	38.6	-34.6	1151.5	1207	1073.5	126059	133878	125215	6108.6	5602.46	5680.17	24402.5	25978	24423.4	high
52	91	mmu-miR-29c-5p	TGACCGATTTCTCCTGGTGTTC	22	chr1	+	195037545	195037640	ccatctcttacacaggcTGACCGATTTCTCCTGGTGTTCagagtctgtttttgtcTAGCACCATTTGAAATCGGTTatgatgtagggggaagagca	27	mmu-mir-29c,rno-mir-29c-2,rno-mir-29c-1,hsa-mir-29c,bta-mir-29c,eca-mir-29c,ppy-mir-29c,mml-mir-29c,ssc-mir-29c,aja-mir-29c,cpo-mir-29c,cfa-mir-29c-1,cfa-mir-29c-2,ocu-mir-29c,nle-mir-29c,cgr-mir-29c,bta-mir-29d,eca-mir-29c-2,ptr-mir-29c,mdo-mir-29a-2,cja-mir-29c,efu-mir-29c,ggo-mir-29c,pal-mir-29c,dno-mir-29c,mmr-mir-29c,tch-mir-29c,	mmu-mir-29c	atctcttacacaggcTGACCGATTTCTCCTGGTGTTCagagtctgtttttgtcTAGCACCATTTGAAATCGGTTAtgatgtaggggga	mmu-miR-29c-5p	TGACCGATTTCTCCTGGTGTTC	5'	Yes	gp1a	...(((((((((((...(((((((((((...((((((((((((.....)))))...)))))))...))))))))))))).))))))))).......	86	45.8	-35.1	0	0	0	184	199	172	0	0	0	35.6187	38.6144	33.5489	middle
52	92	mmu-miR-29c-3p_R-1	TAGCACCATTTGAAATCGGTT	21	chr1	+	195037545	195037640	ccatctcttacacaggcTGACCGATTTCTCCTGGTGTTCagagtctgtttttgtcTAGCACCATTTGAAATCGGTTatgatgtagggggaagagca	27	mmu-mir-29c,rno-mir-29c-2,rno-mir-29c-1,hsa-mir-29c,bta-mir-29c,eca-mir-29c,ppy-mir-29c,mml-mir-29c,ssc-mir-29c,aja-mir-29c,cpo-mir-29c,cfa-mir-29c-1,cfa-mir-29c-2,ocu-mir-29c,nle-mir-29c,cgr-mir-29c,bta-mir-29d,eca-mir-29c-2,ptr-mir-29c,mdo-mir-29a-2,cja-mir-29c,efu-mir-29c,ggo-mir-29c,pal-mir-29c,dno-mir-29c,mmr-mir-29c,tch-mir-29c,	mmu-mir-29c	atctcttacacaggcTGACCGATTTCTCCTGGTGTTCagagtctgtttttgtcTAGCACCATTTGAAATCGGTTAtgatgtaggggga	mmu-miR-29c-3p	TAGCACCATTTGAAATCGGTTA	3'	Diff	gp1a	...(((((((((((...(((((((((((...((((((((((((.....)))))...)))))))...))))))))))))).))))))))).......	86	45.8	-35.1	7.5	6	3.5	1120	1225.75	1181.25	39.7868	27.8499	18.5194	216.81	237.847	230.405	middle
53	93	mmu-miR-29b-1-5p_R-1	GCTGGTTTCATATGGTGGTTT	21	chr6	-	31063015	31063101	gcttcttcaggaaGCTGGTTTCATATGGTGGTTTagatttaaatagtgattgtcTAGCACCATTTGAAATCAGTGTtcttggtggag	26	mmu-mir-29b-1,rno-mir-29b-1,cpo-mir-29b-1,dno-mir-29b-1,ocu-mir-29b-1,tch-mir-29b-2,oga-mir-29b-1,mmr-mir-29b-1,cgr-mir-29b,hsa-mir-29b-1,bta-mir-29b-1,eca-mir-29b,ptr-mir-29b-1,ppy-mir-29b-1,mml-mir-29b-1,ggo-mir-29b-1,ppa-mir-29b-1,age-mir-29b,lla-mir-29b,mdo-mir-29b-1,cja-mir-29b-2,cfa-mir-29b-1,pal-mir-29b-1,nle-mir-29b-1,efu-mir-29b,ssc-mir-29b-1,	mmu-mir-29b-1	aggaaGCTGGTTTCATATGGTGGTTTAgatttaaatagtgattgtcTAGCACCATTTGAAATCAGTGTTct	mmu-miR-29b-1-5p	GCTGGTTTCATATGGTGGTTTA	5'	Diff	gp1a	.((((..((((((((((((((((.((((((..((((((.............)))))))))))).)))))))))).))))))..))))	86	39.1	-33.6	0	0	0	0	6	8	0	0	0	0	1.16425	1.56041	low
53	94	mmu-miR-29b-3p_R-1	TAGCACCATTTGAAATCAGTGT	22	chr6	-	31063015	31063101	gcttcttcaggaaGCTGGTTTCATATGGTGGTTTagatttaaatagtgattgtcTAGCACCATTTGAAATCAGTGTtcttggtggag	26	mmu-mir-29b-1,rno-mir-29b-1,cpo-mir-29b-1,dno-mir-29b-1,ocu-mir-29b-1,tch-mir-29b-2,oga-mir-29b-1,mmr-mir-29b-1,cgr-mir-29b,hsa-mir-29b-1,bta-mir-29b-1,eca-mir-29b,ptr-mir-29b-1,ppy-mir-29b-1,mml-mir-29b-1,ggo-mir-29b-1,ppa-mir-29b-1,age-mir-29b,lla-mir-29b,mdo-mir-29b-1,cja-mir-29b-2,cfa-mir-29b-1,pal-mir-29b-1,nle-mir-29b-1,efu-mir-29b,ssc-mir-29b-1,	mmu-mir-29b-1	aggaaGCTGGTTTCATATGGTGGTTTAgatttaaatagtgattgtcTAGCACCATTTGAAATCAGTGTTct	mmu-miR-29b-3p	TAGCACCATTTGAAATCAGTGTT	3'	Diff	gp1a	.((((..((((((((((((((((.((((((..((((((.............)))))))))))).)))))))))).))))))..))))	86	39.1	-33.6	27.5	23	37	2249	2210.08	2032.42	145.885	106.758	195.777	435.362	428.849	396.426	middle
54	95	mmu-miR-29b-2-5p_R-2	CTGGTTTCACATGGTGGCTTAGA	23	chr1	+	195037036	195037125	tcttcttctggaagCTGGTTTCACATGGTGGCTTAGAtttttccatctttgtatcTAGCACCATTTGAAATCAGTGTtttaggagtaaga	31	mmu-mir-29b-2,rno-mir-29b-3,rno-mir-29b-2,hsa-mir-29b-2,bta-mir-29b-2,eca-mir-29b-2,ptr-mir-29b-2,ppy-mir-29b-2,mml-mir-29b-2,ggo-mir-29b-2,ppa-mir-29b-2,oar-mir-29b-1,oar-mir-29b-2,mne-mir-29b,sla-mir-29b,aja-mir-29b,cpo-mir-29b-2,cgr-mir-29b-2,bta-mir-29e,mdo-mir-29b-2,cja-mir-29b-1,cfa-mir-29b-2,nle-mir-29b-2,oga-mir-29b-2,mmr-mir-29b-2,ssc-mir-29b-2,chi-mir-29b,pal-mir-29b-2,dno-mir-29b-2,ocu…	mmu-mir-29b-2	cttctggaagCTGGTTTCACATGGTGGCTTAGATTtttccatctttgtatcTAGCACCATTTGAAATCAGTGTTttaggag	mmu-miR-29b-2-5p	CTGGTTTCACATGGTGGCTTAGATT	5'	Diff	gp1a	(((((((((..((((((((((((.((((((.((.((((..............)))))))))))).)))))))))).))..))))).))))	90	37.8	-33.5	0	0	0	26	25	21	0	0	0	5.03308	4.85105	4.09608	low
54	96	mmu-miR-29b-3p_R-1	TAGCACCATTTGAAATCAGTGT	22	chr1	+	195037036	195037125	tcttcttctggaagCTGGTTTCACATGGTGGCTTAGAtttttccatctttgtatcTAGCACCATTTGAAATCAGTGTtttaggagtaaga	31	mmu-mir-29b-2,rno-mir-29b-3,rno-mir-29b-2,hsa-mir-29b-2,bta-mir-29b-2,eca-mir-29b-2,ptr-mir-29b-2,ppy-mir-29b-2,mml-mir-29b-2,ggo-mir-29b-2,ppa-mir-29b-2,oar-mir-29b-1,oar-mir-29b-2,mne-mir-29b,sla-mir-29b,aja-mir-29b,cpo-mir-29b-2,cgr-mir-29b-2,bta-mir-29e,mdo-mir-29b-2,cja-mir-29b-1,cfa-mir-29b-2,nle-mir-29b-2,oga-mir-29b-2,mmr-mir-29b-2,ssc-mir-29b-2,chi-mir-29b,pal-mir-29b-2,dno-mir-29b-2,ocu…	mmu-mir-29b-2	cttctggaagCTGGTTTCACATGGTGGCTTAGATTtttccatctttgtatcTAGCACCATTTGAAATCAGTGTTttaggag	mmu-miR-29b-3p	TAGCACCATTTGAAATCAGTGTT	3'	Diff	gp1a	(((((((((..((((((((((((.((((((.((.((((..............)))))))))))).)))))))))).))..))))).))))	90	37.8	-33.5	27.5	23	37	2249	2210.08	2032.42	145.885	106.758	195.777	435.362	428.849	396.426	middle
55	97	mmu-miR-30a-5p_R+1	TGTAAACATCCTCGACTGGAAGC	23	chr1	+	23272263	23272347	cagtgagcgacTGTAAACATCCTCGACTGGAAGCtgtgaagccacaaatgggCTTTCAGTCGGATGTTTGCAGCtgcctactgcc	24	mmu-mir-30a,rno-mir-30a,cpo-mir-30a,cgr-mir-30a,hsa-mir-30a,ptr-mir-30a,ppy-mir-30a,ggo-mir-30a,ppa-mir-30a,bta-mir-30a,oar-mir-30a,mdo-mir-30a,mml-mir-30a,cja-mir-30a,cfa-mir-30a,tch-mir-30a,nle-mir-30a,efu-mir-30a,pal-mir-30a,dno-mir-30a,ocu-mir-30a,oga-mir-30a,mmr-mir-30a,dma-mir-30a,	mmu-mir-30a	gcgacTGTAAACATCCTCGACTGGAAGctgtgaagccacaaatgggCTTTCAGTCGGATGTTTGCAGCtgc	mmu-miR-30a-5p	TGTAAACATCCTCGACTGGAAG	5'	Diff	gp1a	((((..((..((((((((((((..((((((((((((((....))).....)))))))))))))))))))))))..))..))))..	83	52.9	-43.4	64	61	62	87687	78023	74418	339.514	283.14	328.058	16974.5	15139.7	14515.3	high
55	98	mmu-miR-30a-3p_1ss22CT	CTTTCAGTCGGATGTTTGCAGT	22	chr1	+	23272263	23272347	cagtgagcgacTGTAAACATCCTCGACTGGAAGCtgtgaagccacaaatgggCTTTCAGTCGGATGTTTGCAGCtgcctactgcc	24	mmu-mir-30a,rno-mir-30a,cpo-mir-30a,cgr-mir-30a,hsa-mir-30a,ptr-mir-30a,ppy-mir-30a,ggo-mir-30a,ppa-mir-30a,bta-mir-30a,oar-mir-30a,mdo-mir-30a,mml-mir-30a,cja-mir-30a,cfa-mir-30a,tch-mir-30a,nle-mir-30a,efu-mir-30a,pal-mir-30a,dno-mir-30a,ocu-mir-30a,oga-mir-30a,mmr-mir-30a,dma-mir-30a,	mmu-mir-30a	gcgacTGTAAACATCCTCGACTGGAAGctgtgaagccacaaatgggCTTTCAGTCGGATGTTTGCAGCtgc	mmu-miR-30a-3p	CTTTCAGTCGGATGTTTGCAGC	3'	Diff	gp1a	((((..((..((((((((((((..((((((((((((((....))).....)))))))))))))))))))))))..))..))))..	83	52.9	-43.4	0	0	0	1043	1001	907	0	0	0	201.904	194.236	176.912	middle
56	99	mmu-miR-30b-5p	TGTAAACATCCTACACTCAGCT	22	chr15	-	68337415	68337510	ctaagccaagtttcagttcaTGTAAACATCCTACACTCAGCTgtcatacatgcgttggCTGGGATGTGGATGTTTACGTCagctgtcttggagtat	16	mmu-mir-30b,rno-mir-30b,cgr-mir-30b,hsa-mir-30b,ptr-mir-30b,ppy-mir-30b,mml-mir-30b,ppa-mir-30b,mne-mir-30b,bta-mir-30b,cja-mir-30b,ggo-mir-30b,chi-mir-30b,oar-mir-30b,age-mir-30b,lla-mir-30b,	mmu-mir-30b	ctaagccaagtttcagttcaTGTAAACATCCTACACTCAGCTgtcatacatgcgttggCTGGGATGTGGATGTTTACGTCagctgtcttggagtat	mmu-miR-30b-5p	TGTAAACATCCTACACTCAGCT	5'	Yes	gp1a	.((..(((((...(((((.((((((((((((.((((((((((..............))))))).))))))))))))))).))))).)))))..)).	94	44.8	-40.7	448	476	480	36011.3	34735.7	34052.7	2376.6	2209.42	2539.81	6971.08	6740.18	6642.02	high
56	100	mmu-miR-30b-3p	CTGGGATGTGGATGTTTACGTC	22	chr15	-	68337415	68337510	ctaagccaagtttcagttcaTGTAAACATCCTACACTCAGCTgtcatacatgcgttggCTGGGATGTGGATGTTTACGTCagctgtcttggagtat	16	mmu-mir-30b,rno-mir-30b,cgr-mir-30b,hsa-mir-30b,ptr-mir-30b,ppy-mir-30b,mml-mir-30b,ppa-mir-30b,mne-mir-30b,bta-mir-30b,cja-mir-30b,ggo-mir-30b,chi-mir-30b,oar-mir-30b,age-mir-30b,lla-mir-30b,	mmu-mir-30b	ctaagccaagtttcagttcaTGTAAACATCCTACACTCAGCTgtcatacatgcgttggCTGGGATGTGGATGTTTACGTCagctgtcttggagtat	mmu-miR-30b-3p	CTGGGATGTGGATGTTTACGTC	3'	Yes	gp1a	.((..(((((...(((((.((((((((((((.((((((((((..............))))))).))))))))))))))).))))).)))))..)).	94	44.8	-40.7	0	0	0	167	108	138	0	0	0	32.3279	20.9565	26.9171	middle
57	101	mmu-miR-30c-5p	TGTAAACATCCTACACTCTCAGC	23	chr4	-	120769527	120769627	ctgtaaccatgttgtagtgtgTGTAAACATCCTACACTCTCAGCtgtgagctcaaggtggCTGGGAGAGGGTTGTTTACTCCttctgccatggaaaacgtc	18	mmu-mir-30c-1,rno-mir-30c-1,cgr-mir-30c-1,cpo-mir-30c-1,hsa-mir-30c-1,eca-mir-30c,ppy-mir-30c-1,mml-mir-30c-1,bta-mir-30c,chi-mir-30c,oar-mir-30c,ptr-mir-30c-1,mdo-mir-30c-2,cfa-mir-30c-1,dno-mir-30c-1,ocu-mir-30c-1,efu-mir-30c,ssc-mir-30c-1,	mmu-mir-30c-1	accatgttgtagtgtgTGTAAACATCCTACACTCTCAGCtgtgagctcaaggtggCTGGGAGAGGGTTGTTTACTCCttctgccatgga	mmu-miR-30c-5p	TGTAAACATCCTACACTCTCAGC	5'	Yes	gp1a	......(((((..((((.....(((((((.(((...((((((((..(.........)..)))))))).))).))))))).....)))))))))........	87	48.5	-34.7	160.5	145.5	122.5	29497.3	27067.7	23753.7	851.437	675.359	648.18	5710.1	5252.27	4633.19	high
57	102	mmu-miR-30c-1-3p	CTGGGAGAGGGTTGTTTACTCC	22	chr4	-	120769527	120769627	ctgtaaccatgttgtagtgtgTGTAAACATCCTACACTCTCAGCtgtgagctcaaggtggCTGGGAGAGGGTTGTTTACTCCttctgccatggaaaacgtc	18	mmu-mir-30c-1,rno-mir-30c-1,cgr-mir-30c-1,cpo-mir-30c-1,hsa-mir-30c-1,eca-mir-30c,ppy-mir-30c-1,mml-mir-30c-1,bta-mir-30c,chi-mir-30c,oar-mir-30c,ptr-mir-30c-1,mdo-mir-30c-2,cfa-mir-30c-1,dno-mir-30c-1,ocu-mir-30c-1,efu-mir-30c,ssc-mir-30c-1,	mmu-mir-30c-1	accatgttgtagtgtgTGTAAACATCCTACACTCTCAGCtgtgagctcaaggtggCTGGGAGAGGGTTGTTTACTCCttctgccatgga	mmu-miR-30c-1-3p	CTGGGAGAGGGTTGTTTACTCC	3'	Yes	gp1a	......(((((..((((.....(((((((.(((...((((((((..(.........)..)))))))).))).))))))).....)))))))))........	87	48.5	-34.7	0	0	0	33	7	9	0	0	0	6.38814	1.35829	1.75546	low
58	103	mmu-miR-30c-5p	TGTAAACATCCTACACTCTCAGC	23	chr1	+	23291694	23291805	gagcactgagtgacagatatTGTAAACATCCTACACTCTCAGCtgtgaaaagtaagaaagCTGGGAGAAGGCTGTTTACTCTctctgccttggaaatcagctaagagaaatg	25	mmu-mir-30c-2,rno-mir-30c-2,cpo-mir-30c-2,cgr-mir-30c-2,hsa-mir-30c-2,ptr-mir-30c-2,mne-mir-30c,lla-mir-30c,bta-mir-30f,eca-mir-30c-2,mdo-mir-30c-1,mml-mir-30c-2,cja-mir-30c,cfa-mir-30c-2,nle-mir-30c,efu-mir-30b,ssc-mir-30c-2,ggo-mir-30c,pal-mir-30c,dma-mir-30c,dno-mir-30c-2,ocu-mir-30c-2,tch-mir-30c,oga-mir-30c,mmr-mir-30c,	mmu-mir-30c-2	gagtgacagatatTGTAAACATCCTACACTCTCAGCtgtgaaaagtaagaaagCTGGGAGAAGGCTGTTTACTCTctctgcctt	mmu-miR-30c-5p	TGTAAACATCCTACACTCTCAGC	5'	Yes	gp1a	((...(..((...((((....(((((((.(((...(((((((((..............))))))))).))).)))))))....)))).))..)...))..............	98	42.9	-32.5	160.5	145.5	122.5	29497.3	27067.7	23753.7	851.437	675.359	648.18	5710.1	5252.27	4633.19	high
58	104	mmu-miR-30c-2-3p	CTGGGAGAAGGCTGTTTACTCT	22	chr1	+	23291694	23291805	gagcactgagtgacagatatTGTAAACATCCTACACTCTCAGCtgtgaaaagtaagaaagCTGGGAGAAGGCTGTTTACTCTctctgccttggaaatcagctaagagaaatg	25	mmu-mir-30c-2,rno-mir-30c-2,cpo-mir-30c-2,cgr-mir-30c-2,hsa-mir-30c-2,ptr-mir-30c-2,mne-mir-30c,lla-mir-30c,bta-mir-30f,eca-mir-30c-2,mdo-mir-30c-1,mml-mir-30c-2,cja-mir-30c,cfa-mir-30c-2,nle-mir-30c,efu-mir-30b,ssc-mir-30c-2,ggo-mir-30c,pal-mir-30c,dma-mir-30c,dno-mir-30c-2,ocu-mir-30c-2,tch-mir-30c,oga-mir-30c,mmr-mir-30c,	mmu-mir-30c-2	gagtgacagatatTGTAAACATCCTACACTCTCAGCtgtgaaaagtaagaaagCTGGGAGAAGGCTGTTTACTCTctctgcctt	mmu-miR-30c-2-3p	CTGGGAGAAGGCTGTTTACTCT	3'	Yes	gp1a	((...(..((...((((....(((((((.(((...(((((((((..............))))))))).))).)))))))....)))).))..)...))..............	98	42.9	-32.5	0	0	0	57	52	55	0	0	0	11.0341	10.0902	10.7278	middle
59	105	mmu-miR-30d-5p_R+1	TGTAAACATCCCCGACTGGAAGC	23	chr15	-	68341207	68341294	tcagaaagtctgtgtcTGTAAACATCCCCGACTGGAAGCtgtaagccacagccaagCTTTCAGTCAGATGTTTGCTGCtactggctct	24	mmu-mir-30d,rno-mir-30d,cpo-mir-30d,cgr-mir-30d,hsa-mir-30d,ptr-mir-30d,ppy-mir-30d,ggo-mir-30d,ppa-mir-30d,mne-mir-30d,bta-mir-30d,oar-mir-30d,eca-mir-30d,mdo-mir-30e,mml-mir-30d,cja-mir-30d,cfa-mir-30d,efu-mir-30d,pal-mir-30d,dno-mir-30d,ocu-mir-30d,chi-mir-30d,nle-mir-30d,oga-mir-30d,	mmu-mir-30d	aagtctgtgtcTGTAAACATCCCCGACTGGAAGctgtaagccacagccaagCTTTCAGTCAGATGTTTGCTGCtactggctc	mmu-miR-30d-5p	TGTAAACATCCCCGACTGGAAG	5'	Diff	gp1a	......((((.(((...(((((((((...(((((((((((....((....))..))))))))))).)))))))))...))).))))..	80	48.9	-33.8	798	756	719	79642.5	71941	70160.5	4233.31	3509.08	3804.42	15417.2	13959.6	13684.9	high
59	106	mmu-miR-30d-3p	CTTTCAGTCAGATGTTTGCTGC	22	chr15	-	68341207	68341294	tcagaaagtctgtgtcTGTAAACATCCCCGACTGGAAGCtgtaagccacagccaagCTTTCAGTCAGATGTTTGCTGCtactggctct	24	mmu-mir-30d,rno-mir-30d,cpo-mir-30d,cgr-mir-30d,hsa-mir-30d,ptr-mir-30d,ppy-mir-30d,ggo-mir-30d,ppa-mir-30d,mne-mir-30d,bta-mir-30d,oar-mir-30d,eca-mir-30d,mdo-mir-30e,mml-mir-30d,cja-mir-30d,cfa-mir-30d,efu-mir-30d,pal-mir-30d,dno-mir-30d,ocu-mir-30d,chi-mir-30d,nle-mir-30d,oga-mir-30d,	mmu-mir-30d	aagtctgtgtcTGTAAACATCCCCGACTGGAAGctgtaagccacagccaagCTTTCAGTCAGATGTTTGCTGCtactggctc	mmu-miR-30d-3p	CTTTCAGTCAGATGTTTGCTGC	3'	Yes	gp1a	......((((.(((...(((((((((...(((((((((((....((....))..))))))))))).)))))))))...))).))))..	80	48.9	-33.8	0	0	0	459	404	394	0	0	0	88.8533	78.393	76.8503	middle
60	107	mmu-miR-30e-5p_R+2	TGTAAACATCCTTGACTGGAAGCT	24	chr4	-	120772595	120772701	ttctgggcagtctttgctacTGTAAACATCCTTGACTGGAAGCTgtaaggtgttgagaggagCTTTCAGTCGGATGTTTACAGCggcaggctgccacagtcgtcccc	25	mmu-mir-30e,rno-mir-30e,cpo-mir-30e,cgr-mir-30e,hsa-mir-30e,eca-mir-30e,ppy-mir-30e,bta-mir-30e,ptr-mir-30e,mdo-mir-30d,mml-mir-30e,cja-mir-30e,cfa-mir-30e,efu-mir-30e,ssc-mir-30e,ggo-mir-30e,pal-mir-30e,ppa-mir-30e,nle-mir-30e,oga-mir-30e,mmr-mir-30e,dma-mir-30e,dno-mir-30e,ocu-mir-30e,chi-mir-30e,	mmu-mir-30e	gggcagtctttgctacTGTAAACATCCTTGACTGGAAGctgtaaggtgttgagaggagCTTTCAGTCGGATGTTTACAGCggcaggctgcca	mmu-miR-30e-5p	TGTAAACATCCTTGACTGGAAG	5'	Diff	gp1a	..((((((((((..(((..((((((((((((..(((((((((((................)))))))))))))))))))))))..)))))))))).)))........	97	52.3	-54.7	1211	1283	1052	64590.5	50953	48634.5	6424.24	5955.23	5566.41	12503.4	9887.02	9486.23	high
60	108	mmu-miR-30e-3p_1ss22CT	CTTTCAGTCGGATGTTTACAGT	22	chr4	-	120772595	120772701	ttctgggcagtctttgctacTGTAAACATCCTTGACTGGAAGCTgtaaggtgttgagaggagCTTTCAGTCGGATGTTTACAGCggcaggctgccacagtcgtcccc	25	mmu-mir-30e,rno-mir-30e,cpo-mir-30e,cgr-mir-30e,hsa-mir-30e,eca-mir-30e,ppy-mir-30e,bta-mir-30e,ptr-mir-30e,mdo-mir-30d,mml-mir-30e,cja-mir-30e,cfa-mir-30e,efu-mir-30e,ssc-mir-30e,ggo-mir-30e,pal-mir-30e,ppa-mir-30e,nle-mir-30e,oga-mir-30e,mmr-mir-30e,dma-mir-30e,dno-mir-30e,ocu-mir-30e,chi-mir-30e,	mmu-mir-30e	gggcagtctttgctacTGTAAACATCCTTGACTGGAAGctgtaaggtgttgagaggagCTTTCAGTCGGATGTTTACAGCggcaggctgcca	mmu-miR-30e-3p	CTTTCAGTCGGATGTTTACAGC	3'	Diff	gp1a	..((((((((((..(((..((((((((((((..(((((((((((................)))))))))))))))))))))))..)))))))))).)))........	97	52.3	-54.7	10	8	22	848	759	681	53.049	37.1331	116.408	164.156	147.278	132.83	middle
61	109	mmu-miR-31-5p_R+1	AGGCAAGATGCTGGCATAGCTGT	23	chr4	-	88910557	88910662	tgctcctgtaactcggaactggagaggAGGCAAGATGCTGGCATAGCTGTtgaactgagaaccTGCTATGCCAACATATTGCCATCtttcctgtctgacagcagct	25	mmu-mir-31,rno-mir-31a,cpo-mir-31,cgr-mir-31,hsa-mir-31,ptr-mir-31,ppy-mir-31,mml-mir-31,ggo-mir-31,ppa-mir-31,mne-mir-31,bta-mir-31,eca-mir-31,mdo-mir-31,cja-mir-31,cfa-mir-31,ocu-mir-31,dma-mir-31,efu-mir-31,ssc-mir-31,pal-mir-31,dno-mir-31,nle-mir-31,oga-mir-31,mmr-mir-31,	mmu-mir-31	tgctcctgtaactcggaactggagaggAGGCAAGATGCTGGCATAGCTGttgaactgagaaccTGCTATGCCAACATATTGCCATCtttcctgtctgacagcagct	mmu-miR-31-5p	AGGCAAGATGCTGGCATAGCTG	5'	Diff	gp1a	.(((.(((....(((((...((((((..(((((.(((.(((((((((.(((........)))..))))))))).))).)))))..))))))..)))))))).))).	104	50	-48.8	97	133	88	15	14	6	514.576	617.338	465.631	2.9037	2.71659	1.17031	middle
61	110	mmu-miR-31-3p	TGCTATGCCAACATATTGCCATC	23	chr4	-	88910557	88910662	tgctcctgtaactcggaactggagaggAGGCAAGATGCTGGCATAGCTGTtgaactgagaaccTGCTATGCCAACATATTGCCATCtttcctgtctgacagcagct	25	mmu-mir-31,rno-mir-31a,cpo-mir-31,cgr-mir-31,hsa-mir-31,ptr-mir-31,ppy-mir-31,mml-mir-31,ggo-mir-31,ppa-mir-31,mne-mir-31,bta-mir-31,eca-mir-31,mdo-mir-31,cja-mir-31,cfa-mir-31,ocu-mir-31,dma-mir-31,efu-mir-31,ssc-mir-31,pal-mir-31,dno-mir-31,nle-mir-31,oga-mir-31,mmr-mir-31,	mmu-mir-31	tgctcctgtaactcggaactggagaggAGGCAAGATGCTGGCATAGCTGttgaactgagaaccTGCTATGCCAACATATTGCCATCtttcctgtctgacagcagct	mmu-miR-31-3p	TGCTATGCCAACATATTGCCATC	3'	Yes	gp1a	.(((.(((....(((((...((((((..(((((.(((.(((((((((.(((........)))..))))))))).))).)))))..))))))..)))))))).))).	104	50	-48.8	0	6	9	0	7	0	0	27.8499	47.6214	0	1.35829	0	middle
62	111	mmu-miR-32-5p_R-1	TATTGCACATTACTAAGTTGC	21	chr4	-	56895215	56895310	gcttgctctggtggagaTATTGCACATTACTAAGTTGCatgttgtcacggcctcaatgCAATTTAGTGTGTGTGATATTttcacatgagtgcatgc	22	mmu-mir-32,hsa-mir-32,ptr-mir-32,ppy-mir-32,mml-mir-32,ggo-mir-32,ppa-mir-32,mne-mir-32,sla-mir-32,rno-mir-32,cpo-mir-32,cgr-mir-32,bta-mir-32,eca-mir-32,mdo-mir-32,cja-mir-32,cfa-mir-32,ocu-mir-32,tch-mir-32,ssc-mir-32,pal-mir-32,dno-mir-32,	mmu-mir-32	ggagaTATTGCACATTACTAAGTTGCAtgttgtcacggcctcaatgCAATTTAGTGTGTGTGATATTttc	mmu-miR-32-5p	TATTGCACATTACTAAGTTGCA	5'	Diff	gp1a	((..((((..((((((((((..((((.((((((((((((((..((....))..).)))))))))))))))))..))))))))))..))))))....	92	42.7	-43.7	39	43	31	2051	1989	1954	206.891	199.591	164.029	397.033	385.95	381.131	middle
62	112	mmu-miR-32-3p	CAATTTAGTGTGTGTGATATT	21	chr4	-	56895215	56895310	gcttgctctggtggagaTATTGCACATTACTAAGTTGCatgttgtcacggcctcaatgCAATTTAGTGTGTGTGATATTttcacatgagtgcatgc	22	mmu-mir-32,hsa-mir-32,ptr-mir-32,ppy-mir-32,mml-mir-32,ggo-mir-32,ppa-mir-32,mne-mir-32,sla-mir-32,rno-mir-32,cpo-mir-32,cgr-mir-32,bta-mir-32,eca-mir-32,mdo-mir-32,cja-mir-32,cfa-mir-32,ocu-mir-32,tch-mir-32,ssc-mir-32,pal-mir-32,dno-mir-32,	mmu-mir-32	ggagaTATTGCACATTACTAAGTTGCAtgttgtcacggcctcaatgCAATTTAGTGTGTGTGATATTttc	mmu-miR-32-3p	CAATTTAGTGTGTGTGATATT	3'	Yes	gp1a	((..((((..((((((((((..((((.((((((((((((((..((....))..).)))))))))))))))))..))))))))))..))))))....	92	42.7	-43.7	0	0	0	7	23	17	0	0	0	1.35506	4.46297	3.31588	low
63	113	mmu-miR-33-5p_R-1	GTGCATTGTAGTTGCATTGC	20	chr15	+	82198110	82198199	cctggcgggcagctgtgGTGCATTGTAGTTGCATTGCatgttctggcaatacctgtgCAATGTTTCCACAGTGCATcacggaggcctgcc	18	mmu-mir-33,rno-mir-33,cpo-mir-33a,cgr-mir-33,hsa-mir-33a,ptr-mir-33a,ggo-mir-33,ppa-mir-33,bta-mir-33a,eca-mir-33a,ppy-mir-33a,cja-mir-33,cfa-mir-33a,efu-mir-33,pal-mir-33a,dno-mir-33a,ocu-mir-33a,chi-mir-33a,	mmu-mir-33	ctgtgGTGCATTGTAGTTGCATTGCAtgttctggcaatacctgtgCAATGTTTCCACAGTGCATCACgg	mmu-miR-33-5p	GTGCATTGTAGTTGCATTGCA	5'	Diff	gp1a	...(((((((..((((((((((((((....(((((((((.....((.....)).)))))))))....))))))))))))))..)))))))	87	55.6	-48.9	0	11	9	3207	4158	3969	0	51.0581	47.6214	620.811	806.827	774.159	middle
63	114	mmu-miR-33-3p_R-3	CAATGTTTCCACAGTGCAT	19	chr15	+	82198110	82198199	cctggcgggcagctgtgGTGCATTGTAGTTGCATTGCatgttctggcaatacctgtgCAATGTTTCCACAGTGCATcacggaggcctgcc	18	mmu-mir-33,rno-mir-33,cpo-mir-33a,cgr-mir-33,hsa-mir-33a,ptr-mir-33a,ggo-mir-33,ppa-mir-33,bta-mir-33a,eca-mir-33a,ppy-mir-33a,cja-mir-33,cfa-mir-33a,efu-mir-33,pal-mir-33a,dno-mir-33a,ocu-mir-33a,chi-mir-33a,	mmu-mir-33	ctgtgGTGCATTGTAGTTGCATTGCAtgttctggcaatacctgtgCAATGTTTCCACAGTGCATCACgg	mmu-miR-33-3p	CAATGTTTCCACAGTGCATCAC	3'	Diff	gp1a	...(((((((..((((((((((((((....(((((((((.....((.....)).)))))))))....))))))))))))))..)))))))	87	55.6	-48.9	0	0	0	314	346	303	0	0	0	60.7842	67.1385	59.1006	middle
64	115	mmu-miR-34c-5p	AGGCAGTGTAGTTAGCTGATTGC	23	chr9	-	51103034	51103111	gagtctagttactAGGCAGTGTAGTTAGCTGATTGCtaatagtaccAATCACTAACCACACAGCCAGGtaaaaagact	21	mmu-mir-34c,rno-mir-34c,cpo-mir-34c,cfa-mir-34c,pal-mir-34c,dno-mir-34c,tch-mir-34c,ppa-mir-34c,oga-mir-34c,mmr-mir-34c,cgr-mir-34c,hsa-mir-34c,ppy-mir-34c,bta-mir-34c,eca-mir-34c,ptr-mir-34c,mdo-mir-34c,cja-mir-34c,efu-mir-34c,ssc-mir-34c-1,ssc-mir-34c-2,	mmu-mir-34c	agtctagttactAGGCAGTGTAGTTAGCTGATTGCtaatagtaccAATCACTAACCACACAGCCAGGtaaaaagact	mmu-miR-34c-5p	AGGCAGTGTAGTTAGCTGATTGC	5'	Yes	gp1a	.(((((..((((..(((.((((.(((((.((((((.((....)).))))))))))).)))).)))..))))..)))))	77	41	-31.4	2764	3479	2439	2676	2225	1976	14662.8	16148.3	12905.4	518.02	431.744	385.422	high
64	116	mmu-miR-34c-3p	AATCACTAACCACACAGCCAGG	22	chr9	-	51103034	51103111	gagtctagttactAGGCAGTGTAGTTAGCTGATTGCtaatagtaccAATCACTAACCACACAGCCAGGtaaaaagact	21	mmu-mir-34c,rno-mir-34c,cpo-mir-34c,cfa-mir-34c,pal-mir-34c,dno-mir-34c,tch-mir-34c,ppa-mir-34c,oga-mir-34c,mmr-mir-34c,cgr-mir-34c,hsa-mir-34c,ppy-mir-34c,bta-mir-34c,eca-mir-34c,ptr-mir-34c,mdo-mir-34c,cja-mir-34c,efu-mir-34c,ssc-mir-34c-1,ssc-mir-34c-2,	mmu-mir-34c	agtctagttactAGGCAGTGTAGTTAGCTGATTGCtaatagtaccAATCACTAACCACACAGCCAGGtaaaaagact	mmu-miR-34c-3p	AATCACTAACCACACAGCCAGG	3'	Yes	gp1a	.(((((..((((..(((.((((.(((((.((((((.((....)).))))))))))).)))).)))..))))..)))))	77	41	-31.4	0	0	7	8	26	13	0	0	37.0389	1.54864	5.04509	2.53567	middle
65	117	mmu-miR-34b-5p	AGGCAGTGTAATTAGCTGATTGT	23	chr9	-	51103544	51103650	gcccggtgctcggtttgtAGGCAGTGTAATTAGCTGATTGTagtgcggtgctgacAATCACTAACTCCACTGCCATCaaaacaaggcacagcatcacccgccgcccg	18	mmu-mir-34b,rno-mir-34b,cgr-mir-34b,hsa-mir-34b,mml-mir-34b,bta-mir-34b,eca-mir-34b,ptr-mir-34b,ppy-mir-34b,cja-mir-34b,cfa-mir-34b,efu-mir-34b,ggo-mir-34b,pal-mir-34b,ocu-mir-34b,chi-mir-34b,oga-mir-34b,mmr-mir-34b,	mmu-mir-34b	gtgctcggtttgtAGGCAGTGTAATTAGCTGATTGTagtgcggtgctgacAATCACTAACTCCACTGCCATCaaaacaaggcac	mmu-miR-34b-5p	AGGCAGTGTAATTAGCTGATTGT	5'	Yes	gp1a	((...(((((..((((...(((((((...((((.((((((((((.....))).)))))))))))...)))))))....))))..))))).))...............	92	55.1	-36.5	18	27	20	8	12	8	95.4883	125.324	105.825	1.54864	2.3285	1.56041	middle
65	118	mmu-miR-34b-3p	AATCACTAACTCCACTGCCATC	22	chr9	-	51103544	51103650	gcccggtgctcggtttgtAGGCAGTGTAATTAGCTGATTGTagtgcggtgctgacAATCACTAACTCCACTGCCATCaaaacaaggcacagcatcacccgccgcccg	18	mmu-mir-34b,rno-mir-34b,cgr-mir-34b,hsa-mir-34b,mml-mir-34b,bta-mir-34b,eca-mir-34b,ptr-mir-34b,ppy-mir-34b,cja-mir-34b,cfa-mir-34b,efu-mir-34b,ggo-mir-34b,pal-mir-34b,ocu-mir-34b,chi-mir-34b,oga-mir-34b,mmr-mir-34b,	mmu-mir-34b	gtgctcggtttgtAGGCAGTGTAATTAGCTGATTGTagtgcggtgctgacAATCACTAACTCCACTGCCATCaaaacaaggcac	mmu-miR-34b-3p	AATCACTAACTCCACTGCCATC	3'	Yes	gp1a	((...(((((..((((...(((((((...((((.((((((((((.....))).)))))))))))...)))))))....))))..))))).))...............	92	55.1	-36.5	0	14	0	18	16	15	0	64.983	0	3.48444	3.10467	2.92577	middle
66	119	mmu-miR-34a-5p	TGGCAGTGTCTTAGCTGGTTGT	22	chr4	+	150068452	150068561	ggccagctgtgagtaattcttTGGCAGTGTCTTAGCTGGTTGTtgtgagtattagctaaggaagcaatcagcaagtatactgccctagaagtgctgcacattgttgggcc	30	mmu-mir-34a,rno-mir-34a,cpo-mir-34a,cgr-mir-34a,hsa-mir-34a,ptr-mir-34a,ppy-mir-34a,ggo-mir-34a,ppa-mir-34a,bta-mir-34a,chi-mir-34a,eca-mir-34a,mdo-mir-34a,mml-mir-34a,mne-mir-34a,cja-mir-34a,cfa-mir-34a,oga-mir-34a,efu-mir-34a,ssc-mir-34a,pal-mir-34a,dno-mir-34a,ocu-mir-34a,tch-mir-34a-2,tch-mir-34a-1,nle-mir-34a,mmr-mir-34a,age-mir-34a,lla-mir-34a,sla-mir-34a,	mmu-mir-34a	ccagctgtgagtaattcttTGGCAGTGTCTTAGCTGGTTGTtgtgagtattagctaaggaagcAATCAGCAAGTATACTGCCCTagaagtgctgcacattgt	mmu-miR-34a-5p	TGGCAGTGTCTTAGCTGGTTGT	5'	Yes	gp1a	(((((((((((((((.((((..(((((((((((.((((((((((...(((....))).....))))))))))))).))))))))..)))).)))).))))..))))).))	110	47.3	-50.2	10	14	0	11	10	16	53.049	64.983	0	2.12938	1.94042	3.12082	middle
67	120	mmu-miR-92b-5p_R-1	AGGGACGGGACGTGGTGCAGTGT	23	chr3	-	89227108	89227218	agcgggattccagagccccgggtgggcgggAGGGACGGGACGTGGTGCAGTGTtgttctttcccctgccaaTATTGCACTCGTCCCGGCCTCCggccccctcggccccccc	18	mmu-mir-92b,rno-mir-92b,cgr-mir-92b,hsa-mir-92b,bta-mir-92b,eca-mir-92b,ptr-mir-92b,mdo-mir-92b,ppy-mir-92b,mml-mir-92b,cja-mir-92b,cfa-mir-92b,efu-mir-92b,ssc-mir-92b,pal-mir-92b,dno-mir-92b,ppa-mir-92b,nle-mir-92b,	mmu-mir-92b	ggtgggcgggAGGGACGGGACGTGGTGCAGTGTTgttctttcccctgccaaTATTGCACTCGTCCCGGCCTCCggccccctcg	mmu-miR-92b-5p	AGGGACGGGACGTGGTGCAGTGTT	5'	Diff	gp1a	...(((...........(((((.((((.(((((..(((((((.((((((((((((.............))))))))))))))))))).))))).)))).))))))))....	104	70.3	-60.4	0	0	0	0	0	5	0	0	0	0	0	0.975257	low
67	121	mmu-miR-92b-3p	TATTGCACTCGTCCCGGCCTCC	22	chr3	-	89227108	89227218	agcgggattccagagccccgggtgggcgggAGGGACGGGACGTGGTGCAGTGTtgttctttcccctgccaaTATTGCACTCGTCCCGGCCTCCggccccctcggccccccc	18	mmu-mir-92b,rno-mir-92b,cgr-mir-92b,hsa-mir-92b,bta-mir-92b,eca-mir-92b,ptr-mir-92b,mdo-mir-92b,ppy-mir-92b,mml-mir-92b,cja-mir-92b,cfa-mir-92b,efu-mir-92b,ssc-mir-92b,pal-mir-92b,dno-mir-92b,ppa-mir-92b,nle-mir-92b,	mmu-mir-92b	ggtgggcgggAGGGACGGGACGTGGTGCAGTGTTgttctttcccctgccaaTATTGCACTCGTCCCGGCCTCCggccccctcg	mmu-miR-92b-3p	TATTGCACTCGTCCCGGCCTCC	3'	Yes	gp1a	...(((...........(((((.((((.(((((..(((((((.((((((((((((.............))))))))))))))))))).))))).)))).))))))))....	104	70.3	-60.4	0	0	0	767	857.667	829	0	0	0	148.476	166.423	161.698	middle
68	122	mmu-miR-92a-1-5p	AGGTTGGGATTTGTCGCAATGCT	23	chr14	+	115044412	115044520	gggaaaatcaaacccctttctacacAGGTTGGGATTTGTCGCAATGCTgtgtttctctgtatggTATTGCACTTGTCCCGGCCTGTtgagtttggtggggattgtgacc	31	mmu-mir-92a-1,rno-mir-92a-1,cpo-mir-92a-1,cfa-mir-92a-1,pal-mir-92a-2,oga-mir-92a-2,mmr-mir-92a,dma-mir-92a-1,sbo-mir-92a-2,cgr-mir-92a,hsa-mir-92a-1,bta-mir-92a-1,ptr-mir-92-1,mml-mir-92a-1,ggo-mir-92-1,ppa-mir-92a-1,age-mir-92-1,lla-mir-92-1,sla-mir-92-1,lca-mir-92-1,eca-mir-92a,mdo-mir-92a-1,ppy-mir-92-1,cja-mir-92a-2,efu-mir-92c,ssc-mir-92a-1,dno-mir-92a-1,ocu-mir-92a-1,chi-mir-92a,tch-mir-92…	mmu-mir-92a-1	ctttctacacAGGTTGGGATTTGTCGCAATGCTgtgtttctctgtatggTATTGCACTTGTCCCGGCCTGttgagtttgg	mmu-miR-92a-1-5p	AGGTTGGGATTTGTCGCAATGCT	5'	Yes	gp1a	((......(((.((((...((..(((((..(((((..((.(((((((..((........))..)))))))))..)))))..)))))..))......)))).)))...))	109	48.6	-43.1	0	0	0	31	38	26	0	0	0	6.00098	7.3736	5.07134	low
68	123	mmu-miR-92a-3p_R+1	TATTGCACTTGTCCCGGCCTGT	22	chr14	+	115044412	115044520	gggaaaatcaaacccctttctacacAGGTTGGGATTTGTCGCAATGCTgtgtttctctgtatggTATTGCACTTGTCCCGGCCTGTtgagtttggtggggattgtgacc	31	mmu-mir-92a-1,rno-mir-92a-1,cpo-mir-92a-1,cfa-mir-92a-1,pal-mir-92a-2,oga-mir-92a-2,mmr-mir-92a,dma-mir-92a-1,sbo-mir-92a-2,cgr-mir-92a,hsa-mir-92a-1,bta-mir-92a-1,ptr-mir-92-1,mml-mir-92a-1,ggo-mir-92-1,ppa-mir-92a-1,age-mir-92-1,lla-mir-92-1,sla-mir-92-1,lca-mir-92-1,eca-mir-92a,mdo-mir-92a-1,ppy-mir-92-1,cja-mir-92a-2,efu-mir-92c,ssc-mir-92a-1,dno-mir-92a-1,ocu-mir-92a-1,chi-mir-92a,tch-mir-92…	mmu-mir-92a-1	ctttctacacAGGTTGGGATTTGTCGCAATGCTgtgtttctctgtatggTATTGCACTTGTCCCGGCCTGttgagtttgg	mmu-miR-92a-3p	TATTGCACTTGTCCCGGCCTG	3'	Diff	gp1a	((......(((.((((...((..(((((..(((((..((.(((((((..((........))..)))))))))..)))))..)))))..))......)))).)))...))	109	48.6	-43.1	587.5	629.5	510	8429	9026.67	8379.5	3116.63	2921.91	2698.55	1631.69	1751.55	1634.43	high
69	124	mmu-miR-92a-3p_R+1	TATTGCACTTGTCCCGGCCTGT	22	chrX	-	52741838	52741928	tgcccattcatccacaggtggggattggtggcattacttgtgttagatataaagTATTGCACTTGTCCCGGCCTGAggaagaaagagggtt	22	mmu-mir-92a-2,rno-mir-92a-2,hsa-mir-92a-2,ptr-mir-92-2,ppy-mir-92-2,mml-mir-92a-2,ggo-mir-92-2,ppa-mir-92a-2,mne-mir-92,age-mir-92-2,lla-mir-92-2,sla-mir-92-2,bta-mir-92a-2,eca-mir-92a-2,cja-mir-92a-1,cfa-mir-92a-2,efu-mir-92a,pal-mir-92a-1,dno-mir-92a-2,nle-mir-92a-1,oga-mir-92a-1,sbo-mir-92a-1,	mmu-mir-92a-2	tgcccattcatccacAGGTGGGGATTGGTGGCATTACttgtgttagatataaagTATTGCACTTGTCCCGGCCTGaggaagaaagagggtt	mmu-miR-92a-3p	TATTGCACTTGTCCCGGCCTG	3'	Diff	gp1a	.((((.(((.(((.((((..(((((..((.(((.(((((((((...)))))).))).)))))..)))))..)))).))).)))...)))).	89	47.3	-37.9	587.5	629.5	510	8429	9026.67	8379.5	3116.63	2921.91	2698.55	1631.69	1751.55	1634.43	high
70	125	mmu-miR-93-5p	CAAAGTGCTGTTCGTGCAGGTAG	23	chr5	-	138165523	138165610	agtcatgggggctcCAAAGTGCTGTTCGTGCAGGTAGtgtaattacctgacctACTGCTGAGCTAGCACTTCCCGAgcccccaggaca	28	mmu-mir-93,rno-mir-93,cpo-mir-93,dno-mir-93,ocu-mir-93,tch-mir-93,cgr-mir-93,hsa-mir-93,sla-mir-93,bta-mir-93,eca-mir-93,ptr-mir-93,ppy-mir-93,ggo-mir-93,ppa-mir-93,mdo-mir-93,mml-mir-93,mne-mir-93,cja-mir-93,cfa-mir-93,pal-mir-93,oga-mir-93,dma-mir-93,efu-mir-93,chi-mir-93,nle-mir-93,age-mir-93,lla-mir-93,	mmu-mir-93	agtcatgggggctcCAAAGTGCTGTTCGTGCAGGTAGtgtaattacctgacctACTGCTGAGCTAGCACTTCCCGagcccccaggaca	mmu-miR-93-5p	CAAAGTGCTGTTCGTGCAGGTAG	5'	Yes	gp1a	.(((.(((((((((..((((((((((((.((((.(((.((.........)))))))))))))).)))))))...))))))))).))).	86	55.7	-47	1205	1500	945	63306	55781	54243	6392.41	6962.46	5000.25	12254.8	10823.9	10580.2	high
70	126	mmu-miR-93-3p_R+1	ACTGCTGAGCTAGCACTTCCCGA	23	chr5	-	138165523	138165610	agtcatgggggctcCAAAGTGCTGTTCGTGCAGGTAGtgtaattacctgacctACTGCTGAGCTAGCACTTCCCGAgcccccaggaca	28	mmu-mir-93,rno-mir-93,cpo-mir-93,dno-mir-93,ocu-mir-93,tch-mir-93,cgr-mir-93,hsa-mir-93,sla-mir-93,bta-mir-93,eca-mir-93,ptr-mir-93,ppy-mir-93,ggo-mir-93,ppa-mir-93,mdo-mir-93,mml-mir-93,mne-mir-93,cja-mir-93,cfa-mir-93,pal-mir-93,oga-mir-93,dma-mir-93,efu-mir-93,chi-mir-93,nle-mir-93,age-mir-93,lla-mir-93,	mmu-mir-93	agtcatgggggctcCAAAGTGCTGTTCGTGCAGGTAGtgtaattacctgacctACTGCTGAGCTAGCACTTCCCGagcccccaggaca	mmu-miR-93-3p	ACTGCTGAGCTAGCACTTCCCG	3'	Diff	gp1a	.(((.(((((((((..((((((((((((.((((.(((.((.........)))))))))))))).)))))))...))))))))).))).	86	55.7	-47	0	0	0	597	570	482	0	0	0	115.567	110.604	94.0148	middle
71	127	mmu-miR-96-5p_R-1	TTTGGCACTAGCACATTTTTGC	22	chr6	-	30169446	30169551	ccagtaccatctgcttggccgatTTTGGCACTAGCACATTTTTGCttgtgtctctccgctgtgagcaatcatgtgtagtgccaatatgggaaaagcgggctgctgc	21	mmu-mir-96,rno-mir-96,cpo-mir-96,hsa-mir-96,eca-mir-96,ptr-mir-96,ppy-mir-96,mml-mir-96,ggo-mir-96,ppa-mir-96,mne-mir-96,bta-mir-96,mdo-mir-96,cja-mir-96,cfa-mir-96,ssc-mir-96,pal-mir-96,dno-mir-96,ocu-mir-96,chi-mir-96,sla-mir-96,	mmu-mir-96	ccagtaccatctgcttggccgatTTTGGCACTAGCACATTTTTGCTtgtgtctctccgctgtgagCAATCATGTGTAGTGCCAATATgggaaaagcgggctgctgc	mmu-miR-96-5p	TTTGGCACTAGCACATTTTTGCT	5'	Diff	gp1a	.(((((...(((((((..((.((.(((((((((.(((((..(((((..(((......)).)..)))))..)))))))))))))).)).))..))))))).))))).	104	50.9	-47.3	0	0	0	15	26	21	0	0	0	2.9037	5.04509	4.09608	low
72	128	mmu-miR-98-5p	TGAGGTAGTAAGTTGTATTGTT	22	chrX	+	151913213	151913326	tctgcacatgctggggTGAGGTAGTAAGTTGTATTGTTgtggggtagggattttaggccccagtaagaagataaCTATACAACTTACTACTTTCCTtggtgtgtggcatattca	25	mmu-mir-98,rno-mir-98,cpo-mir-98,cgr-mir-98,hsa-mir-98,ptr-mir-98,bta-mir-98,eca-mir-98,ppy-mir-98,mml-mir-98,ggo-mir-98,ppa-mir-98,age-mir-98,cja-mir-98,nle-mir-98,cfa-mir-98,ssc-mir-98,pal-mir-98,dno-mir-98,ocu-mir-98,chi-mir-98,tch-mir-98,oga-mir-98,dma-mir-98,mmr-mir-98,	mmu-mir-98	ctgcacatgctggggTGAGGTAGTAAGTTGTATTGTTgtggggtagggattttaggccccagtaagaagataaCTATACAACTTACTACTTTCCTtggtgtgtggcat	mmu-miR-98-5p	TGAGGTAGTAAGTTGTATTGTT	5'	Yes	gp1a	..((((((..(..(((.(((((((((((((((((.((((((((((...........)))))).........)))).))))))))))))))))))))..)..)))).))......	106	43	-50.1	64	49	43	725.6	572.85	681.4	339.514	227.44	227.524	140.462	111.157	132.908	middle
72	129	mmu-miR-98-3p	CTATACAACTTACTACTTTCCT	22	chrX	+	151913213	151913326	tctgcacatgctggggTGAGGTAGTAAGTTGTATTGTTgtggggtagggattttaggccccagtaagaagataaCTATACAACTTACTACTTTCCTtggtgtgtggcatattca	25	mmu-mir-98,rno-mir-98,cpo-mir-98,cgr-mir-98,hsa-mir-98,ptr-mir-98,bta-mir-98,eca-mir-98,ppy-mir-98,mml-mir-98,ggo-mir-98,ppa-mir-98,age-mir-98,cja-mir-98,nle-mir-98,cfa-mir-98,ssc-mir-98,pal-mir-98,dno-mir-98,ocu-mir-98,chi-mir-98,tch-mir-98,oga-mir-98,dma-mir-98,mmr-mir-98,	mmu-mir-98	ctgcacatgctggggTGAGGTAGTAAGTTGTATTGTTgtggggtagggattttaggccccagtaagaagataaCTATACAACTTACTACTTTCCTtggtgtgtggcat	mmu-miR-98-3p	CTATACAACTTACTACTTTCCT	3'	Yes	gp1a	..((((((..(..(((.(((((((((((((((((.((((((((((...........)))))).........)))).))))))))))))))))))))..)..)))).))......	106	43	-50.1	0	0	0	49	23	35	0	0	0	9.48543	4.46297	6.8268	low
73	130	mmu-miR-99b-5p_R-1	CACCCGTAGAACCGACCTTGC	21	chr17	+	17830184	17830263	tcctggcaccCACCCGTAGAACCGACCTTGCggggccttcgccgcacaCAAGCTCGTGTCTGTGGGTCCGTgtcgggggc	16	mmu-mir-99b,rno-mir-99b,cgr-mir-99b,hsa-mir-99b,bta-mir-99b,eca-mir-99b,mml-mir-99b,ssc-mir-99b,chi-mir-99b,cpo-mir-99b,ptr-mir-99b,cfa-mir-99b,efu-mir-99b,pal-mir-99b,tch-mir-99b,oga-mir-99b,	mmu-mir-99b	ggcaccCACCCGTAGAACCGACCTTGCGgggccttcgccgcacaCAAGCTCGTGTCTGTGGGTCCGtgtc	mmu-miR-99b-5p	CACCCGTAGAACCGACCTTGCG	5'	Diff	gp1a	(((((((((..((((..(((..(((.(((((((((...)).)))))....)).)))..)))..))))..)))))))))..	78	68.8	-37.4	242	227	282	139656	153927	147228	1283.79	1053.65	1492.14	27034.6	29868.3	28717	high
73	131	mmu-miR-99b-3p_R+1	CAAGCTCGTGTCTGTGGGTCCGT	23	chr17	+	17830184	17830263	tcctggcaccCACCCGTAGAACCGACCTTGCggggccttcgccgcacaCAAGCTCGTGTCTGTGGGTCCGTgtcgggggc	16	mmu-mir-99b,rno-mir-99b,cgr-mir-99b,hsa-mir-99b,bta-mir-99b,eca-mir-99b,mml-mir-99b,ssc-mir-99b,chi-mir-99b,cpo-mir-99b,ptr-mir-99b,cfa-mir-99b,efu-mir-99b,pal-mir-99b,tch-mir-99b,oga-mir-99b,	mmu-mir-99b	ggcaccCACCCGTAGAACCGACCTTGCGgggccttcgccgcacaCAAGCTCGTGTCTGTGGGTCCGtgtc	mmu-miR-99b-3p	CAAGCTCGTGTCTGTGGGTCCG	3'	Diff	gp1a	(((((((((..((((..(((..(((.(((((((((...)).)))))....)).)))..)))..))))..)))))))))..	78	68.8	-37.4	5	14	12	1358	1388	1307	26.5245	64.983	63.4952	262.882	269.33	254.932	middle
74	132	mmu-miR-99a-5p_R-1	AACCCGTAGATCCGATCTTGT	21	chr16	+	77598926	77599010	tgcccattgacataAACCCGTAGATCCGATCTTGTggtgaagtggaccgcgCAAGCTCGTTTCTATGGGTCTGTggcagtgtggt	26	mmu-mir-99a,rno-mir-99a,cgr-mir-99a,hsa-mir-99a,bta-mir-99a,ptr-mir-99a,mml-mir-99a,ggo-mir-99a,chi-mir-99a,ppa-mir-99a,oar-mir-99a,mne-mir-99a,lla-mir-99a,eca-mir-99a-2,ppy-mir-99a,cja-mir-99,cfa-mir-99a-1,efu-mir-99a,ssc-mir-99a,pal-mir-99a,dno-mir-99a,ocu-mir-99a,nle-mir-99a,oga-mir-99a,sbo-mir-99a,tch-mir-99a,	mmu-mir-99a	cataAACCCGTAGATCCGATCTTGTGgtgaagtggaccgcgCAAGCTCGTTTCTATGGGTCTgtg	mmu-miR-99a-5p	AACCCGTAGATCCGATCTTGTG	5'	Diff	gp1a	.((((((((.((((.(((((((((..(((.((((((.((........)))))))).)))..))))))))).)))).))))).)))	84	52.9	-39.9	1157	1084	1092	43003.5	41722	39404.5	6137.77	5031.54	5778.06	8324.62	8095.82	7685.91	high
74	133	mmu-miR-99a-3p_R+2	CAAGCTCGTTTCTATGGGTCTGA	23	chr16	+	77598926	77599010	tgcccattgacataAACCCGTAGATCCGATCTTGTggtgaagtggaccgcgCAAGCTCGTTTCTATGGGTCTGTggcagtgtggt	26	mmu-mir-99a,rno-mir-99a,cgr-mir-99a,hsa-mir-99a,bta-mir-99a,ptr-mir-99a,mml-mir-99a,ggo-mir-99a,chi-mir-99a,ppa-mir-99a,oar-mir-99a,mne-mir-99a,lla-mir-99a,eca-mir-99a-2,ppy-mir-99a,cja-mir-99,cfa-mir-99a-1,efu-mir-99a,ssc-mir-99a,pal-mir-99a,dno-mir-99a,ocu-mir-99a,nle-mir-99a,oga-mir-99a,sbo-mir-99a,tch-mir-99a,	mmu-mir-99a	cataAACCCGTAGATCCGATCTTGTGgtgaagtggaccgcgCAAGCTCGTTTCTATGGGTCTgtg	mmu-miR-99a-3p	CAAGCTCGTTTCTATGGGTCT	3'	Diff	gp1a	.((((((((.((((.(((((((((..(((.((((((.((........)))))))).)))..))))))))).)))).))))).)))	84	52.9	-39.9	0	0	0	44	84	45	0	0	0	8.51753	16.2995	8.77732	middle
75	134	mmu-miR-100-5p_R-1_1ss16AT	AACCCGTAGATCCGATCTTGT	21	chr9	+	41531424	41531504	gcctgttgccacaAACCCGTAGATCCGAACTTGTgctgattctgcacaCAAGCTTGTGTCTATAGGTATgtgtctgttagg	19	mmu-mir-100,rno-mir-100,cgr-mir-100,hsa-mir-100,ptr-mir-100,ggo-mir-100,ppa-mir-100,bta-mir-100,mdo-mir-100,ppy-mir-100,mml-mir-100,cfa-mir-99a-2,ssc-mir-100,pal-mir-100,chi-mir-100,oga-mir-100,age-mir-100,lla-mir-100,sla-mir-100,	mmu-mir-100	cctgttgccacaAACCCGTAGATCCGAACTTGTGctgattctgcacACAAGCTTGTGTCTATAGGTATgtgtctgttagg	mmu-miR-100-5p	AACCCGTAGATCCGAACTTGTG	5'	Diff	gp1a	.((((....((((.(((..((((..(((.((((((.((......)))))))).)))..))))..))).)))).....))))	80	48.1	-28.1	1157	1084	1092	43003.5	41722	39404.5	6137.77	5031.54	5778.06	8324.62	8095.82	7685.91	high
75	135	mmu-miR-100-3p_L-1	CAAGCTTGTGTCTATAGGTAT	21	chr9	+	41531424	41531504	gcctgttgccacaAACCCGTAGATCCGAACTTGTgctgattctgcacaCAAGCTTGTGTCTATAGGTATgtgtctgttagg	19	mmu-mir-100,rno-mir-100,cgr-mir-100,hsa-mir-100,ptr-mir-100,ggo-mir-100,ppa-mir-100,bta-mir-100,mdo-mir-100,ppy-mir-100,mml-mir-100,cfa-mir-99a-2,ssc-mir-100,pal-mir-100,chi-mir-100,oga-mir-100,age-mir-100,lla-mir-100,sla-mir-100,	mmu-mir-100	cctgttgccacaAACCCGTAGATCCGAACTTGTGctgattctgcacACAAGCTTGTGTCTATAGGTATgtgtctgttagg	mmu-miR-100-3p	ACAAGCTTGTGTCTATAGGTAT	3'	Diff	gp1a	.((((....((((.(((..((((..(((.((((((.((......)))))))).)))..))))..))).)))).....))))	80	48.1	-28.1	6	0	6	21	15	23	31.8294	0	31.7476	4.06518	2.91063	4.48618	middle
76	136	mmu-miR-101a-5p	TCAGTTATCACAGTGCTGATGC	22	chr4	-	101346945	101347027	aggctgccctggcTCAGTTATCACAGTGCTGATGCtgtccattctaaagGTACAGTACTGTGATAACTGAaggatggcagcca	30	mmu-mir-101a,bta-mir-101-1,chi-mir-101,rno-mir-101a,ptr-mir-101-1,ppy-mir-101-1,mml-mir-101-1,ggo-mir-101,ppa-mir-101,mne-mir-101,lla-mir-101,sla-mir-101,cpo-mir-101-1,cgr-mir-101a,hsa-mir-101-1,age-mir-101,eca-mir-101-1,mdo-mir-101-1,cja-mir-101-1,ssc-mir-101-2,cfa-mir-101-1,pal-mir-101-2,efu-mir-101,dno-mir-101-1,ocu-mir-101-1,tch-mir-101,nle-mir-101-1,dma-mir-101-1,oga-mir-101,mmr-mir-101-1,	mmu-mir-101a	aggctgccctggcTCAGTTATCACAGTGCTGATGCtgtccattctaaaggTACAGTACTGTGATAACTGAAggatggcagcca	mmu-miR-101a-5p	TCAGTTATCACAGTGCTGATGC	5'	Yes	gp1a	.(((((((.....((((((((((((((((((.((((............)))))))))))))))))))))).....))))))).	81	49.4	-47.1	0	0	0	21	0	5	0	0	0	4.06518	0	0.975257	low
76	137	mmu-miR-101a-3p_L+1R-1	GTACAGTACTGTGATAACTGA	21	chr4	-	101346945	101347027	aggctgccctggcTCAGTTATCACAGTGCTGATGCtgtccattctaaagGTACAGTACTGTGATAACTGAaggatggcagcca	30	mmu-mir-101a,bta-mir-101-1,chi-mir-101,rno-mir-101a,ptr-mir-101-1,ppy-mir-101-1,mml-mir-101-1,ggo-mir-101,ppa-mir-101,mne-mir-101,lla-mir-101,sla-mir-101,cpo-mir-101-1,cgr-mir-101a,hsa-mir-101-1,age-mir-101,eca-mir-101-1,mdo-mir-101-1,cja-mir-101-1,ssc-mir-101-2,cfa-mir-101-1,pal-mir-101-2,efu-mir-101,dno-mir-101-1,ocu-mir-101-1,tch-mir-101,nle-mir-101-1,dma-mir-101-1,oga-mir-101,mmr-mir-101-1,	mmu-mir-101a	aggctgccctggcTCAGTTATCACAGTGCTGATGCtgtccattctaaaggTACAGTACTGTGATAACTGAAggatggcagcca	mmu-miR-101a-3p	TACAGTACTGTGATAACTGAA	3'	Diff	gp1a	.(((((((.....((((((((((((((((((.((((............)))))))))))))))))))))).....))))))).	81	49.4	-47.1	2879.67	3314.33	2846.67	27835	29567.8	27694.2	15276.4	15383.9	15062.5	5388.3	5737.4	5401.79	high
77	138	mmu-miR-101b-5p	TCGGTTATCATGGTACCGATGCT	23	chr19	+	29135279	29135375	atctgagactgaactgcccttttTCGGTTATCATGGTACCGATGCTgtagctctgaaaggTACAGTACTGTGATAGCTGAAGaatggcggtgccatc	11	mmu-mir-101b,rno-mir-101b,cgr-mir-101b,hsa-mir-101-2,bta-mir-101-2,ppy-mir-101-2,mml-mir-101-2,eca-mir-101-2,ptr-mir-101-2,mdo-mir-101-2,ssc-mir-101-1,	mmu-mir-101b	atctgagactgaactgcccttttTCGGTTATCATGGTACCGATGCTgtagctctgaaagGTACAGTACTGTGATAGCTgaagaatggcggtgccatc	mmu-miR-101b-5p	TCGGTTATCATGGTACCGATGCT	5'	Yes	gp1a	.........((.((((((.((((((((((((((..((......((((((.((.....)).))))))))..)))))))))))))).))))))..))..	86	47.4	-39.7	0	0	0	0	11	0	0	0	0	0	2.13446	0	low
77	139	mmu-miR-101b-3p_L-1R+4	TACAGTACTGTGATAGCTGAAG	22	chr19	+	29135279	29135375	atctgagactgaactgcccttttTCGGTTATCATGGTACCGATGCTgtagctctgaaaggTACAGTACTGTGATAGCTGAAGaatggcggtgccatc	11	mmu-mir-101b,rno-mir-101b,cgr-mir-101b,hsa-mir-101-2,bta-mir-101-2,ppy-mir-101-2,mml-mir-101-2,eca-mir-101-2,ptr-mir-101-2,mdo-mir-101-2,ssc-mir-101-1,	mmu-mir-101b	atctgagactgaactgcccttttTCGGTTATCATGGTACCGATGCTgtagctctgaaagGTACAGTACTGTGATAGCTgaagaatggcggtgccatc	mmu-miR-101b-3p	GTACAGTACTGTGATAGCT	3'	Diff	gp1a	.........((.((((((.((((((((((((((..((......((((((.((.....)).))))))))..)))))))))))))).))))))..))..	86	47.4	-39.7	2889.67	3241.33	2805.67	165241	177931	161584	15329.4	15045.1	14845.5	31987.4	34526.1	31517.1	high
78	140	mmu-miR-101c_L+2R+1	GTACAGTACTGTGATAACTGAT	22	chr9	-	3038669	3038743	tgatgccctactgcacagtcctgtgatgactgactgctcaactGCACAGTACTGTGATAACTGATcgcctaactg	1	mmu-mir-101c,	mmu-mir-101c	tgatgccctactgcacagtcctgtgatgactgactgctcaactgcACAGTACTGTGATAACTGAtcgcctaactg	mmu-miR-101c	ACAGTACTGTGATAACTGA	3'	Diff	gp1a	.(((.........((((((.(((((.....(((....)))....))))).)))))).......))).........	43	49.3	-16.3	46.6667	50.3333	35.6667	312	312.333	263.167	247.562	233.629	188.722	60.397	60.6058	51.3311	middle
79	141	mmu-miR-103-2-5p_R+1	AGCTTCTTTACAGTGCTGCCTTGT	24	chr2	+	131288036	131288149	ccacctcagcagagctgtcttcgtgctttcAGCTTCTTTACAGTGCTGCCTTGTagcattcaggtcaAGCAGCATTGTACAGGGCTATGAaagaaccaagaatgggctgccctt	23	mmu-mir-103-2,rno-mir-103-2,cpo-mir-103-2,cgr-mir-103,hsa-mir-103a-2,ppy-mir-103-2,mml-mir-103-2,bta-mir-103-2,eca-mir-103,ptr-mir-103-2,mdo-mir-103-2,cja-mir-103a-1,cfa-mir-103-2,efu-mir-103b,ssc-mir-103-2,pal-mir-103b,dno-mir-103a-2,ocu-mir-103a-2,oga-mir-103b,mmr-mir-103b,chi-mir-103,tch-mir-103a-2,dma-mir-103b,	mmu-mir-103-2	gtcttcgtgctttcAGCTTCTTTACAGTGCTGCCTTGtagcattcaggtcaAGCAGCATTGTACAGGGCTATGAaagaaccaagaa	mmu-miR-103-2-5p	AGCTTCTTTACAGTGCTGCCTTG	5'	Diff	gp1a	........((((.....((((.((.((((((((.(((.(((((((((((((((.......))))....))))))))))).))))))..))))).)).)))).....))))....	102	50	-39.2	0	0	0	36	28	52	0	0	0	6.96888	5.43318	10.1427	middle
79	142	mmu-miR-103-3p	AGCAGCATTGTACAGGGCTATGA	23	chr2	+	131288036	131288149	ccacctcagcagagctgtcttcgtgctttcAGCTTCTTTACAGTGCTGCCTTGTagcattcaggtcaAGCAGCATTGTACAGGGCTATGAaagaaccaagaatgggctgccctt	23	mmu-mir-103-2,rno-mir-103-2,cpo-mir-103-2,cgr-mir-103,hsa-mir-103a-2,ppy-mir-103-2,mml-mir-103-2,bta-mir-103-2,eca-mir-103,ptr-mir-103-2,mdo-mir-103-2,cja-mir-103a-1,cfa-mir-103-2,efu-mir-103b,ssc-mir-103-2,pal-mir-103b,dno-mir-103a-2,ocu-mir-103a-2,oga-mir-103b,mmr-mir-103b,chi-mir-103,tch-mir-103a-2,dma-mir-103b,	mmu-mir-103-2	gtcttcgtgctttcAGCTTCTTTACAGTGCTGCCTTGtagcattcaggtcaAGCAGCATTGTACAGGGCTATGAaagaaccaagaa	mmu-miR-103-3p	AGCAGCATTGTACAGGGCTATGA	3'	Yes	gp1a	........((((.....((((.((.((((((((.(((.(((((((((((((((.......))))....))))))))))).))))))..))))).)).)))).....))))....	102	50	-39.2	409.333	516.333	359.167	21532.2	18716.5	17346.8	2171.47	2396.63	1900.45	4168.2	3631.79	3383.53	high
80	143	mmu-miR-103-3p	AGCAGCATTGTACAGGGCTATGA	23	chr11	+	35782396	35782481	ttcttactgccctcggcttctttacagtgctgccttgttgcatatggatcaAGCAGCATTGTACAGGGCTATGAaggcattgagac	28	mmu-mir-103-1,rno-mir-103-1,cpo-mir-103-1,dno-mir-103a-1,ocu-mir-103a-1,hsa-mir-103a-1,ptr-mir-103-1,ppy-mir-103-1,mml-mir-103-1,ggo-mir-103,ppa-mir-103,mne-mir-103,age-mir-103,lla-mir-103,bta-mir-103-1,eca-mir-107a,mdo-mir-103-1,cja-mir-103a-2,cfa-mir-103-1,pal-mir-103a,tch-mir-103a-1,nle-mir-103a,oga-mir-103a,mmr-mir-103a,efu-mir-103a,ssc-mir-103-1,oar-mir-103,dma-mir-103a,	mmu-mir-103-1	ttcttactgccctcGGCTTCTTTACAGTGCTGCCTTGttgcatatggatcaAGCAGCATTGTACAGGGCTATGAaggcattgagac	mmu-miR-103-3p	AGCAGCATTGTACAGGGCTATGA	3'	Yes	gp1a	.(((((.((((.(((((.(((.(((((((((((.(((............)))))))))))))).))))))..)).)))).))))).	84	47.7	-34.6	409.333	516.333	359.167	21532.2	18716.5	17346.8	2171.47	2396.63	1900.45	4168.2	3631.79	3383.53	high
81	144	mmu-miR-106a-5p	CAAAGTGCTAACAGTGCAGGTAG	23	chrX	-	52742503	52742567	atgtCAAAGTGCTAACAGTGCAGGTAGctttttgagttctactgcagtgccagcacttcttacat	1	mmu-mir-106a,	mmu-mir-106a	atgtCAAAGTGCTAACAGTGCAGGTAGctttttgagttctACTGCAGTGCCAGCACTTCTTACat	mmu-miR-106a-5p	CAAAGTGCTAACAGTGCAGGTAG	5'	Yes	gp1a	((((..(((((((..((.(((((..(((((...)))))...))))).))..)))))))...))))	65	43.1	-22.7	0	0	0	35	137	136.5	0	0	0	6.7753	26.5838	26.6245	middle
82	145	mmu-miR-106b-5p	TAAAGTGCTGACAGTGCAGAT	21	chr5	-	138165735	138165818	cctgctgggacTAAAGTGCTGACAGTGCAGATagtggtcctctctgtgctaCCGCACTGTGGGTACTTGCTGCtccagcagggc	27	mmu-mir-106b,rno-mir-106b,cpo-mir-106b,cgr-mir-106b,hsa-mir-106b,ptr-mir-106b,ppy-mir-106b,ggo-mir-106b,ppa-mir-106b,age-mir-106b,sla-mir-106b,bta-mir-106b,eca-mir-106b,mml-mir-106b,mne-mir-106b,cja-mir-106b,dno-mir-106b,cfa-mir-106b,efu-mir-106,pal-mir-106b,ocu-mir-106b,chi-mir-106b,oar-mir-106b,nle-mir-106b,oga-mir-106b,dma-mir-106b,lla-mir-106b,	mmu-mir-106b	cctgctgggacTAAAGTGCTGACAGTGCAGATagtggtcctctctgtgctaCCGCACTGTGGGTACTTGCTGCtccagcagg	mmu-miR-106b-5p	TAAAGTGCTGACAGTGCAGAT	5'	Yes	gp1a	(((((((((....((((((..(((((((((((((.(.....).)))).))...)))))))..))))))....).))))))))..	82	58.3	-38.9	554	588	491	32665	34839	34706	2938.92	2729.29	2598.01	6323.29	6760.23	6769.46	high
82	146	mmu-miR-106b-3p	CCGCACTGTGGGTACTTGCTGC	22	chr5	-	138165735	138165818	cctgctgggacTAAAGTGCTGACAGTGCAGATagtggtcctctctgtgctaCCGCACTGTGGGTACTTGCTGCtccagcagggc	27	mmu-mir-106b,rno-mir-106b,cpo-mir-106b,cgr-mir-106b,hsa-mir-106b,ptr-mir-106b,ppy-mir-106b,ggo-mir-106b,ppa-mir-106b,age-mir-106b,sla-mir-106b,bta-mir-106b,eca-mir-106b,mml-mir-106b,mne-mir-106b,cja-mir-106b,dno-mir-106b,cfa-mir-106b,efu-mir-106,pal-mir-106b,ocu-mir-106b,chi-mir-106b,oar-mir-106b,nle-mir-106b,oga-mir-106b,dma-mir-106b,lla-mir-106b,	mmu-mir-106b	cctgctgggacTAAAGTGCTGACAGTGCAGATagtggtcctctctgtgctaCCGCACTGTGGGTACTTGCTGCtccagcagg	mmu-miR-106b-3p	CCGCACTGTGGGTACTTGCTGC	3'	Yes	gp1a	(((((((((....((((((..(((((((((((((.(.....).)))).))...)))))))..))))))....).))))))))..	82	58.3	-38.9	137	132	164	5041	5573	5130	726.772	612.697	867.768	975.837	1081.4	1000.61	middle
83	147	mmu-miR-107-3p_R-2	AGCAGCATTGTACAGGGCTAT	21	chr19	-	34820687	34820773	ttctctgtgctttcagcttctttacagtgttgccttgtggcatggagttcaAGCAGCATTGTACAGGGCTATcaaagcacagagagc	29	mmu-mir-107,rno-mir-107,cpo-mir-107,cgr-mir-107,hsa-mir-107,bta-mir-107,eca-mir-107b,ptr-mir-107,ppy-mir-107,mml-mir-107,ggo-mir-107,ppa-mir-107,oar-mir-107,mne-mir-107,lla-mir-107,mdo-mir-107,cja-mir-103a-3,cfa-mir-107,pal-mir-107a,tch-mir-107,nle-mir-107,oga-mir-107,mmr-mir-107,efu-mir-107,ssc-mir-107,chi-mir-107,dno-mir-107,ocu-mir-107,dma-mir-107,	mmu-mir-107	ttctctgtgctttcAGCTTCTTTACAGTGTTGCCTTGtggcatggagttcaAGCAGCATTGTACAGGGCTATCAaagcacagagagc	mmu-miR-107-3p	AGCAGCATTGTACAGGGCTATCA	3'	Diff	gp1a	(((((((((((((.((((.((.(((((((((((.(((............)))))))))))))).))))))...))))))))))))).	86	47.1	-39.3	86.3333	102.333	70.6667	2914.67	3218	3146.33	457.99	474.995	373.916	564.222	624.427	613.697	middle
84	148	mmu-miR-122-5p_R-1	TGGAGTGTGACAATGGTGTTT	21	chr18	+	65248849	65248941	tttccttagcagagctgTGGAGTGTGACAATGGTGTTTgtgtccaaaccatcaaacgccattatcacactaaatagctactgctaggcaatcc	20	mmu-mir-122,rno-mir-122,cpo-mir-122,cfa-mir-122,ocu-mir-122,cgr-mir-122,hsa-mir-122,ppy-mir-122,bta-mir-122,ssc-mir-122,eca-mir-122,ptr-mir-122,mdo-mir-122,mml-mir-122a,cja-mir-122,ggo-mir-122,pal-mir-122,dno-mir-122,chi-mir-122,tch-mir-122,	mmu-mir-122	agctgTGGAGTGTGACAATGGTGTTTGtgtccaaaccatcAAACGCCATTATCACACTAAATagct	mmu-miR-122-5p	TGGAGTGTGACAATGGTGTTTG	5'	Diff	gp1a	....((((((((((((((..(((((((.(((((((((((((.......)).))))))))))).)))))))..)))))).))))))))......	83	44.1	-46.7	413	517	365	738	717	628	2190.93	2399.73	1931.31	142.862	139.128	122.492	middle
85	149	mmu-miR-124-5p_R-1	CGTGTTCACAGCGGACCTTGA	21	chr14	+	64590657	64590741	aggcctctctctcCGTGTTCACAGCGGACCTTGAtttaaatgtccatacaatTAAGGCACGCGGTGAATGCcaagaatggggctg	14	mmu-mir-124-1,rno-mir-124-1,hsa-mir-124-1,bta-mir-124a-1,mdo-mir-124a-1,mml-mir-124a-2,ssc-mir-124a-2,cpo-mir-124-1,ocu-mir-124-1,eca-mir-124-1,cja-mir-124-2,cfa-mir-124-1,cfa-mir-124-3,efu-mir-124-1,	mmu-mir-124-1	aggcctctctctcCGTGTTCACAGCGGACCTTGATttaaatgtccatacaatTAAGGCACGCGGTGAATGCCaagaatggggctg	mmu-miR-124-5p	CGTGTTCACAGCGGACCTTGAT	5'	Diff	gp1a	.((((((..(((..(..(((((.(((..((((((((.............))))))))..))).)))))..)..)))..)))))).	83	50.6	-35.5	0	0	0	15.6667	12	9.66667	0	0	0	3.03276	2.3285	1.8855	low
85	150	mmu-miR-124-3p_R-1	TAAGGCACGCGGTGAATGC	19	chr14	+	64590657	64590741	aggcctctctctcCGTGTTCACAGCGGACCTTGAtttaaatgtccatacaatTAAGGCACGCGGTGAATGCcaagaatggggctg	14	mmu-mir-124-1,rno-mir-124-1,hsa-mir-124-1,bta-mir-124a-1,mdo-mir-124a-1,mml-mir-124a-2,ssc-mir-124a-2,cpo-mir-124-1,ocu-mir-124-1,eca-mir-124-1,cja-mir-124-2,cfa-mir-124-1,cfa-mir-124-3,efu-mir-124-1,	mmu-mir-124-1	aggcctctctctcCGTGTTCACAGCGGACCTTGATttaaatgtccatacaatTAAGGCACGCGGTGAATGCCaagaatggggctg	mmu-miR-124-3p	TAAGGCACGCGGTGAATGCC	3'	Diff	gp1a	.((((((..(((..(..(((((.(((..((((((((.............))))))))..))).)))))..)..)))..)))))).	83	50.6	-35.5	0	0	0	1306	1424	1369.33	0	0	0	252.816	276.316	267.091	middle
86	151	mmu-miR-124-5p_R-1	CGTGTTCACAGCGGACCTTGA	21	chr3	+	17795662	17795770	atcaagatcagagactctgctctcCGTGTTCACAGCGGACCTTGAtttaatgtcatacaatTAAGGCACGCGGTGAATGCcaagagcggagcctacggctgcacttgaa	23	mmu-mir-124-2,rno-mir-124-2,cpo-mir-124-2,pal-mir-124,dno-mir-124-1,ocu-mir-124-2,cgr-mir-124,hsa-mir-124-2,ptr-mir-124a,ppa-mir-124a,bta-mir-124a-2,eca-mir-124-2,mdo-mir-124a-2,ppy-mir-124a,mml-mir-124a-1,cja-mir-124-1,cfa-mir-124-2,efu-mir-124-2,ssc-mir-124a-1,ggo-mir-124a,chi-mir-124a,age-mir-124a,lla-mir-124a,	mmu-mir-124-2	atcaagatcagagactctgctctcCGTGTTCACAGCGGACCTTGATttaatgtcatacaatTAAGGCACGCGGTGAATGCCaagagcggagcctacggctgcacttgaa	mmu-miR-124-5p	CGTGTTCACAGCGGACCTTGAT	5'	Diff	gp1a	.(((((..(((((.(((((((((..(..(((((.(((..((((((((...........))))))))..))).)))))..)..))))))))).))....)))..))))).	107	49.5	-45.3	0	0	0	15.6667	12	9.66667	0	0	0	3.03276	2.3285	1.8855	low
86	152	mmu-miR-124-3p_R-1	TAAGGCACGCGGTGAATGC	19	chr3	+	17795662	17795770	atcaagatcagagactctgctctcCGTGTTCACAGCGGACCTTGAtttaatgtcatacaatTAAGGCACGCGGTGAATGCcaagagcggagcctacggctgcacttgaa	23	mmu-mir-124-2,rno-mir-124-2,cpo-mir-124-2,pal-mir-124,dno-mir-124-1,ocu-mir-124-2,cgr-mir-124,hsa-mir-124-2,ptr-mir-124a,ppa-mir-124a,bta-mir-124a-2,eca-mir-124-2,mdo-mir-124a-2,ppy-mir-124a,mml-mir-124a-1,cja-mir-124-1,cfa-mir-124-2,efu-mir-124-2,ssc-mir-124a-1,ggo-mir-124a,chi-mir-124a,age-mir-124a,lla-mir-124a,	mmu-mir-124-2	atcaagatcagagactctgctctcCGTGTTCACAGCGGACCTTGATttaatgtcatacaatTAAGGCACGCGGTGAATGCCaagagcggagcctacggctgcacttgaa	mmu-miR-124-3p	TAAGGCACGCGGTGAATGCC	3'	Diff	gp1a	.(((((..(((((.(((((((((..(..(((((.(((..((((((((...........))))))))..))).)))))..)..))))))))).))....)))..))))).	107	49.5	-45.3	0	0	0	1306	1424	1369.33	0	0	0	252.816	276.316	267.091	middle
87	153	mmu-miR-124b-3p_1ss22GC	TCAAGGTCCGCTGTGAACACGC	22	chr3	-	17795685	17795741	gcattcaccgcgtgccttaattgtatgacattaaaTCAAGGTCCGCTGTGAACACGG	1	mmu-mir-124b,	mmu-mir-124b	gcattcaccgcgtgccttaattgtatgacattaaaTCAAGGTCCGCTGTGAACACGG	mmu-miR-124b-3p	TCAAGGTCCGCTGTGAACACGG	3'	Diff	gp1a	...(((((.(((..((((.(((...........))).))))..))).))))).....	49	47.4	-16.4	0	0	0	0	0	5	0	0	0	0	0	0.975257	low
88	154	mmu-miR-124-5p_R-1	CGTGTTCACAGCGGACCTTGA	21	chr2	+	180894031	180894117	tgagggcccctctgCGTGTTCACAGCGGACCTTGAtttaatgtctatacaatTAAGGCACGCGGTGAATGCcaagagaggcgcctcc	8	mmu-mir-124-3,mdo-mir-124a-3,rno-mir-124-3,hsa-mir-124-3,bta-mir-124b,ppy-mir-124-2,efu-mir-124-3,dno-mir-124-2,	mmu-mir-124-3	ctctgCGTGTTCACAGCGGACCTTGATttaatgtctatacaatTAAGGCACGCGGTGAATGCCaagag	mmu-miR-124-5p	CGTGTTCACAGCGGACCTTGAT	5'	Diff	gp1a	.(((((((.(((((.(..(((((.(((..((((((((............))))))))..))).)))))..))).))).))).)))).	85	54	-40.2	0	0	0	15.6667	12	9.66667	0	0	0	3.03276	2.3285	1.8855	low
88	155	mmu-miR-124-3p_R-1	TAAGGCACGCGGTGAATGC	19	chr2	+	180894031	180894117	tgagggcccctctgCGTGTTCACAGCGGACCTTGAtttaatgtctatacaatTAAGGCACGCGGTGAATGCcaagagaggcgcctcc	8	mmu-mir-124-3,mdo-mir-124a-3,rno-mir-124-3,hsa-mir-124-3,bta-mir-124b,ppy-mir-124-2,efu-mir-124-3,dno-mir-124-2,	mmu-mir-124-3	ctctgCGTGTTCACAGCGGACCTTGATttaatgtctatacaatTAAGGCACGCGGTGAATGCCaagag	mmu-miR-124-3p	TAAGGCACGCGGTGAATGCC	3'	Diff	gp1a	.(((((((.(((((.(..(((((.(((..((((((((............))))))))..))).)))))..))).))).))).)))).	85	54	-40.2	0	0	0	1306	1424	1369.33	0	0	0	252.816	276.316	267.091	middle
89	156	mmu-miR-125b-5p	TCCCTGAGACCCTAACTTGTGA	22	chr16	+	77646266	77646349	agactttgcctagTCCCTGAGACCCTAACTTGTGAggtattttagtaacatcACAAGTCAGGTTCTTGGGACctaggcggaggg	28	mmu-mir-125b-2,rno-mir-125b-2,cpo-mir-125b-2,cgr-mir-125b,hsa-mir-125b-2,ptr-mir-125b-2,ppy-mir-125b-2,mml-mir-125b-2,ssc-mir-125b-2,ggo-mir-125b-2,mne-mir-125b-2,age-mir-125b-2,lla-mir-125b-2,lca-mir-125b,bta-mir-125b-2,eca-mir-125b-2,mdo-mir-125b-1,cja-mir-125b,pal-mir-125b-2,dma-mir-125b-2,cfa-mir-125b-2,dno-mir-125b-2,ocu-mir-125b-2,nle-mir-125b-2,sbo-mir-125b-2,efu-mir-125b,chi-mir-125b,oga-…	mmu-mir-125b-2	gcctagTCCCTGAGACCCTAACTTGTGAggtattttagtaacatcACAAGTCAGGTTCTTGGGACCTaggc	mmu-miR-125b-5p	TCCCTGAGACCCTAACTTGTGA	5'	Yes	gp1a	...((..((((((..((..(((.(((.((((((((..(((....)))...)))))))).))).)))..))..))))))..))..	79	48.8	-42	761	780	685	14040.5	13185	12487	4037.03	3620.48	3624.52	2717.96	2558.44	2435.61	high
89	157	mmu-miR-125b-2-3p_R-2	ACAAGTCAGGTTCTTGGGAC	20	chr16	+	77646266	77646349	agactttgcctagTCCCTGAGACCCTAACTTGTGAggtattttagtaacatcACAAGTCAGGTTCTTGGGACctaggcggaggg	28	mmu-mir-125b-2,rno-mir-125b-2,cpo-mir-125b-2,cgr-mir-125b,hsa-mir-125b-2,ptr-mir-125b-2,ppy-mir-125b-2,mml-mir-125b-2,ssc-mir-125b-2,ggo-mir-125b-2,mne-mir-125b-2,age-mir-125b-2,lla-mir-125b-2,lca-mir-125b,bta-mir-125b-2,eca-mir-125b-2,mdo-mir-125b-1,cja-mir-125b,pal-mir-125b-2,dma-mir-125b-2,cfa-mir-125b-2,dno-mir-125b-2,ocu-mir-125b-2,nle-mir-125b-2,sbo-mir-125b-2,efu-mir-125b,chi-mir-125b,oga-…	mmu-mir-125b-2	gcctagTCCCTGAGACCCTAACTTGTGAggtattttagtaacatcACAAGTCAGGTTCTTGGGACCTaggc	mmu-miR-125b-2-3p	ACAAGTCAGGTTCTTGGGACCT	3'	Diff	gp1a	...((..((((((..((..(((.(((.((((((((..(((....)))...)))))))).))).)))..))..))))))..))..	79	48.8	-42	26	17	6	731	664	620	137.927	78.9079	31.7476	141.507	128.844	120.932	middle
90	158	mmu-miR-125a-5p_R-2	TCCCTGAGACCCTTTAACCTGT	22	chr17	+	17830803	17830888	tgccggcctctgggTCCCTGAGACCCTTTAACCTGTgaggacgtccagggtcACAGGTGAGGTTCTTGGGAGCctggcgcctggcc	21	mmu-mir-125a,rno-mir-125a,cpo-mir-125a,cfa-mir-125a,nle-mir-125a,sbo-mir-125a,cgr-mir-125a,hsa-mir-125a,ppy-mir-125a,bta-mir-125a,eca-mir-125a,ptr-mir-125a,mml-mir-125a,cja-mir-125a,ssc-mir-125a,pal-mir-125a,chi-mir-125a,tch-mir-125a,ppa-mir-125a,oga-mir-125a,dma-mir-125a,	mmu-mir-125a	ctgggTCCCTGAGACCCTTTAACCTGTGAggacgtccagggtcACAGGTGAGGTTCTTGGGAGCCtgg	mmu-miR-125a-5p	TCCCTGAGACCCTTTAACCTGTGA	5'	Diff	gp1a	.((((((..(..((..((..(((.((((..((((((((((....))....)))))))))))).)))..))..))..).))).))).	84	65.1	-45.3	74	49	58	7494	7004	6436	392.563	227.44	306.893	1450.69	1359.07	1255.35	middle
90	159	mmu-miR-125a-3p_R-1	ACAGGTGAGGTTCTTGGGAGC	21	chr17	+	17830803	17830888	tgccggcctctgggTCCCTGAGACCCTTTAACCTGTgaggacgtccagggtcACAGGTGAGGTTCTTGGGAGCctggcgcctggcc	21	mmu-mir-125a,rno-mir-125a,cpo-mir-125a,cfa-mir-125a,nle-mir-125a,sbo-mir-125a,cgr-mir-125a,hsa-mir-125a,ppy-mir-125a,bta-mir-125a,eca-mir-125a,ptr-mir-125a,mml-mir-125a,cja-mir-125a,ssc-mir-125a,pal-mir-125a,chi-mir-125a,tch-mir-125a,ppa-mir-125a,oga-mir-125a,dma-mir-125a,	mmu-mir-125a	ctgggTCCCTGAGACCCTTTAACCTGTGAggacgtccagggtcACAGGTGAGGTTCTTGGGAGCCtgg	mmu-miR-125a-3p	ACAGGTGAGGTTCTTGGGAGCC	3'	Diff	gp1a	.((((((..(..((..((..(((.((((..((((((((((....))....)))))))))))).)))..))..))..).))).))).	84	65.1	-45.3	13	10	5	347	296	424	68.9637	46.4164	26.4563	67.1723	57.4364	82.7018	middle
91	160	mmu-miR-125b-5p	TCCCTGAGACCCTAACTTGTGA	22	chr9	+	41581923	41582019	tgttgcgctcccctcagTCCCTGAGACCCTAACTTGTGAtgtttaccgtttaaatccACGGGTTAGGCTCTTGGGAGCtgcgggtcgtgcctttgca	30	mmu-mir-125b-1,rno-mir-125b-1,cpo-mir-125b-1,dno-mir-125b-1,ocu-mir-125b-1,tch-mir-125b,oga-mir-125b-1,mmr-mir-125a,sbo-mir-125b-1,cgr-mir-125b-2,hsa-mir-125b-1,ptr-mir-125b-1,ppy-mir-125b-1,mml-mir-125b-1,ggo-mir-125b-1,mne-mir-125b-1,age-mir-125b-1,lla-mir-125b-1,sla-mir-125b,bta-mir-125b-1,oar-mir-125b,eca-mir-125b,mdo-mir-125b-2,cja-mir-125,cfa-mir-125b-1,nle-mir-125b-1,ssc-mir-125b-1,pal-mir…	mmu-mir-125b-1	tgcgctcccctcagTCCCTGAGACCCTAACTTGTGAtgtttaccgtttaaatccACGGGTTAGGCTCTTGGGAGCTg	mmu-miR-125b-5p	TCCCTGAGACCCTAACTTGTGA	5'	Yes	gp1a	....((((..(((.(((..((..(((.((((((..(((..(((((.....))))).)))..)))))).)))..))..))).)))..)))).......	86	54.6	-43.7	761	780	685	14040.5	13185	12487	4037.03	3620.48	3624.52	2717.96	2558.44	2435.61	high
91	161	mmu-miR-125b-1-3p_R-1_1ss21CT	ACGGGTTAGGCTCTTGGGAGT	21	chr9	+	41581923	41582019	tgttgcgctcccctcagTCCCTGAGACCCTAACTTGTGAtgtttaccgtttaaatccACGGGTTAGGCTCTTGGGAGCtgcgggtcgtgcctttgca	30	mmu-mir-125b-1,rno-mir-125b-1,cpo-mir-125b-1,dno-mir-125b-1,ocu-mir-125b-1,tch-mir-125b,oga-mir-125b-1,mmr-mir-125a,sbo-mir-125b-1,cgr-mir-125b-2,hsa-mir-125b-1,ptr-mir-125b-1,ppy-mir-125b-1,mml-mir-125b-1,ggo-mir-125b-1,mne-mir-125b-1,age-mir-125b-1,lla-mir-125b-1,sla-mir-125b,bta-mir-125b-1,oar-mir-125b,eca-mir-125b,mdo-mir-125b-2,cja-mir-125,cfa-mir-125b-1,nle-mir-125b-1,ssc-mir-125b-1,pal-mir…	mmu-mir-125b-1	tgcgctcccctcagTCCCTGAGACCCTAACTTGTGAtgtttaccgtttaaatccACGGGTTAGGCTCTTGGGAGCTg	mmu-miR-125b-1-3p	ACGGGTTAGGCTCTTGGGAGCT	3'	Diff	gp1a	....((((..(((.(((..((..(((.((((((..(((..(((((.....))))).)))..)))))).)))..))..))).)))..)))).......	86	54.6	-43.7	51	74	43	656	585	606	270.55	343.482	227.524	126.989	113.515	118.201	middle
92	162	mmu-miR-126b-3p_R-1	CGCGTACCAAAAGTAATAATGT	22	chr2	-	26591363	26591420	attattactcacggtacgagtttgaagtgtcacagCGCGTACCAAAAGTAATAATGTg	2	mmu-mir-126b,cgr-mir-126b,	mmu-mir-126b	ATTATTACTCACGGTACGAGTTtgaagtgtcacagCGCGTACCAAAAGTAATAATGTG	mmu-miR-126b-3p	CGCGTACCAAAAGTAATAATGTG	3'	Diff	gp1a	(((((((((...((((((.((((((....))).))).))))))...)))))))))...	55	39.7	-19.3	0	0	0	11	16	5	0	0	0	2.12938	3.10467	0.975257	low
93	163	mmu-miR-126a-5p_R-1	CATTATTACTTTTGGTACGC	20	chr2	+	26591354	26591433	cggtgacagcaCATTATTACTTTTGGTACGCgctgtgacacttcaaacTCGTACCGTGAGTAATAATGCgcggtcagcag	15	mmu-mir-126a,rno-mir-126a,cpo-mir-126,cfa-mir-126,nle-mir-126,mmr-mir-126,cgr-mir-126a,bta-mir-126,eca-mir-126,mdo-mir-126,efu-mir-126,ssc-mir-126,pal-mir-126,dno-mir-126,chi-mir-126,	mmu-mir-126a	tgacagcaCATTATTACTTTTGGTACGCGctgtgacacttcaaacTCGTACCGTGAGTAATAATGCGcggtca	mmu-miR-126a-5p	CATTATTACTTTTGGTACGCG	5'	Diff	gp1a	...((((.((.((((((((((..(((((((.....(((....)))....)))))))..)))))))))).)).))))....	73	48.8	-32.1	95	87	105	4906	4982	5156	503.966	403.823	555.583	949.704	966.717	1005.69	middle
93	164	mmu-miR-126a-3p_R-1	TCGTACCGTGAGTAATAATGC	21	chr2	+	26591354	26591433	cggtgacagcaCATTATTACTTTTGGTACGCgctgtgacacttcaaacTCGTACCGTGAGTAATAATGCgcggtcagcag	15	mmu-mir-126a,rno-mir-126a,cpo-mir-126,cfa-mir-126,nle-mir-126,mmr-mir-126,cgr-mir-126a,bta-mir-126,eca-mir-126,mdo-mir-126,efu-mir-126,ssc-mir-126,pal-mir-126,dno-mir-126,chi-mir-126,	mmu-mir-126a	tgacagcaCATTATTACTTTTGGTACGCGctgtgacacttcaaacTCGTACCGTGAGTAATAATGCGcggtca	mmu-miR-126a-3p	TCGTACCGTGAGTAATAATGCG	3'	Diff	gp1a	...((((.((.((((((((((..(((((((.....(((....)))....)))))))..)))))))))).)).))))....	73	48.8	-32.1	481	568	469	26366	26507	25240	2551.66	2636.45	2481.6	5103.93	5143.47	4923.1	high
94	165	mmu-miR-127-5p_L-2R+2	GAAGCTCAGAGGGCTCTGATTC	22	chr12	+	109592829	109592943	cgctttgatcactgtctccagcctgctGAAGCTCAGAGGGCTCTGATTCagaaagatcaTCGGATCCGTCTGAGCTTGGCTggtcggaagtctcatcatctgcctccctcgggtt	30	mmu-mir-127,cgr-mir-127,eca-mir-127,rno-mir-127,cpo-mir-127,pal-mir-127,dno-mir-127,ocu-mir-127,tch-mir-127,ppa-mir-127,dma-mir-127,hsa-mir-127,ptr-mir-127,ppy-mir-127,age-mir-127,lla-mir-127,sla-mir-127,bta-mir-127,mml-mir-127,mne-mir-127,cja-mir-127,cfa-mir-127,nle-mir-127,oga-mir-127,sbo-mir-127,efu-mir-127,ssc-mir-127,ggo-mir-127,chi-mir-127,oar-mir-127,	mmu-mir-127	ccagcctgCTGAAGCTCAGAGGGCTCTGATtcagaaagatcaTCGGATCCGTCTGAGCTTGGCTggtcgg	mmu-miR-127-5p	CTGAAGCTCAGAGGGCTCTGAT	5'	Diff	gp1a	.((..((((.(((.(((((((((.....(((((((((.((.((((((((.....))..)))))).)).)))))))))))))))..))))))...))))...))..((....))..	102	54.8	-42.6	0	0	0	17	18	24	0	0	0	3.29086	3.49276	4.68124	low
94	166	mmu-miR-127-3p	TCGGATCCGTCTGAGCTTGGCT	22	chr12	+	109592829	109592943	cgctttgatcactgtctccagcctgctGAAGCTCAGAGGGCTCTGATTCagaaagatcaTCGGATCCGTCTGAGCTTGGCTggtcggaagtctcatcatctgcctccctcgggtt	30	mmu-mir-127,cgr-mir-127,eca-mir-127,rno-mir-127,cpo-mir-127,pal-mir-127,dno-mir-127,ocu-mir-127,tch-mir-127,ppa-mir-127,dma-mir-127,hsa-mir-127,ptr-mir-127,ppy-mir-127,age-mir-127,lla-mir-127,sla-mir-127,bta-mir-127,mml-mir-127,mne-mir-127,cja-mir-127,cfa-mir-127,nle-mir-127,oga-mir-127,sbo-mir-127,efu-mir-127,ssc-mir-127,ggo-mir-127,chi-mir-127,oar-mir-127,	mmu-mir-127	ccagcctgCTGAAGCTCAGAGGGCTCTGATtcagaaagatcaTCGGATCCGTCTGAGCTTGGCTggtcgg	mmu-miR-127-3p	TCGGATCCGTCTGAGCTTGGCT	3'	Yes	gp1a	.((..((((.(((.(((((((((.....(((((((((.((.((((((((.....))..)))))).)).)))))))))))))))..))))))...))))...))..((....))..	102	54.8	-42.6	179	181	159	2000	2293	2149	949.578	840.137	841.311	387.16	444.938	419.166	middle
95	167	mmu-miR-128-1-5p	CGGGGCCGTAGCACTGTCTGA	21	chr1	+	128202328	128202452	atattttacaataattggccttcttcctgagctgttggattCGGGGCCGTAGCACTGTCTGAgaggtttacatttcTCACAGTGAACCGGTCTCTTTttcagctgcttcctgacttctttttact	26	mmu-mir-128-1,eca-mir-128-2,cja-mir-128-1,rno-mir-128-1,hsa-mir-128-1,bta-mir-128-1,ptr-mir-128-1,ppy-mir-128-1,mml-mir-128a,ssc-mir-128-1,ppa-mir-128,age-mir-128,sla-mir-128,cpo-mir-128-1,mdo-mir-128b,cfa-mir-128-1,pal-mir-128,dno-mir-128-1,ocu-mir-128a,tch-mir-128,nle-mir-128-1,oga-mir-128-1,cgr-mir-128,efu-mir-128b,ggo-mir-128,chi-mir-128,	mmu-mir-128-1	gttggattCGGGGCCGTAGCACTGTCTGAgaggtttacatttcTCACAGTGAACCGGTCTCTTTttcagc	mmu-miR-128-1-5p	CGGGGCCGTAGCACTGTCTGA	5'	Yes	gp1a	...........(((..((...((.....((((.((((((...(((((((...((((((..((((..(....)..))))))))))...)))))))...)))))).))))...))...))..)))..	112	43.2	-34.7	0	0	0	17	12	32	0	0	0	3.29086	2.3285	6.24165	low
95	168	mmu-miR-128-3p	TCACAGTGAACCGGTCTCTTT	21	chr1	+	128202328	128202452	atattttacaataattggccttcttcctgagctgttggattCGGGGCCGTAGCACTGTCTGAgaggtttacatttcTCACAGTGAACCGGTCTCTTTttcagctgcttcctgacttctttttact	26	mmu-mir-128-1,eca-mir-128-2,cja-mir-128-1,rno-mir-128-1,hsa-mir-128-1,bta-mir-128-1,ptr-mir-128-1,ppy-mir-128-1,mml-mir-128a,ssc-mir-128-1,ppa-mir-128,age-mir-128,sla-mir-128,cpo-mir-128-1,mdo-mir-128b,cfa-mir-128-1,pal-mir-128,dno-mir-128-1,ocu-mir-128a,tch-mir-128,nle-mir-128-1,oga-mir-128-1,cgr-mir-128,efu-mir-128b,ggo-mir-128,chi-mir-128,	mmu-mir-128-1	gttggattCGGGGCCGTAGCACTGTCTGAgaggtttacatttcTCACAGTGAACCGGTCTCTTTttcagc	mmu-miR-128-3p	TCACAGTGAACCGGTCTCTTT	3'	Yes	gp1a	...........(((..((...((.....((((.((((((...(((((((...((((((..((((..(....)..))))))))))...)))))))...)))))).))))...))...))..)))..	112	43.2	-34.7	27.5	22.5	21	4958.5	5339	4824	145.885	104.437	111.117	959.867	1035.99	940.928	middle
96	169	mmu-miR-128-3p	TCACAGTGAACCGGTCTCTTT	21	chr9	-	112118632	112118715	tgtgcagtgggaaggggggccgatgcactgtaagagagtgagtagcaggtcTCACAGTGAACCGGTCTCTTTccctactgtgtc	19	mmu-mir-128-2,rno-mir-128-2,cpo-mir-128-2,cfa-mir-128-2,dno-mir-128-2,ocu-mir-128b,nle-mir-128-2,oga-mir-128-2,mmr-mir-128,hsa-mir-128-2,ppy-mir-128-2,mml-mir-128b,bta-mir-128-2,eca-mir-128-1,ptr-mir-128-2,mdo-mir-128a,cja-mir-128-2,efu-mir-128a,ssc-mir-128-2,	mmu-mir-128-2	cagtgggaagGGGGGCCGATGCACTGTAAGAGAgtgagtagcaggtcTCACAGTGAACCGGTCTCTTTccctactg	mmu-miR-128-3p	TCACAGTGAACCGGTCTCTTT	3'	Yes	gp1a	.(..(((((((.(..(((((((...((((((..((((.((.....))..))))))))))...)))))))..).)))))))..).	82	56	-38.1	27.5	22.5	21	4958.5	5339	4824	145.885	104.437	111.117	959.867	1035.99	940.928	middle
97	170	mmu-miR-129-5p	CTTTTTGCGGTCTGGGCTTGC	21	chr2	-	94241361	94241457	agactgcctttcgcgaatCTTTTTGCGGTCTGGGCTTGCtgtacataactcaatagccggAAGCCCTTACCCCAAAAAGCATtcgcggagggcgcgc	19	mmu-mir-129-2,rno-mir-129-2,cpo-mir-129-2,hsa-mir-129-2,ppy-mir-129-2,bta-mir-129-2,eca-mir-129b,ptr-mir-129-2,mml-mir-129-2,cja-mir-129-1,cfa-mir-129-2,efu-mir-129a,ssc-mir-129a,ggo-mir-129,pal-mir-129a,dno-mir-129-2,ocu-mir-129-2,chi-mir-129,tch-mir-129-2,	mmu-mir-129-2	tgcctttcgcgaatCTTTTTGCGGTCTGGGCTTGCtgtacataactcaatagccggAAGCCCTTACCCCAAAAAGCATtcgcggagggcg	mmu-miR-129-5p	CTTTTTGCGGTCTGGGCTTGC	5'	Yes	gp1a	.....((((((((((((((((((((.(((..(((((((((((..........)))))...))))))..))).))))))).)))))))))))))....	88	54.6	-48.2	0	0	0	95	71.5	94.5	0	0	0	18.3901	13.874	18.4324	middle
97	171	mmu-miR-129-2-3p	AAGCCCTTACCCCAAAAAGCAT	22	chr2	-	94241361	94241457	agactgcctttcgcgaatCTTTTTGCGGTCTGGGCTTGCtgtacataactcaatagccggAAGCCCTTACCCCAAAAAGCATtcgcggagggcgcgc	19	mmu-mir-129-2,rno-mir-129-2,cpo-mir-129-2,hsa-mir-129-2,ppy-mir-129-2,bta-mir-129-2,eca-mir-129b,ptr-mir-129-2,mml-mir-129-2,cja-mir-129-1,cfa-mir-129-2,efu-mir-129a,ssc-mir-129a,ggo-mir-129,pal-mir-129a,dno-mir-129-2,ocu-mir-129-2,chi-mir-129,tch-mir-129-2,	mmu-mir-129-2	tgcctttcgcgaatCTTTTTGCGGTCTGGGCTTGCtgtacataactcaatagccggAAGCCCTTACCCCAAAAAGCATtcgcggagggcg	mmu-miR-129-2-3p	AAGCCCTTACCCCAAAAAGCAT	3'	Yes	gp1a	.....((((((((((((((((((((.(((..(((((((((((..........)))))...))))))..))).))))))).)))))))))))))....	88	54.6	-48.2	0	0	0	122	105	96	0	0	0	23.6168	20.3744	18.7249	middle
98	172	mmu-miR-129-5p	CTTTTTGCGGTCTGGGCTTGC	21	chr6	+	29022608	29022698	gctgtctcctttggatCTTTTTGCGGTCTGGGCTTGCtgttctctcgacagtagtcaggAAGCCCTTACCCCAAAAAGTATctacgggagg	19	mmu-mir-129-1,rno-mir-129-1,cpo-mir-129-1,cgr-mir-129,hsa-mir-129-1,ppy-mir-129-1,mml-mir-129-1,bta-mir-129-1,eca-mir-129a,ptr-mir-129-1,mdo-mir-129,cja-mir-129-2,cfa-mir-129-1,tch-mir-129-1,efu-mir-129b,ssc-mir-129b,pal-mir-129b,dno-mir-129-1,ocu-mir-129-1,	mmu-mir-129-1	tggatCTTTTTGCGGTCTGGGCTTGCtgttctctcgacagtagtcaggAAGCCCTTACCCCAAAAAGTATcta	mmu-miR-129-5p	CTTTTTGCGGTCTGGGCTTGC	5'	Yes	gp1a	.....((((..((((((((((((.(((..((((((.(((..((((....)).)).))).))))))..))).))))))).)))))..)))).	85	51.6	-40.5	0	0	0	95	71.5	94.5	0	0	0	18.3901	13.874	18.4324	middle
98	173	mmu-miR-129-1-3p	AAGCCCTTACCCCAAAAAGTAT	22	chr6	+	29022608	29022698	gctgtctcctttggatCTTTTTGCGGTCTGGGCTTGCtgttctctcgacagtagtcaggAAGCCCTTACCCCAAAAAGTATctacgggagg	19	mmu-mir-129-1,rno-mir-129-1,cpo-mir-129-1,cgr-mir-129,hsa-mir-129-1,ppy-mir-129-1,mml-mir-129-1,bta-mir-129-1,eca-mir-129a,ptr-mir-129-1,mdo-mir-129,cja-mir-129-2,cfa-mir-129-1,tch-mir-129-1,efu-mir-129b,ssc-mir-129b,pal-mir-129b,dno-mir-129-1,ocu-mir-129-1,	mmu-mir-129-1	tggatCTTTTTGCGGTCTGGGCTTGCtgttctctcgacagtagtcaggAAGCCCTTACCCCAAAAAGTATcta	mmu-miR-129-1-3p	AAGCCCTTACCCCAAAAAGTAT	3'	Yes	gp1a	.....((((..((((((((((((.(((..((((((.(((..((((....)).)).))).))))))..))).))))))).)))))..)))).	85	51.6	-40.5	0	0	0	155	113	110	0	0	0	30.0049	21.9268	21.4557	middle
99	174	mmu-miR-130b-5p	ACTCTTTCCCTGTTGCACTACT	22	chr16	-	17124061	17124142	ggcttgttggacACTCTTTCCCTGTTGCACTACTgtgggcctctgggaagCAGTGCAATGATGAAAGGGCATctgtcgggcc	10	mmu-mir-130b,rno-mir-130b,cpo-mir-130b,cgr-mir-130b,bta-mir-130b,eca-mir-130b,cfa-mir-130b,dno-mir-130b,ocu-mir-130b,chi-mir-130b,	mmu-mir-130b	ggcttgttggacACTCTTTCCCTGTTGCACTACTgtgggcctctgggaagCAGTGCAATGATGAAAGGGCATctgtcgggcc	mmu-miR-130b-5p	ACTCTTTCCCTGTTGCACTACT	5'	Yes	gp1a	(((..(..(((..(((((((...((((((((...((...((....))..))))))))))...)))))))..)))..)..)))	82	56.1	-29.7	0	0	0	518	425	378	0	0	0	100.275	82.4679	73.7295	middle
99	175	mmu-miR-130b-3p	CAGTGCAATGATGAAAGGGCAT	22	chr16	-	17124061	17124142	ggcttgttggacACTCTTTCCCTGTTGCACTACTgtgggcctctgggaagCAGTGCAATGATGAAAGGGCATctgtcgggcc	10	mmu-mir-130b,rno-mir-130b,cpo-mir-130b,cgr-mir-130b,bta-mir-130b,eca-mir-130b,cfa-mir-130b,dno-mir-130b,ocu-mir-130b,chi-mir-130b,	mmu-mir-130b	ggcttgttggacACTCTTTCCCTGTTGCACTACTgtgggcctctgggaagCAGTGCAATGATGAAAGGGCATctgtcgggcc	mmu-miR-130b-3p	CAGTGCAATGATGAAAGGGCAT	3'	Yes	gp1a	(((..(..(((..(((((((...((((((((...((...((....))..))))))))))...)))))))..)))..)..)))	82	56.1	-29.7	0	0	0	8351	8445.5	8172	0	0	0	1616.59	1638.78	1593.96	middle
100	176	mmu-miR-130a-5p	GCTCTTTTCACATTGTGCTACT	22	chr2	-	84741104	84741190	tgctgctggccggaGCTCTTTTCACATTGTGCTACTgtctaacgtgtaccgagCAGTGCAATGTTAAAAGGGCATcggccttgtagt	20	mmu-mir-130a,rno-mir-130a,cpo-mir-130a,cgr-mir-130a,hsa-mir-130a,ppy-mir-130a,ggo-mir-130a,ppa-mir-130a,mne-mir-130a,ptr-mir-130a,mdo-mir-130a,mml-mir-130a,ssc-mir-130a,dno-mir-130a,ocu-mir-130a,chi-mir-130a,tch-mir-130a,nle-mir-130a,dma-mir-130a,oga-mir-130a,	mmu-mir-130a	gaGCTCTTTTCACATTGTGCTACTgtctaacgtgtaccgagCAGTGCAATGTTAAAAGGGCATc	mmu-miR-130a-5p	GCTCTTTTCACATTGTGCTACT	5'	Yes	gp1a	.(((((.(((((..((((((((.((((((..((.((...............)).))..)))))).))))))))..)))))..)))))	86	50.6	-39.8	0	0	0	68	51	54	0	0	0	13.1634	9.89614	10.5328	middle
100	177	mmu-miR-130a-3p	CAGTGCAATGTTAAAAGGGCAT	22	chr2	-	84741104	84741190	tgctgctggccggaGCTCTTTTCACATTGTGCTACTgtctaacgtgtaccgagCAGTGCAATGTTAAAAGGGCATcggccttgtagt	20	mmu-mir-130a,rno-mir-130a,cpo-mir-130a,cgr-mir-130a,hsa-mir-130a,ppy-mir-130a,ggo-mir-130a,ppa-mir-130a,mne-mir-130a,ptr-mir-130a,mdo-mir-130a,mml-mir-130a,ssc-mir-130a,dno-mir-130a,ocu-mir-130a,chi-mir-130a,tch-mir-130a,nle-mir-130a,dma-mir-130a,oga-mir-130a,	mmu-mir-130a	gaGCTCTTTTCACATTGTGCTACTgtctaacgtgtaccgagCAGTGCAATGTTAAAAGGGCATc	mmu-miR-130a-3p	CAGTGCAATGTTAAAAGGGCAT	3'	Yes	gp1a	.(((((.(((((..((((((((.((((((..((.((...............)).))..)))))).))))))))..)))))..)))))	86	50.6	-39.8	129	135	140	7865	8043.5	7511	684.333	626.622	740.777	1522.51	1560.78	1465.03	middle
101	178	mmu-miR-132-5p_L-1R+1	ACCGTGGCTTTCGATTGTTACT	22	chr11	+	75173665	75173765	ccgcccccgcgtctccagggcaACCGTGGCTTTCGATTGTTACTgtgggaaccggaggTAACAGTCTACAGCCATGGTCGccccgcagcacgcccacgctc	19	mmu-mir-132,rno-mir-132,cpo-mir-132,pal-mir-132,oga-mir-132,mmr-mir-132,cgr-mir-132,hsa-mir-132,ppy-mir-132,mml-mir-132,bta-mir-132,eca-mir-132,mdo-mir-132,cja-mir-132,cfa-mir-132,efu-mir-132,ssc-mir-132,dno-mir-132,nle-mir-132,	mmu-mir-132	gggcAACCGTGGCTTTCGATTGTTACtgtgggaaccggaggTAACAGTCTACAGCCATGGTCGccc	mmu-miR-132-5p	AACCGTGGCTTTCGATTGTTAC	5'	Diff	gp1a	..((....((((((...((((.(((((((((...((((((((((.(((...)))..))))))))))...))))))))).))))...)).))))....))..	97	65.3	-45.8	0	0	0	651	620	510	0	0	0	126.021	120.306	99.4763	middle
101	179	mmu-miR-132-3p	TAACAGTCTACAGCCATGGTCG	22	chr11	+	75173665	75173765	ccgcccccgcgtctccagggcaACCGTGGCTTTCGATTGTTACTgtgggaaccggaggTAACAGTCTACAGCCATGGTCGccccgcagcacgcccacgctc	19	mmu-mir-132,rno-mir-132,cpo-mir-132,pal-mir-132,oga-mir-132,mmr-mir-132,cgr-mir-132,hsa-mir-132,ppy-mir-132,mml-mir-132,bta-mir-132,eca-mir-132,mdo-mir-132,cja-mir-132,cfa-mir-132,efu-mir-132,ssc-mir-132,dno-mir-132,nle-mir-132,	mmu-mir-132	gggcAACCGTGGCTTTCGATTGTTACtgtgggaaccggaggTAACAGTCTACAGCCATGGTCGccc	mmu-miR-132-3p	TAACAGTCTACAGCCATGGTCG	3'	Yes	gp1a	..((....((((((...((((.(((((((((...((((((((((.(((...)))..))))))))))...))))))))).))))...)).))))....))..	97	65.3	-45.8	15	34	7	4743	4562	4496	79.5736	157.816	37.0389	918.151	885.22	876.952	middle
102	180	mmu-miR-133a-5p	GCTGGTAAAATGGAACCAAAT	21	chr2	+	180398379	180398482	agaagccaaatgctttgctgaaGCTGGTAAAATGGAACCAAATcagctgttggatggatTTGGTCCCCTTCAACCAGCTGTagctgcgcattgatcacgccgca	12	mmu-mir-133a-2,hsa-mir-133a-2,ppy-mir-133c,mml-mir-133c,bta-mir-133a-1,mdo-mir-133a-2,efu-mir-133-1,ssc-mir-133a-1,pal-mir-133a-1,dno-mir-133a-1,chi-mir-133a,oar-mir-133,	mmu-mir-133a-2	agaagccaaatgctttgctgaaGCTGGTAAAATGGAACCAAATcagctgttggatggaTTTGGTCCCCTTCAACCAGCTGtagctgcgcattgatcacgccgca	mmu-miR-133a-5p	GCTGGTAAAATGGAACCAAAT	5'	Yes	gp1a	........(((((...(((..(((((((..((.((.((((((((..(.....)...)))))))).)).))..)))))))..)))...)))))............	84	49	-34.2	0	0	0	0	2.5	0	0	0	0	0	0.485105	0	low
102	181	mmu-miR-133a-3p_L-1R+1	TTGGTCCCCTTCAACCAGCTGT	22	chr2	+	180398379	180398482	agaagccaaatgctttgctgaaGCTGGTAAAATGGAACCAAATcagctgttggatggatTTGGTCCCCTTCAACCAGCTGTagctgcgcattgatcacgccgca	12	mmu-mir-133a-2,hsa-mir-133a-2,ppy-mir-133c,mml-mir-133c,bta-mir-133a-1,mdo-mir-133a-2,efu-mir-133-1,ssc-mir-133a-1,pal-mir-133a-1,dno-mir-133a-1,chi-mir-133a,oar-mir-133,	mmu-mir-133a-2	agaagccaaatgctttgctgaaGCTGGTAAAATGGAACCAAATcagctgttggatggaTTTGGTCCCCTTCAACCAGCTGtagctgcgcattgatcacgccgca	mmu-miR-133a-3p	TTTGGTCCCCTTCAACCAGCTG	3'	Diff	gp1a	........(((((...(((..(((((((..((.((.((((((((..(.....)...)))))))).)).))..)))))))..)))...)))))............	84	49	-34.2	0	0	0	209.167	177.333	188	0	0	0	40.4905	34.4101	36.6697	middle
103	182	mmu-miR-133a-5p	GCTGGTAAAATGGAACCAAAT	21	chr18	-	10782898	10782985	caatgctttgctaaaGCTGGTAAAATGGAACCAAATcgcctcttcaatggatTTGGTCCCCTTCAACCAGCTGTagctatgcattgat	27	mmu-mir-133a-1,rno-mir-133a,cpo-mir-133a-2,pal-mir-133a-2,ocu-mir-133a,cpo-mir-133a-1,hsa-mir-133a-1,ptr-mir-133a-1,ppy-mir-133a,mml-mir-133a,ggo-mir-133a,ppa-mir-133a,mne-mir-133a,age-mir-133a,lla-mir-133a,sla-mir-133a,bta-mir-133a-2,cfa-mir-133a,eca-mir-133a,eca-mir-133a-2,ptr-mir-133a-2,mdo-mir-133a-1,cja-mir-133a-1,cfa-mir-133c,efu-mir-133-2,ssc-mir-133a-2,dno-mir-133a-2,	mmu-mir-133a-1	gctaaaGCTGGTAAAATGGAACCAAATcgcctcttcaatggaTTTGGTCCCCTTCAACCAGCTGtagc	mmu-miR-133a-5p	GCTGGTAAAATGGAACCAAAT	5'	Yes	gp1a	((((((...((((.(((((((..((.((.((((((((............)))))))).)).))..))))))).))))...))))))..	86	43.2	-37.9	0	0	0	0	2.5	0	0	0	0	0	0.485105	0	low
103	183	mmu-miR-133a-3p_L-1R+1	TTGGTCCCCTTCAACCAGCTGT	22	chr18	-	10782898	10782985	caatgctttgctaaaGCTGGTAAAATGGAACCAAATcgcctcttcaatggatTTGGTCCCCTTCAACCAGCTGTagctatgcattgat	27	mmu-mir-133a-1,rno-mir-133a,cpo-mir-133a-2,pal-mir-133a-2,ocu-mir-133a,cpo-mir-133a-1,hsa-mir-133a-1,ptr-mir-133a-1,ppy-mir-133a,mml-mir-133a,ggo-mir-133a,ppa-mir-133a,mne-mir-133a,age-mir-133a,lla-mir-133a,sla-mir-133a,bta-mir-133a-2,cfa-mir-133a,eca-mir-133a,eca-mir-133a-2,ptr-mir-133a-2,mdo-mir-133a-1,cja-mir-133a-1,cfa-mir-133c,efu-mir-133-2,ssc-mir-133a-2,dno-mir-133a-2,	mmu-mir-133a-1	gctaaaGCTGGTAAAATGGAACCAAATcgcctcttcaatggaTTTGGTCCCCTTCAACCAGCTGtagc	mmu-miR-133a-3p	TTTGGTCCCCTTCAACCAGCTG	3'	Diff	gp1a	((((((...((((.(((((((..((.((.((((((((............)))))))).)).))..))))))).))))...))))))..	86	43.2	-37.9	0	0	0	209.167	177.333	188	0	0	0	40.4905	34.4101	36.6697	middle
104	184	mmu-miR-133b-3p_R-1	TTTGGTCCCCTTCAACCAGCT	21	chr1	+	20682769	20682887	cctccaaagggagtggccccctgctctggctggtcaaacggaaccaagtccgtcttcctgagaggTTTGGTCCCCTTCAACCAGCTacagcagggctggcaaagctcaatatttggaga	14	mmu-mir-133b,rno-mir-133b,bta-mir-133b,cfa-mir-133b,cpo-mir-133b,ocu-mir-133b,eca-mir-133b,mdo-mir-133b,ppy-mir-133b,cja-mir-133b,ssc-mir-133b,pal-mir-133b,dno-mir-133b,chi-mir-133b,	mmu-mir-133b	cctccaaagggagtggccccctgctctgGCTGGTCAAACGGAACCAAGTCcgtcttcctgagaggTTTGGTCCCCTTCAACCAGCTAcagcagggctggcaaagctcaatatttggaga	mmu-miR-133b-3p	TTTGGTCCCCTTCAACCAGCTA	3'	Diff	gp1a	.(((((((..((((.((((((((((.((((((((..((.((.((((((.((.((((...)))))))))))).)).))..)))))))).)))))))..)))...))))....))))))).	117	56.3	-59.1	0	0	0	20.6667	28.3333	23	0	0	0	4.00066	5.49786	4.48618	low
105	185	mmu-miR-134-5p_R-2	TGTGACTGGTTGACCAGAGG	20	chr12	+	109734136	109734215	ttcagggtgTGTGACTGGTTGACCAGAGGggcgtgcactctgttcaccctgtgggccacctagtcaccaaccctcagcat	15	mmu-mir-134,rno-mir-134,cpo-mir-134,cgr-mir-134,hsa-mir-134,ppy-mir-134,ppa-mir-134,mne-mir-134,eca-mir-134,ptr-mir-134,mml-mir-134,cja-mir-134,cfa-mir-134,ggo-mir-134,ocu-mir-134,	mmu-mir-134	agggtgTGTGACTGGTTGACCAGAGGGGcgtgcactctgttcaccCTGTGGGCCACCTAGTCACCaaccct	mmu-miR-134-5p	TGTGACTGGTTGACCAGAGGGG	5'	Diff	gp1a	...(((((..((((((((.((.(((.((((....((.....))...)))).)))..)).))))))))..)))))......	71	58.8	-35.1	0	0	0	551	498	530	0	0	0	106.663	96.6329	103.377	middle
106	186	mmu-miR-135a-5p	TATGGCTTTTTATTCCTATGTGA	23	chr9	+	106154124	106154213	aggcctcactgttctcTATGGCTTTTTATTCCTATGTGAttctattgctcgctcatatagggattggagccgtggcgtacggtgaggata	19	mmu-mir-135a-1,cpo-mir-135a-1,hsa-mir-135a-1,ppy-mir-135a-1,mml-mir-135a-1,age-mir-135-1,lla-mir-135-1,bta-mir-135a-1,chi-mir-135a,eca-mir-135a,ptr-mir-135a-1,cja-mir-135,cfa-mir-135a-1,ssc-mir-135-1,pal-mir-135-2,dno-mir-135a-1,ocu-mir-135a-1,tch-mir-135a,ppa-mir-135-1,	mmu-mir-135a-1	aggcctcactgttctcTATGGCTTTTTATTCCTATGTGAttctattgctcgctcaTATAGGGATTGGAGCCGTGGCGtacggtgaggata	mmu-miR-135a-5p	TATGGCTTTTTATTCCTATGTGA	5'	Yes	gp1a	...(((((((((...(((((((((...((((((((((((.............))))))))))))..)))))))))...)))))))))...	84	46.7	-42.2	0	0	0	5.5	0	8	0	0	0	1.06469	0	1.56041	low
107	187	mmu-miR-135a-5p	TATGGCTTTTTATTCCTATGTGA	23	chr10	-	92072054	92072187	caagataaattcactctagtgcttTATGGCTTTTTATTCCTATGTGAtcgtaataaagtctcatgtagggatggaagccatgaaatacattgtgaaaattcatcaactaagaaggggccatcaggatagcaaac	20	mmu-mir-135a-2,rno-mir-135a,cpo-mir-135a-2,dno-mir-135a-2,ocu-mir-135a-2,hsa-mir-135a-2,bta-mir-135a-2,eca-mir-135a-2,ptr-mir-135a-2,ppy-mir-135a-2,mml-mir-135a-2,ssc-mir-135-2,ggo-mir-135a,ppa-mir-135-2,age-mir-135-2,mdo-mir-135a,cfa-mir-135a-2,efu-mir-135,pal-mir-135-1,sha-mir-135a,	mmu-mir-135a-2	agataaattcactctagtgcttTATGGCTTTTTATTCCTATGTGAtcgtaataaagtctcaTGTAGGGATGGAAGCCATGAAatacattgtgaaaattca	mmu-miR-135a-5p	TATGGCTTTTTATTCCTATGTGA	5'	Yes	gp1a	...(((.(((((((....((..(((((((((.(..(((((((..(((.............)))..)))))))..))))))))))..))...))))..))).)))..(((.....((....))....))).....	101	36.6	-33.1	0	0	0	5.5	0	8	0	0	0	1.06469	0	1.56041	low
108	188	mmu-miR-135b-5p	TATGGCTTTTCATTCCTATGTGA	23	chr1	+	132198083	132198185	ccctccgctctgctgtggccTATGGCTTTTCATTCCTATGTGAttgctgctccgaactcatgtagggctaaaagccatgggctacagtgaggggcaagctcct	16	mmu-mir-135b,rno-mir-135b,cpo-mir-135b,hsa-mir-135b,mml-mir-135b,bta-mir-135b,eca-mir-135b,ptr-mir-135b,mdo-mir-135b,ppy-mir-135b,cfa-mir-135b,ggo-mir-135b,dno-mir-135b,ocu-mir-135b,chi-mir-135b,tch-mir-135b,	mmu-mir-135b	cgctctgctgtggccTATGGCTTTTCATTCCTATGTGAttgctgctccgaactcATGTAGGGCTAAAAGCCATGGGctacagtgaggggcaagctcc	mmu-miR-135b-5p	TATGGCTTTTCATTCCTATGTGA	5'	Yes	gp1a	....((.(((.(((((((((((((((((((...(((((..((((((......)))..)))..)))))..)))))))))))))))))))))).)).........	90	54.4	-49.4	0	0	0	23	7	24	0	0	0	4.45234	1.35829	4.68124	low
109	189	mmu-miR-136-5p	ACTCCATTTGTTTTGATGATGG	22	chr12	+	109595312	109595403	ttggatgagccctcggaggACTCCATTTGTTTTGATGATGGattcttaagctccATCATCGTCTCAAATGAGTCTtcagagggttctatcat	23	mmu-mir-136,rno-mir-136,cpo-mir-136,cfa-mir-136,pal-mir-136,tch-mir-136,hsa-mir-136,ptr-mir-136,ppy-mir-136,ggo-mir-136,ppa-mir-136,bta-mir-136,eca-mir-136,mml-mir-136,efu-mir-136,ssc-mir-136,dno-mir-136,ocu-mir-136,chi-mir-136,oar-mir-136,nle-mir-136,oga-mir-136,mmr-mir-136,	mmu-mir-136	gaggACTCCATTTGTTTTGATGATGGattcttaagctccATCATCGTCTCAAATGAGTCTTc	mmu-miR-136-5p	ACTCCATTTGTTTTGATGATGG	5'	Yes	gp1a	...(((((((((((.(((((((.((((((...((((((((((.........))))))))))...))))))))))))).)))))))).)))..	87	43.5	-48.1	0	0	0	229	216	211	0	0	0	44.3298	41.9131	41.1559	middle
109	190	mmu-miR-136-3p_R-1	ATCATCGTCTCAAATGAGTCT	21	chr12	+	109595312	109595403	ttggatgagccctcggaggACTCCATTTGTTTTGATGATGGattcttaagctccATCATCGTCTCAAATGAGTCTtcagagggttctatcat	23	mmu-mir-136,rno-mir-136,cpo-mir-136,cfa-mir-136,pal-mir-136,tch-mir-136,hsa-mir-136,ptr-mir-136,ppy-mir-136,ggo-mir-136,ppa-mir-136,bta-mir-136,eca-mir-136,mml-mir-136,efu-mir-136,ssc-mir-136,dno-mir-136,ocu-mir-136,chi-mir-136,oar-mir-136,nle-mir-136,oga-mir-136,mmr-mir-136,	mmu-mir-136	gaggACTCCATTTGTTTTGATGATGGattcttaagctccATCATCGTCTCAAATGAGTCTTc	mmu-miR-136-3p	ATCATCGTCTCAAATGAGTCTT	3'	Diff	gp1a	...(((((((((((.(((((((.((((((...((((((((((.........))))))))))...))))))))))))).)))))))).)))..	87	43.5	-48.1	60	78	56	2176	2217	2282	318.294	362.048	296.311	421.23	430.191	445.108	middle
110	191	mmu-miR-137-5p_R-3	ACGGGTATTCTTGGGTGGAT	20	chr3	+	118433843	118433947	ggccctctgactctcttcggtgACGGGTATTCTTGGGTGGATaatacggattacgttgtTATTGCTTAAGAATACGCGTAGtcgaggagagtaccagcggcaggc	17	mmu-mir-137,eca-mir-137,rno-mir-137,cgr-mir-137,hsa-mir-137,bta-mir-137,ppy-mir-137,mml-mir-137,ptr-mir-137,mdo-mir-137a,cja-mir-137,cfa-mir-137,ssc-mir-137,pal-mir-137,dno-mir-137,ocu-mir-137,chi-mir-137,	mmu-mir-137	cttcggtgACGGGTATTCTTGGGTGGATAATacggattacgttgTTATTGCTTAAGAATACGCGTAGtcgagg	mmu-miR-137-5p	ACGGGTATTCTTGGGTGGATAAT	5'	Diff	gp1a	.(((((...(((((((((((..(((.((((((((..(..(.(((((((.....)).))))))..)..)))))))).)))..)))))))))))...)).)))....	100	51.4	-49.9	0	0	0	73	63	75	0	0	0	14.1313	12.2246	14.6289	middle
110	192	mmu-miR-137-3p_L-1	TATTGCTTAAGAATACGCGTAG	22	chr3	+	118433843	118433947	ggccctctgactctcttcggtgACGGGTATTCTTGGGTGGATaatacggattacgttgtTATTGCTTAAGAATACGCGTAGtcgaggagagtaccagcggcaggc	17	mmu-mir-137,eca-mir-137,rno-mir-137,cgr-mir-137,hsa-mir-137,bta-mir-137,ppy-mir-137,mml-mir-137,ptr-mir-137,mdo-mir-137a,cja-mir-137,cfa-mir-137,ssc-mir-137,pal-mir-137,dno-mir-137,ocu-mir-137,chi-mir-137,	mmu-mir-137	cttcggtgACGGGTATTCTTGGGTGGATAATacggattacgttgTTATTGCTTAAGAATACGCGTAGtcgagg	mmu-miR-137-3p	TTATTGCTTAAGAATACGCGTAG	3'	Diff	gp1a	.(((((...(((((((((((..(((.((((((((..(..(.(((((((.....)).))))))..)..)))))))).)))..)))))))))))...)).)))....	100	51.4	-49.9	13	14	11	15963	15322	13986	68.9637	64.983	58.2039	3090.12	2973.11	2727.99	high
111	193	mmu-miR-138-5p_R-3	AGCTGGTGTTGTGAATCAGG	20	chr9	+	122682876	122682974	ctctagcatggtgttgtgggacAGCTGGTGTTGTGAATCAGGccgttgccaatcagagaacgGCTACTTCACAACACCAGGGCcacactgcactgcaag	12	mmu-mir-138-1,rno-mir-138-1,cpo-mir-138-1,hsa-mir-138-1,eca-mir-138-2,cfa-mir-138a,efu-mir-138a,ssc-mir-138,pal-mir-138-1,ocu-mir-138-1,oga-mir-138-1,mmr-mir-138-1,	mmu-mir-138-1	ctctagcatggtgttgtgggacAGCTGGTGTTGTGAATCAGGCCGttgccaatcagagaaCGGCTACTTCACAACACCAGGGccacactgcactgcaag	mmu-miR-138-5p	AGCTGGTGTTGTGAATCAGGCCG	5'	Diff	gp1a	.....((..((((..(((((....(((((((((((((...(((((((...........)))))))..)))))))))))))..)).)))..))))))...	91	54.5	-43.7	0	0	0	4482	4564	4208.5	0	0	0	867.626	885.608	820.874	middle
111	194	mmu-miR-138-1-3p_L-2R+1	GCTACTTCACAACACCAGGGC	21	chr9	+	122682876	122682974	ctctagcatggtgttgtgggacAGCTGGTGTTGTGAATCAGGccgttgccaatcagagaacgGCTACTTCACAACACCAGGGCcacactgcactgcaag	12	mmu-mir-138-1,rno-mir-138-1,cpo-mir-138-1,hsa-mir-138-1,eca-mir-138-2,cfa-mir-138a,efu-mir-138a,ssc-mir-138,pal-mir-138-1,ocu-mir-138-1,oga-mir-138-1,mmr-mir-138-1,	mmu-mir-138-1	ctctagcatggtgttgtgggacAGCTGGTGTTGTGAATCAGGCCGttgccaatcagagaaCGGCTACTTCACAACACCAGGGccacactgcactgcaag	mmu-miR-138-1-3p	CGGCTACTTCACAACACCAGGG	3'	Diff	gp1a	.....((..((((..(((((....(((((((((((((...(((((((...........)))))))..)))))))))))))..)).)))..))))))...	91	54.5	-43.7	0	0	0	67	63	72	0	0	0	12.9699	12.2246	14.0437	middle
112	195	mmu-miR-138-5p_R-3	AGCTGGTGTTGTGAATCAGG	20	chr8	+	94324294	94324401	ttctggtatggttgctgcAGCTGGTGTTGTGAATCAGGccgacgagcagcgcatcctcttacccgGCTATTTCACGACACCAGGGTtgcaccctacccatcctctcca	20	mmu-mir-138-2,rno-mir-138-2,cpo-mir-138-2,ocu-mir-138-2,cgr-mir-138,hsa-mir-138-2,ppy-mir-138-2,mml-mir-138,bta-mir-138-2,ptr-mir-138,eca-mir-138-1,mdo-mir-138,cfa-mir-138b,efu-mir-138b,ggo-mir-138,pal-mir-138-2,dno-mir-138-2,nle-mir-138,oga-mir-138-2,mmr-mir-138-2,	mmu-mir-138-2	cAGCTGGTGTTGTGAATCAGGCCGacgagcagcgcatcctcttacccgGCTATTTCACGACACCAGGGTtg	mmu-miR-138-5p	AGCTGGTGTTGTGAATCAGGCCG	5'	Diff	gp1a	....((((.((.(((..(..(((((((((((((...(((((..(((.((......)))))...)))))..))))))))))))).)..))))).))))...........	93	56.5	-42.8	0	0	0	4482	4564	4208.5	0	0	0	867.626	885.608	820.874	middle
112	196	mmu-miR-138-2-3p	GCTATTTCACGACACCAGGGT	21	chr8	+	94324294	94324401	ttctggtatggttgctgcAGCTGGTGTTGTGAATCAGGccgacgagcagcgcatcctcttacccgGCTATTTCACGACACCAGGGTtgcaccctacccatcctctcca	20	mmu-mir-138-2,rno-mir-138-2,cpo-mir-138-2,ocu-mir-138-2,cgr-mir-138,hsa-mir-138-2,ppy-mir-138-2,mml-mir-138,bta-mir-138-2,ptr-mir-138,eca-mir-138-1,mdo-mir-138,cfa-mir-138b,efu-mir-138b,ggo-mir-138,pal-mir-138-2,dno-mir-138-2,nle-mir-138,oga-mir-138-2,mmr-mir-138-2,	mmu-mir-138-2	cAGCTGGTGTTGTGAATCAGGCCGacgagcagcgcatcctcttacccgGCTATTTCACGACACCAGGGTtg	mmu-miR-138-2-3p	GCTATTTCACGACACCAGGGT	3'	Yes	gp1a	....((((.((.(((..(..(((((((((((((...(((((..(((.((......)))))...)))))..))))))))))))).)..))))).))))...........	93	56.5	-42.8	0	0	0	60	32	46	0	0	0	11.6148	6.20935	8.97237	middle
113	197	mmu-miR-139-5p_R+1	TCTACAGTGCACGTGTCTCCAGT	23	chr7	+	101475364	101475471	ggacaggcgcaggtgtatTCTACAGTGCACGTGTCTCCAGTgtggctcggaggcTGGAGACGCGGCCCTGTTGGAgtaacaactgaagccagagtcttcgaagggtgg	21	mmu-mir-139,rno-mir-139,hsa-mir-139,ppy-mir-139,mml-mir-139,ssc-mir-139,ppa-mir-139,lla-mir-139,cpo-mir-139,cgr-mir-139,bta-mir-139,eca-mir-139,ptr-mir-139,cja-mir-139,cfa-mir-139,efu-mir-139,ggo-mir-139,pal-mir-139,dno-mir-139,ocu-mir-139,tch-mir-139,	mmu-mir-139	gtgtatTCTACAGTGCACGTGTCTCCAGtgtggctcggaggcTGGAGACGCGGCCCTGTTGGAGtaac	mmu-miR-139-5p	TCTACAGTGCACGTGTCTCCAG	5'	Diff	gp1a	((((.(((.(((.((((((((((((.((.((((((((((((...........)))))))))))))).)))).)))))).)).)))..)))...))))((....))...	97	59.3	-45.1	8	16	5	590	441	415	42.4392	74.2663	26.4563	114.212	85.5725	80.9464	middle
113	198	mmu-miR-139-3p_R-1	TGGAGACGCGGCCCTGTTGGA	21	chr7	+	101475364	101475471	ggacaggcgcaggtgtatTCTACAGTGCACGTGTCTCCAGTgtggctcggaggcTGGAGACGCGGCCCTGTTGGAgtaacaactgaagccagagtcttcgaagggtgg	21	mmu-mir-139,rno-mir-139,hsa-mir-139,ppy-mir-139,mml-mir-139,ssc-mir-139,ppa-mir-139,lla-mir-139,cpo-mir-139,cgr-mir-139,bta-mir-139,eca-mir-139,ptr-mir-139,cja-mir-139,cfa-mir-139,efu-mir-139,ggo-mir-139,pal-mir-139,dno-mir-139,ocu-mir-139,tch-mir-139,	mmu-mir-139	gtgtatTCTACAGTGCACGTGTCTCCAGtgtggctcggaggcTGGAGACGCGGCCCTGTTGGAGtaac	mmu-miR-139-3p	TGGAGACGCGGCCCTGTTGGAG	3'	Diff	gp1a	((((.(((.(((.((((((((((((.((.((((((((((((...........)))))))))))))).)))).)))))).)).)))..)))...))))((....))...	97	59.3	-45.1	0	0	0	0	0	5	0	0	0	0	0	0.975257	low
114	199	mmu-miR-140-5p	CAGTGGTTTTACCCTATGGTAG	22	chr8	+	107551225	107551336	tgtgtgtctctctctgtgtcctgcCAGTGGTTTTACCCTATGGTAGgttacgtcatgctgttctACCACAGGGTAGAACCACGGAcagggtactggagcaccctctgcatcg	27	mmu-mir-140,mdo-mir-140,ssc-mir-140,rno-mir-140,cpo-mir-140,dno-mir-140,ocu-mir-140,ppa-mir-140,nle-mir-140,oga-mir-140,mmr-mir-140,cgr-mir-140,hsa-mir-140,ptr-mir-140,ppy-mir-140,mml-mir-140,bta-mir-140,eca-mir-140,cja-mir-140,cfa-mir-140,pal-mir-140,efu-mir-140,ggo-mir-140,chi-mir-140,tch-mir-140,mne-mir-140,dma-mir-140,	mmu-mir-140	cctgcCAGTGGTTTTACCCTATGGTAGgttacgtcatgctgttcTACCACAGGGTAGAACCACGGacagg	mmu-miR-140-5p	CAGTGGTTTTACCCTATGGTAG	5'	Yes	gp1a	...(((.((((....((..((((((.(((((((((((((.(((((((..(((......)))))))))).))))))))))))))).))))..)).)))))))...........	98	53.6	-51	79	63	63	3734	3171	2828	419.087	292.423	333.35	722.828	615.307	551.606	middle
114	200	mmu-miR-140-3p_L-1R+1	ACCACAGGGTAGAACCACGGA	21	chr8	+	107551225	107551336	tgtgtgtctctctctgtgtcctgcCAGTGGTTTTACCCTATGGTAGgttacgtcatgctgttctACCACAGGGTAGAACCACGGAcagggtactggagcaccctctgcatcg	27	mmu-mir-140,mdo-mir-140,ssc-mir-140,rno-mir-140,cpo-mir-140,dno-mir-140,ocu-mir-140,ppa-mir-140,nle-mir-140,oga-mir-140,mmr-mir-140,cgr-mir-140,hsa-mir-140,ptr-mir-140,ppy-mir-140,mml-mir-140,bta-mir-140,eca-mir-140,cja-mir-140,cfa-mir-140,pal-mir-140,efu-mir-140,ggo-mir-140,chi-mir-140,tch-mir-140,mne-mir-140,dma-mir-140,	mmu-mir-140	cctgcCAGTGGTTTTACCCTATGGTAGgttacgtcatgctgttcTACCACAGGGTAGAACCACGGacagg	mmu-miR-140-3p	TACCACAGGGTAGAACCACGG	3'	Diff	gp1a	...(((.((((....((..((((((.(((((((((((((.(((((((..(((......)))))))))).))))))))))))))).))))..)).)))))))...........	98	53.6	-51	331	362	360	12354	12103	11798	1755.92	1680.27	1904.86	2391.49	2348.49	2301.22	middle
115	201	mmu-miR-141-3p_R-1	TAACACTGTCTGGTAAAGATG	21	chr6	-	124717902	124717996	tggctggctctgggtccatcttccagtgcagtgttggatggttgaagtatgaagctccTAACACTGTCTGGTAAAGATGgcccccgggtcagttc	18	mmu-mir-141,rno-mir-141,cpo-mir-141,cgr-mir-141,bta-mir-141,chi-mir-141,eca-mir-141,ppy-mir-141,mml-mir-141,cja-mir-141,cfa-mir-141,efu-mir-141,ssc-mir-141,pal-mir-141,dno-mir-141,ocu-mir-141,tch-mir-141,ppa-mir-141,	mmu-mir-141	gggtcCATCTTCCAGTGCAGTGTTGGAtggttgaagtatgaagctccTAACACTGTCTGGTAAAGATGGccc	mmu-miR-141-3p	TAACACTGTCTGGTAAAGATGG	3'	Diff	gp1a	..((((((((.(((.(((((((((((.((((((((((..((((.........)))).))))))))))))))..))))))).))).))))))))..	91	53.7	-48.9	0	0	0	32	17	15	0	0	0	6.19456	3.29871	2.92577	low
116	202	mmu-miR-142a-5p_L+2R-3	CCCATAAAGTAGAAAGCACT	20	chr11	+	87756845	87756955	acagacagacagtgcagtcaCCCATAAAGTAGAAAGCACTactaacagcactggagggTGTAGTGTTTCCTACTTTATGGatgagtgcactgtgggcttcggagaccacgc	21	mmu-mir-142a,eca-mir-142,rno-mir-142,hsa-mir-142,bta-mir-142,ppy-mir-142,mml-mir-142,aja-mir-142,cpo-mir-142,dno-mir-142,ocu-mir-142,cgr-mir-142,ptr-mir-142,mdo-mir-142,cja-mir-142,cfa-mir-142,pal-mir-142,efu-mir-142,ssc-mir-142,ggo-mir-142,tch-mir-142,	mmu-mir-142a	accCATAAAGTAGAAAGCACTACTaacagcactggagggTGTAGTGTTTCCTACTTTATGGAtg	mmu-miR-142a-5p	CATAAAGTAGAAAGCACTACT	5'	Diff	gp1a	........((((((((.(((.(((((((((((.(((((((((...((....))......))))))))).))))))))))).))).)))))))).((((....)).))....	85	49.5	-48	414	336	463	5746	5840.5	5697.5	2196.23	1559.59	2449.86	1112.31	1133.3	1111.31	high
116	203	mmu-miR-142a-3p_R-1	TGTAGTGTTTCCTACTTTATGG	22	chr11	+	87756845	87756955	acagacagacagtgcagtcaCCCATAAAGTAGAAAGCACTactaacagcactggagggTGTAGTGTTTCCTACTTTATGGatgagtgcactgtgggcttcggagaccacgc	21	mmu-mir-142a,eca-mir-142,rno-mir-142,hsa-mir-142,bta-mir-142,ppy-mir-142,mml-mir-142,aja-mir-142,cpo-mir-142,dno-mir-142,ocu-mir-142,cgr-mir-142,ptr-mir-142,mdo-mir-142,cja-mir-142,cfa-mir-142,pal-mir-142,efu-mir-142,ssc-mir-142,ggo-mir-142,tch-mir-142,	mmu-mir-142a	accCATAAAGTAGAAAGCACTACTaacagcactggagggTGTAGTGTTTCCTACTTTATGGAtg	mmu-miR-142a-3p	TGTAGTGTTTCCTACTTTATGGA	3'	Diff	gp1a	........((((((((.(((.(((((((((((.(((((((((...((....))......))))))))).))))))))))).))).)))))))).((((....)).))....	85	49.5	-48	256	249	170	1943	1754	1460	1358.06	1155.77	899.515	376.126	340.35	284.775	middle
117	204	mmu-miR-143-5p	GGTGCAGTGCTGCATCTCTGG	21	chr18	-	61649174	61649278	gcggagcgcctgtctcccagcctgaGGTGCAGTGCTGCATCTCTGGtcagttgggagtcTGAGATGAAGCACTGTAGCTCaggaagggagaagatgtcctgcagc	29	mmu-mir-143,cja-mir-143,rno-mir-143,cpo-mir-143,cfa-mir-143,pal-mir-143,dno-mir-143,ocu-mir-143,nle-mir-143,oga-mir-143,cgr-mir-143,hsa-mir-143,ppy-mir-143,ggo-mir-143,lla-mir-143,bta-mir-143,eca-mir-143,ptr-mir-143,ppa-mir-143,mdo-mir-143,mml-mir-143,efu-mir-143,ssc-mir-143,chi-mir-143,oar-mir-143,tch-mir-143,dma-mir-143,sbo-mir-143,aja-mir-143,	mmu-mir-143	cctgaGGTGCAGTGCTGCATCTCTGGtcagttgggagtcTGAGATGAAGCACTGTAGCTCagg	mmu-miR-143-5p	GGTGCAGTGCTGCATCTCTGG	5'	Yes	gp1a	((((..(..((.((((((..((((((.(((((((((.((((((.((((......)).)).)))))).))))))))).))))))..))))))))..)..))))...	102	59	-59.6	0	0	0	528	536	537	0	0	0	102.21	104.007	104.743	middle
117	205	mmu-miR-143-3p	TGAGATGAAGCACTGTAGCTC	21	chr18	-	61649174	61649278	gcggagcgcctgtctcccagcctgaGGTGCAGTGCTGCATCTCTGGtcagttgggagtcTGAGATGAAGCACTGTAGCTCaggaagggagaagatgtcctgcagc	29	mmu-mir-143,cja-mir-143,rno-mir-143,cpo-mir-143,cfa-mir-143,pal-mir-143,dno-mir-143,ocu-mir-143,nle-mir-143,oga-mir-143,cgr-mir-143,hsa-mir-143,ppy-mir-143,ggo-mir-143,lla-mir-143,bta-mir-143,eca-mir-143,ptr-mir-143,ppa-mir-143,mdo-mir-143,mml-mir-143,efu-mir-143,ssc-mir-143,chi-mir-143,oar-mir-143,tch-mir-143,dma-mir-143,sbo-mir-143,aja-mir-143,	mmu-mir-143	cctgaGGTGCAGTGCTGCATCTCTGGtcagttgggagtcTGAGATGAAGCACTGTAGCTCagg	mmu-miR-143-3p	TGAGATGAAGCACTGTAGCTC	3'	Yes	gp1a	((((..(..((.((((((..((((((.(((((((((.((((((.((((......)).)).)))))).))))))))).))))))..))))))))..)..))))...	102	59	-59.6	474	524	376	39526	43784	42440	2514.52	2432.22	1989.52	7651.45	8495.94	8277.99	high
118	206	mmu-miR-144-5p	GGATATCATCATATACTGTAAGT	23	chr11	+	78073001	78073080	ccttggctgGGATATCATCATATACTGTAAGTttgtgatgagacacTACAGTATAGATGATGTACTagtctgggtacccc	17	mmu-mir-144,rno-mir-144,cpo-mir-144,cgr-mir-144,hsa-mir-144,eca-mir-144,ptr-mir-144,ppa-mir-144,ppy-mir-144,mml-mir-144,mne-mir-144,cja-mir-144,cfa-mir-144,ssc-mir-144,pal-mir-144,ocu-mir-144,aja-mir-144,	mmu-mir-144	ggctgGGATATCATCATATACTGTAAGTttgtgatgagacacTACAGTATAGATGATGTACTagtc	mmu-miR-144-5p	GGATATCATCATATACTGTAAGT	5'	Yes	gp1a	((..((((((.((((((((.(((((((((.((((......))))..))))))))))))))))).))))))..))......	74	42.5	-32.3	273	278	260	2550	2144	1944	1448.24	1290.38	1375.73	493.629	416.026	379.18	middle
118	207	mmu-miR-144-3p	TACAGTATAGATGATGTACT	20	chr11	+	78073001	78073080	ccttggctgGGATATCATCATATACTGTAAGTttgtgatgagacacTACAGTATAGATGATGTACTagtctgggtacccc	17	mmu-mir-144,rno-mir-144,cpo-mir-144,cgr-mir-144,hsa-mir-144,eca-mir-144,ptr-mir-144,ppa-mir-144,ppy-mir-144,mml-mir-144,mne-mir-144,cja-mir-144,cfa-mir-144,ssc-mir-144,pal-mir-144,ocu-mir-144,aja-mir-144,	mmu-mir-144	ggctgGGATATCATCATATACTGTAAGTttgtgatgagacacTACAGTATAGATGATGTACTagtc	mmu-miR-144-3p	TACAGTATAGATGATGTACT	3'	Yes	gp1a	((..((((((.((((((((.(((((((((.((((......))))..))))))))))))))))).))))))..))......	74	42.5	-32.3	1002	1065	1118	9075	12166	11363	5315.51	4943.35	5915.63	1756.74	2360.72	2216.37	high
119	208	mmu-miR-145a-5p	GTCCAGTTTTCCCAGGAATCCCT	23	chr18	-	61647816	61647903	caccttgtcctcacgGTCCAGTTTTCCCAGGAATCCCTtggatgctaagatggggATTCCTGGAAATACTGTTCTtgaggtcatggct	25	mmu-mir-145a,rno-mir-145,cpo-mir-145,hsa-mir-145,bta-mir-145,ptr-mir-145,ppy-mir-145,ggo-mir-145,chi-mir-145,aja-mir-145,eca-mir-145,mdo-mir-145,mml-mir-145,mne-mir-145,cja-mir-145,cfa-mir-145,efu-mir-145,ssc-mir-145,pal-mir-145,ocu-mir-145,ppa-mir-145,nle-mir-145,oga-mir-145,mmr-mir-145,dma-mir-145,	mmu-mir-145a	ctcacgGTCCAGTTTTCCCAGGAATCCCTtggatgctaagatggggATTCCTGGAAATACTGTTCTTGag	mmu-miR-145a-5p	GTCCAGTTTTCCCAGGAATCCCT	5'	Yes	gp1a	..((.((.(((((.((..((((.((.((((((((((((.............)))))))))))).)).))))..))))))).)).))..	84	50	-40.6	6	0	6	7090.5	6216.5	5572	31.8294	0	31.7476	1372.58	1206.26	1086.83	middle
119	209	mmu-miR-145a-3p_R-2	ATTCCTGGAAATACTGTTCT	20	chr18	-	61647816	61647903	caccttgtcctcacgGTCCAGTTTTCCCAGGAATCCCTtggatgctaagatggggATTCCTGGAAATACTGTTCTtgaggtcatggct	25	mmu-mir-145a,rno-mir-145,cpo-mir-145,hsa-mir-145,bta-mir-145,ptr-mir-145,ppy-mir-145,ggo-mir-145,chi-mir-145,aja-mir-145,eca-mir-145,mdo-mir-145,mml-mir-145,mne-mir-145,cja-mir-145,cfa-mir-145,efu-mir-145,ssc-mir-145,pal-mir-145,ocu-mir-145,ppa-mir-145,nle-mir-145,oga-mir-145,mmr-mir-145,dma-mir-145,	mmu-mir-145a	ctcacgGTCCAGTTTTCCCAGGAATCCCTtggatgctaagatggggATTCCTGGAAATACTGTTCTTGag	mmu-miR-145a-3p	ATTCCTGGAAATACTGTTCTTG	3'	Diff	gp1a	..((.((.(((((.((..((((.((.((((((((((((.............)))))))))))).)).))))..))))))).)).))..	84	50	-40.6	0	0	0	1060	1082	1059	0	0	0	205.195	209.953	206.56	middle
120	210	mmu-miR-145b_R-2_1ss18GA	GTCCAGTTTTCCCAGGAAA	19	chr18	-	69022199	69022273	ctccctgttgaagtcaGTCCAGTTTTCCCAGGAGActccagtctggcttgagaaattggtgttaaaaacagggaa	1	mmu-mir-145b,	mmu-mir-145b	ctccctgttgaagtcaGTCCAGTTTTCCCAGGAGACTccagtctggcttgagaaattggtgttaaaaacagggaa	mmu-miR-145b	GTCCAGTTTTCCCAGGAGACT	5'	Diff	gp1a	.((((((((.....((..((((((((..((((((((....))))..)))).)))))))))).....)))))))).	73	46.7	-26.5	0	0	0	7.5	5.5	10	0	0	0	1.45185	1.06723	1.95051	low
121	211	mmu-miR-146b-5p_R+2	TGAGAACTGAATTCCATAGGCTGT	24	chr19	+	46342762	46342872	gactgagagaactttggccacctggctcTGAGAACTGAATTCCATAGGCTGTgagctctagcagacGCCCTAGGGACTCAGTTCTGGTgcccggctgtgctataccatcaa	21	mmu-mir-146b,rno-mir-146b,cgr-mir-146b,hsa-mir-146b,bta-mir-146b,eca-mir-146b,ptr-mir-146b,mdo-mir-146b,ppy-mir-146b,mml-mir-146b,cja-mir-146b,cfa-mir-146b,efu-mir-146,ssc-mir-146b,ggo-mir-146b,dno-mir-146b,chi-mir-146b,ppa-mir-146b,nle-mir-146b,mmr-mir-146b,sbo-mir-146b,	mmu-mir-146b	gactgagagaactttggccacctggctcTGAGAACTGAATTCCATAGGCTgtgagctctagcagacGCCCTAGGGACTCAGTTCTGGTgcccggctgtgctataccatc	mmu-miR-146b-5p	TGAGAACTGAATTCCATAGGCT	5'	Diff	gp1a	......((......((((((((.(((.((.((((((((.((((.((((..((..((....))..))..)))))))).)))))))))).))).)).)).)))).....))..	103	54.1	-40	415	372	367	14981.5	13094	11612	2201.54	1726.69	1941.89	2900.12	2540.79	2264.94	high
121	212	mmu-miR-146b-3p	GCCCTAGGGACTCAGTTCTGGT	22	chr19	+	46342762	46342872	gactgagagaactttggccacctggctcTGAGAACTGAATTCCATAGGCTGTgagctctagcagacGCCCTAGGGACTCAGTTCTGGTgcccggctgtgctataccatcaa	21	mmu-mir-146b,rno-mir-146b,cgr-mir-146b,hsa-mir-146b,bta-mir-146b,eca-mir-146b,ptr-mir-146b,mdo-mir-146b,ppy-mir-146b,mml-mir-146b,cja-mir-146b,cfa-mir-146b,efu-mir-146,ssc-mir-146b,ggo-mir-146b,dno-mir-146b,chi-mir-146b,ppa-mir-146b,nle-mir-146b,mmr-mir-146b,sbo-mir-146b,	mmu-mir-146b	gactgagagaactttggccacctggctcTGAGAACTGAATTCCATAGGCTgtgagctctagcagacGCCCTAGGGACTCAGTTCTGGTgcccggctgtgctataccatc	mmu-miR-146b-3p	GCCCTAGGGACTCAGTTCTGGT	3'	Yes	gp1a	......((......((((((((.(((.((.((((((((.((((.((((..((..((....))..))..)))))))).)))))))))).))).)).)).)))).....))..	103	54.1	-40	0	0	0	11	8	0	0	0	0	2.12938	1.55234	0	low
122	213	mmu-miR-146a-5p	TGAGAACTGAATTCCATGGGTT	22	chr11	-	43374380	43374472	tgtgtatccccagctcTGAGAACTGAATTCCATGGGTTatatcaatgtcagACCTGTGAAATTCAGTTCTtcagctgggatagctctgtcatc	13	mmu-mir-146a,rno-mir-146a,cpo-mir-146a,tch-mir-146a,cgr-mir-146a,hsa-mir-146a,ptr-mir-146a,ppy-mir-146a,mml-mir-146a,cja-mir-146a,pal-mir-146a,nle-mir-146a,dno-mir-146a,	mmu-mir-146a	agctcTGAGAACTGAATTCCATGGGTTatatcaatgtcagaCCTGTGAAATTCAGTTCTTCAGct	mmu-miR-146a-5p	TGAGAACTGAATTCCATGGGTT	5'	Yes	gp1a	.((.(((.(((((((..((((((((((((.((..((((............))))..)).)))))))))))).)))))))))))).........	83	44.1	-37.2	834	822	769	39383.5	36209	32469	4424.29	3815.43	4068.98	7623.86	7026.07	6333.13	high
122	214	mmu-miR-146a-3p_L+1R-4	ACCTGTGAAATTCAGTTCT	19	chr11	-	43374380	43374472	tgtgtatccccagctcTGAGAACTGAATTCCATGGGTTatatcaatgtcagACCTGTGAAATTCAGTTCTtcagctgggatagctctgtcatc	13	mmu-mir-146a,rno-mir-146a,cpo-mir-146a,tch-mir-146a,cgr-mir-146a,hsa-mir-146a,ptr-mir-146a,ppy-mir-146a,mml-mir-146a,cja-mir-146a,pal-mir-146a,nle-mir-146a,dno-mir-146a,	mmu-mir-146a	agctcTGAGAACTGAATTCCATGGGTTatatcaatgtcagaCCTGTGAAATTCAGTTCTTCAGct	mmu-miR-146a-3p	CCTGTGAAATTCAGTTCTTCAG	3'	Diff	gp1a	.((.(((.(((((((..((((((((((((.((..((((............))))..)).)))))))))))).)))))))))))).........	83	44.1	-37.2	0	0	0	8	5	10	0	0	0	1.54864	0.97021	1.95051	low
123	215	mmu-miR-147-5p_R-2	TGGAAACATTTCTGCACAAACT	22	chr2	+	122640799	122640882	actctatgaatctagTGGAAACATTTCTGCACAAACTagatgttgatgccaGTGTGCGGAAATGCTTCTgctacatttgtaggg	9	mmu-mir-147,rno-mir-147,cgr-mir-147,hsa-mir-147b,ppy-mir-147b,bta-mir-147,ptr-mir-147b,cfa-mir-147,chi-mir-147,	mmu-mir-147	tatgaatctagTGGAAACATTTCTGCACAAACTAGatgttgatgccaGTGTGCGGAAATGCTTCTGCTAcatttgtagg	mmu-miR-147-5p	TGGAAACATTTCTGCACAAACTAG	5'	Diff	gp1a	.(((((..(((.(((..(((.(((((((((((((((.....)))........)))))))))))).)))..))).)))..)))))	83	41.7	-34.8	0	0	0	20	39	22	0	0	0	3.8716	7.56764	4.29113	low
123	216	mmu-miR-147-3p_R-4	GTGTGCGGAAATGCTTCT	18	chr2	+	122640799	122640882	actctatgaatctagTGGAAACATTTCTGCACAAACTagatgttgatgccaGTGTGCGGAAATGCTTCTgctacatttgtaggg	9	mmu-mir-147,rno-mir-147,cgr-mir-147,hsa-mir-147b,ppy-mir-147b,bta-mir-147,ptr-mir-147b,cfa-mir-147,chi-mir-147,	mmu-mir-147	tatgaatctagTGGAAACATTTCTGCACAAACTAGatgttgatgccaGTGTGCGGAAATGCTTCTGCTAcatttgtagg	mmu-miR-147-3p	GTGTGCGGAAATGCTTCTGCTA	3'	Diff	gp1a	.(((((..(((.(((..(((.(((((((((((((((.....)))........)))))))))))).)))..))).)))..)))))	83	41.7	-34.8	0	0	0	37	79	74	0	0	0	7.16246	15.3293	14.4338	middle
124	217	mmu-miR-148b-5p_R-2	GAAGTTCTGTTATACACTCAGG	22	chr15	+	103285125	103285227	caggcacccttagcatttgaggtGAAGTTCTGTTATACACTCAGGctgtggctctgaaagTCAGTGCATCACAGAACTTTGTctcgaaagctttctagcagct	25	mmu-mir-148b,rno-mir-148b,cpo-mir-148b,cfa-mir-148b,pal-mir-148b,dno-mir-148b,ocu-mir-148b,tch-mir-148b,cgr-mir-148b,hsa-mir-148b,ppy-mir-148b,mml-mir-148b,bta-mir-148b,eca-mir-148b,ptr-mir-148b,cja-mir-148b,efu-mir-148,ssc-mir-148b,ggo-mir-148b,chi-mir-148b,ppa-mir-148b,nle-mir-148b,oga-mir-148b,mmr-mir-148b,dma-mir-148b,	mmu-mir-148b	caggcacccttagcatttgaggtGAAGTTCTGTTATACACTCAGGCTgtggctctgaaagTCAGTGCATCACAGAACTTTGTctcgaaagctttcta	mmu-miR-148b-5p	GAAGTTCTGTTATACACTCAGGCT	5'	Diff	gp1a	...((......(((.(((((((..(((((((((.((.(((((((((....)).))))......))).)).)))))))))..))))))).))).....))....	96	46.6	-36.8	0	0	0	1655	1540	1542	0	0	0	320.375	298.825	300.769	middle
124	218	mmu-miR-148b-3p	TCAGTGCATCACAGAACTTTGT	22	chr15	+	103285125	103285227	caggcacccttagcatttgaggtGAAGTTCTGTTATACACTCAGGctgtggctctgaaagTCAGTGCATCACAGAACTTTGTctcgaaagctttctagcagct	25	mmu-mir-148b,rno-mir-148b,cpo-mir-148b,cfa-mir-148b,pal-mir-148b,dno-mir-148b,ocu-mir-148b,tch-mir-148b,cgr-mir-148b,hsa-mir-148b,ppy-mir-148b,mml-mir-148b,bta-mir-148b,eca-mir-148b,ptr-mir-148b,cja-mir-148b,efu-mir-148,ssc-mir-148b,ggo-mir-148b,chi-mir-148b,ppa-mir-148b,nle-mir-148b,oga-mir-148b,mmr-mir-148b,dma-mir-148b,	mmu-mir-148b	caggcacccttagcatttgaggtGAAGTTCTGTTATACACTCAGGCTgtggctctgaaagTCAGTGCATCACAGAACTTTGTctcgaaagctttcta	mmu-miR-148b-3p	TCAGTGCATCACAGAACTTTGT	3'	Yes	gp1a	...((......(((.(((((((..(((((((((.((.(((((((((....)).))))......))).)).)))))))))..))))))).))).....))....	96	46.6	-36.8	1027	1179	1009	26808.5	27102.3	24981.5	5448.14	5472.5	5338.89	5189.59	5258.99	4872.68	high
125	219	mmu-miR-148a-5p	AAAGTTCTGAGACACTCCGACT	22	chr6	-	51269810	51269919	gaggaagacagccagtttggtcttttgagacAAAGTTCTGAGACACTCCGACTctgagtatgatagaagTCAGTGCACTACAGAACTTTGTctctagaggctgtggtcgc	25	mmu-mir-148a,rno-mir-148a,cpo-mir-148a,dno-mir-148a,tch-mir-148a,sbo-mir-148a,cgr-mir-148a,hsa-mir-148a,ppy-mir-148a,mml-mir-148a,bta-mir-148a,eca-mir-148a,ssc-mir-148a,oar-mir-148a,ptr-mir-148a,mdo-mir-148,cja-mir-148a,cfa-mir-148a,pal-mir-148a,ggo-mir-148a,ocu-mir-148a,chi-mir-148a,ppa-mir-148a,nle-mir-148a,oga-mir-148a,	mmu-mir-148a	agccagtttggtcttttgagacAAAGTTCTGAGACACTCCGACTctgagtatgatagaagTCAGTGCACTACAGAACTTTGTctctagaggctgtggtc	mmu-miR-148a-5p	AAAGTTCTGAGACACTCCGACT	5'	Yes	gp1a	..........((((....(((((((.((((((((((((((((.((((..(((((((.......))).))))))))..)).)))))))))))))).))))))).))))...	97	47.3	-41.2	0	0	0	0	12	6	0	0	0	0	2.3285	1.17031	low
125	220	mmu-miR-148a-3p	TCAGTGCACTACAGAACTTTGT	22	chr6	-	51269810	51269919	gaggaagacagccagtttggtcttttgagacAAAGTTCTGAGACACTCCGACTctgagtatgatagaagTCAGTGCACTACAGAACTTTGTctctagaggctgtggtcgc	25	mmu-mir-148a,rno-mir-148a,cpo-mir-148a,dno-mir-148a,tch-mir-148a,sbo-mir-148a,cgr-mir-148a,hsa-mir-148a,ppy-mir-148a,mml-mir-148a,bta-mir-148a,eca-mir-148a,ssc-mir-148a,oar-mir-148a,ptr-mir-148a,mdo-mir-148,cja-mir-148a,cfa-mir-148a,pal-mir-148a,ggo-mir-148a,ocu-mir-148a,chi-mir-148a,ppa-mir-148a,nle-mir-148a,oga-mir-148a,	mmu-mir-148a	agccagtttggtcttttgagacAAAGTTCTGAGACACTCCGACTctgagtatgatagaagTCAGTGCACTACAGAACTTTGTctctagaggctgtggtc	mmu-miR-148a-3p	TCAGTGCACTACAGAACTTTGT	3'	Yes	gp1a	..........((((....(((((((.((((((((((((((((.((((..(((((((.......))).))))))))..)).)))))))))))))).))))))).))))...	97	47.3	-41.2	410	475	419	995	1032.33	933	2175.01	2204.78	2217.04	192.612	200.316	181.983	middle
126	221	mmu-miR-149-5p_R-3	TCTGGCTCCGTGTCTTCACT	20	chr1	+	92850371	92850455	gtgcccaggcTCTGGCTCCGTGTCTTCACTcccgtgtttgtccgaggagggagggagggacgggggcggtgctggggcaactgga	16	mmu-mir-149,rno-mir-149,cpo-mir-149,cgr-mir-149,hsa-mir-149,eca-mir-149,ptr-mir-149,ppy-mir-149,mml-mir-149,cfa-mir-149,efu-mir-149,ssc-mir-149,dno-mir-149,nle-mir-149-1,nle-mir-149-2,oga-mir-149,	mmu-mir-149	ggcTCTGGCTCCGTGTCTTCACTCCCgtgtttgtccgaggaggGAGGGAGGGACGGGGGCGGTGCt	mmu-miR-149-5p	TCTGGCTCCGTGTCTTCACTCCC	5'	Diff	gp1a	.(((((..((.(((.((((((..((((.(((((...(((....)))..)))))))))..)))))).))).))..)))))......	78	68.2	-45.2	23	29	23	2012	2076	1884	122.013	134.608	121.699	389.483	402.831	367.477	middle
127	222	mmu-miR-150-5p	TCTCCCAACCCTTGTACCAGTG	22	chr7	+	45121747	45121828	cttctcaatgccctgTCTCCCAACCCTTGTACCAGTGctgtgcctcagaccctggtacaggcctgggggatagggacttggg	12	mmu-mir-150,rno-mir-150,cpo-mir-150,cgr-mir-150,hsa-mir-150,ppy-mir-150,mml-mir-150,eca-mir-150,ptr-mir-150,cja-mir-150,cfa-mir-150,dno-mir-150,	mmu-mir-150	ccctgTCTCCCAACCCTTGTACCAGTGctgtgcctcagaccCTGGTACAGGCCTGGGGGATAGgg	mmu-miR-150-5p	TCTCCCAACCCTTGTACCAGTG	5'	Yes	gp1a	...(((((..((((((((((((..(((.(((((((..(((.....)))...))))))))))..))))))))))))..)))))	79	59.8	-45.2	7	6	9	459	484	443	37.1343	27.8499	47.6214	88.8533	93.9163	86.4078	middle
128	223	mmu-miR-151-5p	TCGAGGAGCTCACAGTCTAGT	21	chr15	-	73254796	73254890	agcgctttcctgcccTCGAGGAGCTCACAGTCTAGTatgtctcctccctaCTAGACTGAGGCTCCTTGAGGacagggatcgtcatactcacctcc	23	mmu-mir-151,rno-mir-151,cpo-mir-151,cgr-mir-151,hsa-mir-151a,mml-mir-151,bta-mir-151,eca-mir-151,ptr-mir-151,ppy-mir-151a,cfa-mir-151,efu-mir-151,ssc-mir-151,pal-mir-151,dno-mir-151,ocu-mir-151,chi-mir-151,ppa-mir-151,nle-mir-151,oga-mir-151,mmr-mir-151,dma-mir-151,sbo-mir-151,	mmu-mir-151	cctgcccTCGAGGAGCTCACAGTCTAGTatgtctcctccctaCTAGACTGAGGCTCCTTGAGGacagg	mmu-miR-151-5p	TCGAGGAGCTCACAGTCTAGT	5'	Yes	gp1a	.(((..((((((.((((((((((((..((((((((((...........)))))))))).)))))))))))).)))))).))).............	81	55.8	-47.4	446	576	511	30385.7	33137.3	32077.5	2365.99	2673.59	2703.84	5882.06	6430.04	6256.76	high
128	224	mmu-miR-151-3p	CTAGACTGAGGCTCCTTGAGG	21	chr15	-	73254796	73254890	agcgctttcctgcccTCGAGGAGCTCACAGTCTAGTatgtctcctccctaCTAGACTGAGGCTCCTTGAGGacagggatcgtcatactcacctcc	23	mmu-mir-151,rno-mir-151,cpo-mir-151,cgr-mir-151,hsa-mir-151a,mml-mir-151,bta-mir-151,eca-mir-151,ptr-mir-151,ppy-mir-151a,cfa-mir-151,efu-mir-151,ssc-mir-151,pal-mir-151,dno-mir-151,ocu-mir-151,chi-mir-151,ppa-mir-151,nle-mir-151,oga-mir-151,mmr-mir-151,dma-mir-151,sbo-mir-151,	mmu-mir-151	cctgcccTCGAGGAGCTCACAGTCTAGTatgtctcctccctaCTAGACTGAGGCTCCTTGAGGacagg	mmu-miR-151-3p	CTAGACTGAGGCTCCTTGAGG	3'	Yes	gp1a	.(((..((((((.((((((((((((..((((((((((...........)))))))))).)))))))))))).)))))).))).............	81	55.8	-47.4	219	205	183	11355	10987	11227	1161.77	951.537	968.302	2198.1	2131.94	2189.84	middle
129	225	mmu-miR-152-5p	TAGGTTCTGTGATACACTCCGACT	24	chr11	+	96850370	96850479	aggaggctcgtcgccgctgttccccgggccTAGGTTCTGTGATACACTCCGACTcgggctctggagcagTCAGTGCATGACAGAACTTGGgcccggtaggaccttctgca	22	mmu-mir-152,rno-mir-152,cpo-mir-152,cgr-mir-152,hsa-mir-152,mml-mir-152,bta-mir-152,ptr-mir-152,mdo-mir-152,ppy-mir-152,cja-mir-152,cfa-mir-152,ocu-mir-152,efu-mir-152,ssc-mir-152,ggo-mir-152,pal-mir-152,tch-mir-152,ppa-mir-152,nle-mir-152,oga-mir-152,mmr-mir-152,	mmu-mir-152	ccgggccTAGGTTCTGTGATACACTCCGACTcgggctctggagcagTCAGTGCATGACAGAACTTGGgcccgg	mmu-miR-152-5p	TAGGTTCTGTGATACACTCCGACT	5'	Yes	gp1a	(((.(((.....))).....((((((((((((((((((((.((.((((..((((...(((....))))))))))).)).)))))))))))))))))..))))))......	81	61.8	-52.6	0	0	0	514	506	416	0	0	0	99.5002	98.1853	81.1414	middle
129	226	mmu-miR-152-3p	TCAGTGCATGACAGAACTTGG	21	chr11	+	96850370	96850479	aggaggctcgtcgccgctgttccccgggccTAGGTTCTGTGATACACTCCGACTcgggctctggagcagTCAGTGCATGACAGAACTTGGgcccggtaggaccttctgca	22	mmu-mir-152,rno-mir-152,cpo-mir-152,cgr-mir-152,hsa-mir-152,mml-mir-152,bta-mir-152,ptr-mir-152,mdo-mir-152,ppy-mir-152,cja-mir-152,cfa-mir-152,ocu-mir-152,efu-mir-152,ssc-mir-152,ggo-mir-152,pal-mir-152,tch-mir-152,ppa-mir-152,nle-mir-152,oga-mir-152,mmr-mir-152,	mmu-mir-152	ccgggccTAGGTTCTGTGATACACTCCGACTcgggctctggagcagTCAGTGCATGACAGAACTTGGgcccgg	mmu-miR-152-3p	TCAGTGCATGACAGAACTTGG	3'	Yes	gp1a	(((.(((.....))).....((((((((((((((((((((.((.((((..((((...(((....))))))))))).)).)))))))))))))))))..))))))......	81	61.8	-52.6	77	85	74	82731.5	90252.3	86061.5	408.478	394.54	391.554	16015.2	17512.7	16786.4	high
130	227	mmu-miR-153-5p_L-1	TCATTTTTGTGACGTTGCAGCT	22	chr12	+	117250795	117250900	ttgccagctacttagcggtggccggtgTCATTTTTGTGACGTTGCAGCTagtaatatgagcccagTTGCATAGTCACAAAAGTGATCattggaaactgtgactgca	23	mmu-mir-153,rno-mir-153,hsa-mir-153-2,bta-mir-153-2,ppy-mir-153-2,mml-mir-153-2,ssc-mir-153,ggo-mir-153,mne-mir-153-2,cpo-mir-153,pal-mir-153-1,dno-mir-153b,ocu-mir-153,nle-mir-153-2,eca-mir-153-1,eca-mir-153-2,ptr-mir-153,mdo-mir-153-2,cja-mir-153-1,cfa-mir-153,efu-mir-153-1,pal-mir-153-2,nle-mir-153-1,	mmu-mir-153	cggtGTCATTTTTGTGACGTTGCAGCTagtaatatgagcccagTTGCATAGTCACAAAAGTGATCattg	mmu-miR-153-5p	GTCATTTTTGTGACGTTGCAGCT	5'	Diff	gp1a	......((......(((((..((..(((((((((((((((..(((((((.((.......))..)))))))..))))))))))))).))..))..)))))....)).	99	46.2	-42.4	0	0	0	24	13	18	0	0	0	4.64592	2.52255	3.51093	low
130	228	mmu-miR-153-3p	TTGCATAGTCACAAAAGTGATC	22	chr12	+	117250795	117250900	ttgccagctacttagcggtggccggtgTCATTTTTGTGACGTTGCAGCTagtaatatgagcccagTTGCATAGTCACAAAAGTGATCattggaaactgtgactgca	23	mmu-mir-153,rno-mir-153,hsa-mir-153-2,bta-mir-153-2,ppy-mir-153-2,mml-mir-153-2,ssc-mir-153,ggo-mir-153,mne-mir-153-2,cpo-mir-153,pal-mir-153-1,dno-mir-153b,ocu-mir-153,nle-mir-153-2,eca-mir-153-1,eca-mir-153-2,ptr-mir-153,mdo-mir-153-2,cja-mir-153-1,cfa-mir-153,efu-mir-153-1,pal-mir-153-2,nle-mir-153-1,	mmu-mir-153	cggtGTCATTTTTGTGACGTTGCAGCTagtaatatgagcccagTTGCATAGTCACAAAAGTGATCattg	mmu-miR-153-3p	TTGCATAGTCACAAAAGTGATC	3'	Yes	gp1a	......((......(((((..((..(((((((((((((((..(((((((.((.......))..)))))))..))))))))))))).))..))..)))))....)).	99	46.2	-42.4	0	0	0	623	477	583	0	0	0	120.6	92.5581	113.715	middle
131	229	mmu-miR-154-5p	TAGGTTATCCGTGTTGCCTTCG	22	chr12	+	109738424	109738507	gcggtgcttgaagaTAGGTTATCCGTGTTGCCTTCGctttattcgtgacgAATCATACACGGTTGACCTATTtttcagtaccaa	13	mmu-mir-154,rno-mir-154,cgr-mir-154,hsa-mir-154,ptr-mir-154,ppy-mir-154,ggo-mir-154,ppa-mir-154,eca-mir-154a,mml-mir-154,mne-mir-154,cja-mir-154,dno-mir-154a,	mmu-mir-154	gaagaTAGGTTATCCGTGTTGCCTTCGctttattcgtgacgAATCATACACGGTTGACCTATTttt	mmu-miR-154-5p	TAGGTTATCCGTGTTGCCTTCG	5'	Yes	gp1a	..((((((..(((((((((((.((((((....((((.((.......))))))....)))))).)))))))))))..))))))..	80	44	-35.4	0	0	0	259	235	203	0	0	0	50.1373	45.5999	39.5955	middle
131	230	mmu-miR-154-3p	AATCATACACGGTTGACCTATT	22	chr12	+	109738424	109738507	gcggtgcttgaagaTAGGTTATCCGTGTTGCCTTCGctttattcgtgacgAATCATACACGGTTGACCTATTtttcagtaccaa	13	mmu-mir-154,rno-mir-154,cgr-mir-154,hsa-mir-154,ptr-mir-154,ppy-mir-154,ggo-mir-154,ppa-mir-154,eca-mir-154a,mml-mir-154,mne-mir-154,cja-mir-154,dno-mir-154a,	mmu-mir-154	gaagaTAGGTTATCCGTGTTGCCTTCGctttattcgtgacgAATCATACACGGTTGACCTATTttt	mmu-miR-154-3p	AATCATACACGGTTGACCTATT	3'	Yes	gp1a	..((((((..(((((((((((.((((((....((((.((.......))))))....)))))).)))))))))))..))))))..	80	44	-35.4	0	0	0	85	76	55	0	0	0	16.4543	14.7472	10.7278	middle
132	231	mmu-miR-155-5p_1ss12TC	TTAATGCTAATCGTGATAGGGGT	23	chr16	+	84714126	84714226	ctgaaggctgtatgctgTTAATGCTAATTGTGATAGGGGTtttggcctctgactgactcctacctgttagcattaacaggacacaaggcctgttactagca	4	mmu-mir-155,rno-mir-155,cja-mir-155,ssc-mir-155,	mmu-mir-155	ctgTTAATGCTAATTGTGATAGGGGTtttggcctctgactgaCTCCTACCTGTTAGCATTAACag	mmu-miR-155-5p	TTAATGCTAATTGTGATAGGGGT	5'	Diff	gp1a	....(((((...((((((((((((((((.....((((((((.............))))))))...))))))))))))))..))...)))))..........	87	45.5	-34.1	0	6	0	110	55	38	0	27.8499	0	21.2938	10.6723	7.41196	middle
133	232	mmu-miR-181c-5p	AACATTCAACCTGTCGGTGAGT	22	chr8	-	84178863	84178968	agaacttgccaagggtttgggggAACATTCAACCTGTCGGTGAGTttgggcagctcagacaaACCATCGACCGTTGAGTGGACCccgaggcctggaactgccaccc	24	mmu-mir-181c,rno-mir-181c,cpo-mir-181c,cgr-mir-181c,hsa-mir-181c,ptr-mir-181c,ggo-mir-181c,ppa-mir-181c,bta-mir-181c,mdo-mir-181a-3,ppy-mir-181c,mml-mir-181c,cja-mir-181c,cfa-mir-181c,dno-mir-181c,nle-mir-181c,oga-mir-181c,dma-mir-181c,efu-mir-181c,ssc-mir-181c,pal-mir-181c,ocu-mir-181c,chi-mir-181c,tch-mir-181c,	mmu-mir-181c	gccaagggtttgggggAACATTCAACCTGTCGGTGAGTttgggcagctcagacaaACCATCGACCGTTGAGTGGACCccgaggcctgga	mmu-miR-181c-5p	AACATTCAACCTGTCGGTGAGT	5'	Yes	gp1a	........((..(((..(.((((..((((((((..(((((((.(((((...........)))))))))))).))))))))..)))).)..)))))...........	87	57.5	-43.5	28	59	38	2282	1865	1941	148.537	273.857	201.068	441.75	361.888	378.595	middle
133	233	mmu-miR-181c-3p	ACCATCGACCGTTGAGTGGACC	22	chr8	-	84178863	84178968	agaacttgccaagggtttgggggAACATTCAACCTGTCGGTGAGTttgggcagctcagacaaACCATCGACCGTTGAGTGGACCccgaggcctggaactgccaccc	24	mmu-mir-181c,rno-mir-181c,cpo-mir-181c,cgr-mir-181c,hsa-mir-181c,ptr-mir-181c,ggo-mir-181c,ppa-mir-181c,bta-mir-181c,mdo-mir-181a-3,ppy-mir-181c,mml-mir-181c,cja-mir-181c,cfa-mir-181c,dno-mir-181c,nle-mir-181c,oga-mir-181c,dma-mir-181c,efu-mir-181c,ssc-mir-181c,pal-mir-181c,ocu-mir-181c,chi-mir-181c,tch-mir-181c,	mmu-mir-181c	gccaagggtttgggggAACATTCAACCTGTCGGTGAGTttgggcagctcagacaaACCATCGACCGTTGAGTGGACCccgaggcctgga	mmu-miR-181c-3p	ACCATCGACCGTTGAGTGGACC	3'	Yes	gp1a	........((..(((..(.((((..((((((((..(((((((.(((((...........)))))))))))).))))))))..)))).)..)))))...........	87	57.5	-43.5	6	0	0	256	243	268	31.8294	0	0	49.5565	47.1522	52.2738	middle
134	234	mmu-miR-181a-5p	AACATTCAACGCTGTCGGTGAGT	23	chr2	+	38852703	38852818	agatgggcaaccaagccagccttaagaggactccatggAACATTCAACGCTGTCGGTGAGTttgggattcaaaaacaaaaaaACCACCGACCGTTGACTGTACCttgggattctta	3	mmu-mir-181a-2,rno-mir-181a-2,cja-mir-181a-2,	mmu-mir-181a-2	ccatggAACATTCAACGCTGTCGGTGAGTttgggattcaaaaacaaaaaaACCACCGACCGTTGACTGTACCttgg	mmu-miR-181a-5p	AACATTCAACGCTGTCGGTGAGT	5'	Yes	gp1a	...(((....)))............(((((..(((.((.(((.((((((..(((((((.((((.................))))))))))))))))).))).)).)))..))))).	90	46.6	-41.3	200	248	179	4395.5	3614	3587	1060.98	1151.13	947.137	850.881	701.268	699.65	middle
134	235	mmu-miR-181a-2-3p	ACCACCGACCGTTGACTGTACC	22	chr2	+	38852703	38852818	agatgggcaaccaagccagccttaagaggactccatggAACATTCAACGCTGTCGGTGAGTttgggattcaaaaacaaaaaaACCACCGACCGTTGACTGTACCttgggattctta	3	mmu-mir-181a-2,rno-mir-181a-2,cja-mir-181a-2,	mmu-mir-181a-2	ccatggAACATTCAACGCTGTCGGTGAGTttgggattcaaaaacaaaaaaACCACCGACCGTTGACTGTACCttgg	mmu-miR-181a-2-3p	ACCACCGACCGTTGACTGTACC	3'	Yes	gp1a	...(((....)))............(((((..(((.((.(((.((((((..(((((((.((((.................))))))))))))))))).))).)).)))..))))).	90	46.6	-41.3	0	0	0	15	14	12	0	0	0	2.9037	2.71659	2.34062	low
135	236	mmu-miR-181a-5p	AACATTCAACGCTGTCGGTGAGT	23	chr1	+	137966454	137966554	aggttgcttcagtgAACATTCAACGCTGTCGGTGAGTttggaattcaaataaaaACCATCGACCGTTGATTGTACCctatagctaaccatcatctactcca	40	mmu-mir-181a-1,rno-mir-181a-1,cpo-mir-181a-1,cfa-mir-181a-1,dno-mir-181a-1,ocu-mir-181a-1,nle-mir-181a-1,oga-mir-181a-1,dma-mir-181a-1,sbo-mir-181a-1,cpo-mir-181a-2,cgr-mir-181a,hsa-mir-181a-1,ptr-mir-181a-1,ppy-mir-181a-1,mml-mir-181a-1,ppa-mir-181a-1,mne-mir-181a-1,lla-mir-181a-1,bta-mir-181a-1,eca-mir-181a-2,mdo-mir-181a-1,cja-mir-181a-1,cfa-mir-181a-2,pal-mir-181a-2,ocu-mir-181a-2,tch-mir-181…	mmu-mir-181a-1	ggttgcttcagtgAACATTCAACGCTGTCGGTGAGTttggaattcaaataaaaACCATCGACCGTTGATTGTACCctatagctaacc	mmu-miR-181a-5p	AACATTCAACGCTGTCGGTGAGT	5'	Yes	gp1a	.(((((((..((...(((.((((((..(((((((.((((.............))))))))))))))))).)))...))..))).)))).............	87	41.6	-29.8	200	248	179	4395.5	3614	3587	1060.98	1151.13	947.137	850.881	701.268	699.65	middle
135	237	mmu-miR-181a-1-3p	ACCATCGACCGTTGATTGTACC	22	chr1	+	137966454	137966554	aggttgcttcagtgAACATTCAACGCTGTCGGTGAGTttggaattcaaataaaaACCATCGACCGTTGATTGTACCctatagctaaccatcatctactcca	40	mmu-mir-181a-1,rno-mir-181a-1,cpo-mir-181a-1,cfa-mir-181a-1,dno-mir-181a-1,ocu-mir-181a-1,nle-mir-181a-1,oga-mir-181a-1,dma-mir-181a-1,sbo-mir-181a-1,cpo-mir-181a-2,cgr-mir-181a,hsa-mir-181a-1,ptr-mir-181a-1,ppy-mir-181a-1,mml-mir-181a-1,ppa-mir-181a-1,mne-mir-181a-1,lla-mir-181a-1,bta-mir-181a-1,eca-mir-181a-2,mdo-mir-181a-1,cja-mir-181a-1,cfa-mir-181a-2,pal-mir-181a-2,ocu-mir-181a-2,tch-mir-181…	mmu-mir-181a-1	ggttgcttcagtgAACATTCAACGCTGTCGGTGAGTttggaattcaaataaaaACCATCGACCGTTGATTGTACCctatagctaacc	mmu-miR-181a-1-3p	ACCATCGACCGTTGATTGTACC	3'	Yes	gp1a	.(((((((..((...(((.((((((..(((((((.((((.............))))))))))))))))).)))...))..))).)))).............	87	41.6	-29.8	0	0	0	84	101	97	0	0	0	16.2607	19.5982	18.92	middle
136	238	mmu-miR-181b-5p_R-1	AACATTCATTGCTGTCGGTGGGT	23	chr1	+	137966621	137966724	cagagactatgtttacaaaggtcacaatcAACATTCATTGCTGTCGGTGGGTtgaactgtgtagaaaagCTCACTGAACAATGAATGCAActgtggccccgctt	24	mmu-mir-181b-1,rno-mir-181b-1,cpo-mir-181b-1,cgr-mir-181b,hsa-mir-181b-1,ggo-mir-181b,ppa-mir-181b,lla-mir-181b,ptr-mir-181b-1,mdo-mir-181b-1,ppy-mir-181b,mml-mir-181b-1,mne-mir-181b,cja-mir-181b-1,cfa-mir-181b-1,dma-mir-181b-1,efu-mir-181b,ssc-mir-181b-1,pal-mir-181b-1,dno-mir-181b-1,ocu-mir-181b-1,tch-mir-181b,nle-mir-181b-1,oga-mir-181b-1,	mmu-mir-181b-1	aggtcacaatcAACATTCATTGCTGTCGGTGGGTTgaactgtgtagaaaagCTCACTGAACAATGAATGCAActgtggcc	mmu-miR-181b-5p	AACATTCATTGCTGTCGGTGGGTT	5'	Diff	gp1a	...................(((((((.....(((((((((...((((((((((...((....))...)))))))))).)))))))))....)))))))......	79	44.2	-32.4	39.8333	54	36.5	829.667	708.333	677.167	211.312	250.649	193.131	160.607	137.446	132.082	middle
136	239	mmu-miR-181b-1-3p	CTCACTGAACAATGAATGCAA	21	chr1	+	137966621	137966724	cagagactatgtttacaaaggtcacaatcAACATTCATTGCTGTCGGTGGGTtgaactgtgtagaaaagCTCACTGAACAATGAATGCAActgtggccccgctt	24	mmu-mir-181b-1,rno-mir-181b-1,cpo-mir-181b-1,cgr-mir-181b,hsa-mir-181b-1,ggo-mir-181b,ppa-mir-181b,lla-mir-181b,ptr-mir-181b-1,mdo-mir-181b-1,ppy-mir-181b,mml-mir-181b-1,mne-mir-181b,cja-mir-181b-1,cfa-mir-181b-1,dma-mir-181b-1,efu-mir-181b,ssc-mir-181b-1,pal-mir-181b-1,dno-mir-181b-1,ocu-mir-181b-1,tch-mir-181b,nle-mir-181b-1,oga-mir-181b-1,	mmu-mir-181b-1	aggtcacaatcAACATTCATTGCTGTCGGTGGGTTgaactgtgtagaaaagCTCACTGAACAATGAATGCAActgtggcc	mmu-miR-181b-1-3p	CTCACTGAACAATGAATGCAA	3'	Yes	gp1a	...................(((((((.....(((((((((...((((((((((...((....))...)))))))))).)))))))))....)))))))......	79	44.2	-32.4	0	0	0	19	11	22	0	0	0	3.67802	2.13446	4.29113	low
137	240	mmu-miR-181d-5p	AACATTCATTGTTGTCGGTGGGT	23	chr8	-	84178706	84178815	tcccctgcctcaggccacagcaaaggtcacaattAACATTCATTGTTGTCGGTGGGTtgtgaggaggcagccagacccaccgggggatgaatgtcactgtggctgggcca	13	mmu-mir-181d,rno-mir-181d,cgr-mir-181d,bta-mir-181d,cfa-mir-181d,efu-mir-181d,ssc-mir-181d,ggo-mir-181d,pal-mir-181d,dno-mir-181d,tch-mir-181d,ppa-mir-181d,oga-mir-181d,	mmu-mir-181d	acaattAACATTCATTGTTGTCGGTGGGTtgtgaggaggcagccagaCCCACCGGGGGATGAATGTCActgt	mmu-miR-181d-5p	AACATTCATTGTTGTCGGTGGGT	5'	Yes	gp1a	............((((.((((......((((....(((((((((....((((((((((....((......)).))))))))))..)))))))))...)))))))))))).	97	57.3	-42.3	96.3333	81	47	1002.67	808.333	785.667	511.039	375.973	248.689	194.096	156.851	153.245	middle
138	241	mmu-miR-181b-5p_R-1	AACATTCATTGCTGTCGGTGGGT	23	chr2	+	38853830	38853918	ttgatggctgcactcAACATTCATTGCTGTCGGTGGGTttgaatgtcaaccaaCTCACTGATCAATGAATGCAAactgcgggccaaaaa	21	mmu-mir-181b-2,rno-mir-181b-2,cpo-mir-181b-2,hsa-mir-181b-2,eca-mir-181b,bta-mir-181b-2,ptr-mir-181b-2,mdo-mir-181b-2,ppy-mir-181b-2,mml-mir-181b-2,cja-mir-181b-2,cfa-mir-181b-2,dma-mir-181b-2,efu-mir-181e,ssc-mir-181b-2,pal-mir-181b-2,dno-mir-181b-2,ocu-mir-181b-2,chi-mir-181b,nle-mir-181b-2,oga-mir-181e,	mmu-mir-181b-2	ttgatggctgcactcAACATTCATTGCTGTCGGTGGGTTtgaatgtcaaccaaCTCACTGATCAATGAATGCAAActgcgggccaaaaa	mmu-miR-181b-5p	AACATTCATTGCTGTCGGTGGGTT	5'	Diff	gp1a	....((((((((.....(((((((((..(((((((((((((.....))...)))))))))))))))))))).....))))).)))....	81	44.9	-33.2	39.8333	54	36.5	829.667	708.333	677.167	211.312	250.649	193.131	160.607	137.446	132.082	middle
138	242	mmu-miR-181b-2-3p_R-1	CTCACTGATCAATGAATGCAA	21	chr2	+	38853830	38853918	ttgatggctgcactcAACATTCATTGCTGTCGGTGGGTttgaatgtcaaccaaCTCACTGATCAATGAATGCAAactgcgggccaaaaa	21	mmu-mir-181b-2,rno-mir-181b-2,cpo-mir-181b-2,hsa-mir-181b-2,eca-mir-181b,bta-mir-181b-2,ptr-mir-181b-2,mdo-mir-181b-2,ppy-mir-181b-2,mml-mir-181b-2,cja-mir-181b-2,cfa-mir-181b-2,dma-mir-181b-2,efu-mir-181e,ssc-mir-181b-2,pal-mir-181b-2,dno-mir-181b-2,ocu-mir-181b-2,chi-mir-181b,nle-mir-181b-2,oga-mir-181e,	mmu-mir-181b-2	ttgatggctgcactcAACATTCATTGCTGTCGGTGGGTTtgaatgtcaaccaaCTCACTGATCAATGAATGCAAActgcgggccaaaaa	mmu-miR-181b-2-3p	CTCACTGATCAATGAATGCAAA	3'	Diff	gp1a	....((((((((.....(((((((((..(((((((((((((.....))...)))))))))))))))))))).....))))).)))....	81	44.9	-33.2	0	0	0	5	0	0	0	0	0	0.967901	0	0	low
139	243	mmu-miR-182-5p_R-1	TTTGGCAATGGTAGAACTCACACC	24	chr6	-	30165897	30166015	ggtctggctgctggaggcctcccaccattTTTGGCAATGGTAGAACTCACACCggtaaggtaatgggacccggtggttctagacttgccaactatggtgtaagtgctgagctgctgaag	7	mmu-mir-182,rno-mir-182,cgr-mir-182,eca-mir-182,cfa-mir-182,efu-mir-182,ssc-mir-182,	mmu-mir-182	accattTTTGGCAATGGTAGAACTCACACCGgtaaggtaatgggacccgGTGGTTCTAGACTTGCCAACTatggt	mmu-miR-182-5p	TTTGGCAATGGTAGAACTCACACCG	5'	Diff	gp1a	..((.(((.(((...(((((..((((((..(((((((...((((((...((((((..............))))))))))))...)))))))..))))))..)).))).))).)))))..	115	53.8	-45.1	0	0	0	332	263	236	0	0	0	64.2686	51.0331	46.0322	middle
140	244	mmu-miR-183-5p	TATGGCACTGGTAGAATTCACT	22	chr6	-	30169649	30169755	gagagtgtgactcctgtcctgtgTATGGCACTGGTAGAATTCACTgtgaacagtctcagtcagtgaattaccgaagggccataaacagagcagagacagatccgcga	23	mmu-mir-183,rno-mir-183,cpo-mir-183,cgr-mir-183,hsa-mir-183,ptr-mir-183,ggo-mir-183,ppa-mir-183,bta-mir-183,ssc-mir-183,eca-mir-183,mdo-mir-183,ppy-mir-183,mml-mir-183,mne-mir-183,cja-mir-183,cfa-mir-183,pal-mir-183,dno-mir-183,ocu-mir-183,tch-mir-183,chi-mir-183,sla-mir-183,	mmu-mir-183	ctgtgTATGGCACTGGTAGAATTCACTgtgaacagtctcagtcaGTGAATTACCGAAGGGCCATAAacag	mmu-miR-183-5p	TATGGCACTGGTAGAATTCACT	5'	Yes	gp1a	....(((.((.(((((..((((.((((((..(((((..(((((((((((......)))..)))))))))))))....)))))).))))..))).))....)))))..	101	49.5	-37.8	0	0	0	42	43	15	0	0	0	8.13037	8.34381	2.92577	low
141	245	mmu-miR-184-5p	CCTTATCACTTTTCCAGCCAGC	22	chr9	-	89802254	89802328	cctttCCTTATCACTTTTCCAGCCAGCtttgtgactctaagtgtTGGACGGAGAACTGATAAGGGTaggtgactg	9	mmu-mir-184,cpo-mir-184,eca-mir-184,cja-mir-184,cfa-mir-184,pal-mir-184,dno-mir-184,tch-mir-184,oga-mir-184,	mmu-mir-184	cctttCCTTATCACTTTTCCAGCCAGCtttgtgactctaagtgtTGGACGGAGAACTGATAAGGGTagg	mmu-miR-184-5p	CCTTATCACTTTTCCAGCCAGC	5'	Yes	gp1a	(((..((((((((.((((((..(((((((((......)))).)))))..)))))).))))))))..)))......	69	46.7	-29.4	0	0	0	0	6	7	0	0	0	0	1.16425	1.36536	low
141	246	mmu-miR-184-3p	TGGACGGAGAACTGATAAGGGT	22	chr9	-	89802254	89802328	cctttCCTTATCACTTTTCCAGCCAGCtttgtgactctaagtgtTGGACGGAGAACTGATAAGGGTaggtgactg	9	mmu-mir-184,cpo-mir-184,eca-mir-184,cja-mir-184,cfa-mir-184,pal-mir-184,dno-mir-184,tch-mir-184,oga-mir-184,	mmu-mir-184	cctttCCTTATCACTTTTCCAGCCAGCtttgtgactctaagtgtTGGACGGAGAACTGATAAGGGTagg	mmu-miR-184-3p	TGGACGGAGAACTGATAAGGGT	3'	Yes	gp1a	(((..((((((((.((((((..(((((((((......)))).)))))..)))))).))))))))..)))......	69	46.7	-29.4	47	29	34	4955	4621	4405	249.33	134.608	179.903	959.19	896.668	859.202	middle
142	247	mmu-miR-185-5p	TGGAGAGAAAGGCAGTTCCTGA	22	chr16	-	18327374	18327495	gggcagcgggcctggcttgagtggggggtgagggatTGGAGAGAAAGGCAGTTCCTGAtggtcccctcccaggggctggctttcctctggtccttctctcccaatgactgcgtcttcatcga	19	mmu-mir-185,rno-mir-185,cpo-mir-185,cgr-mir-185,hsa-mir-185,ppy-mir-185,eca-mir-185,ptr-mir-185,mml-mir-185,cja-mir-185,cfa-mir-185,tch-mir-185,efu-mir-185,ssc-mir-185,ggo-mir-185,pal-mir-185,dno-mir-185,ocu-mir-185,oga-mir-185,	mmu-mir-185	agggatTGGAGAGAAAGGCAGTTCCTGAtggtcccctcccAGGGGCTGGCTTTCCTCTGGTcctt	mmu-miR-185-5p	TGGAGAGAAAGGCAGTTCCTGA	5'	Yes	gp1a	((((.....)))).((.....(((((((.(((((((..(((.(((((.(((..((((..((......))))))..))).))))))))..))))))))))))))......))...........	97	61.5	-60.9	1372	1702	1226	4530	3888	3515	7278.33	7900.08	6487.09	876.918	754.435	685.606	high
143	248	mmu-miR-186-5p	CAAAGAATTCTCCTTTTGGGCT	22	chr3	+	157544271	157544356	tgcttacaactttcCAAAGAATTCTCCTTTTGGGCTttctcattttattttaagCCCTAAGGTGAATTTTTTGGGAagtttgagct	24	mmu-mir-186,rno-mir-186,cpo-mir-186,cgr-mir-186,hsa-mir-186,ptr-mir-186,ppy-mir-186,ggo-mir-186,ppa-mir-186,bta-mir-186,chi-mir-186,eca-mir-186,mdo-mir-186,mml-mir-186,cja-mir-186,cfa-mir-186,dno-mir-186,ssc-mir-186,pal-mir-186,tch-mir-186,nle-mir-186,sbo-mir-186,oga-mir-186,dma-mir-186,	mmu-mir-186	actttcCAAAGAATTCTCCTTTTGGGCTttctcattttattttaaGCCCTAAGGTGAATTTTTTGGGaagt	mmu-miR-186-5p	CAAAGAATTCTCCTTTTGGGCT	5'	Yes	gp1a	.(((((.(((((((((((((((((.((((..((((((..............)))))).)))).)))))))))))))))))))))).	84	34.9	-40.9	1421	955	1052	84939	70639	65220	7538.27	4432.77	5566.41	16442.5	13706.9	12721.3	high
143	249	mmu-miR-186-3p_L-1R+1	CCCTAAGGTGAATTTTTTGGGA	22	chr3	+	157544271	157544356	tgcttacaactttcCAAAGAATTCTCCTTTTGGGCTttctcattttattttaagCCCTAAGGTGAATTTTTTGGGAagtttgagct	24	mmu-mir-186,rno-mir-186,cpo-mir-186,cgr-mir-186,hsa-mir-186,ptr-mir-186,ppy-mir-186,ggo-mir-186,ppa-mir-186,bta-mir-186,chi-mir-186,eca-mir-186,mdo-mir-186,mml-mir-186,cja-mir-186,cfa-mir-186,dno-mir-186,ssc-mir-186,pal-mir-186,tch-mir-186,nle-mir-186,sbo-mir-186,oga-mir-186,dma-mir-186,	mmu-mir-186	actttcCAAAGAATTCTCCTTTTGGGCTttctcattttattttaaGCCCTAAGGTGAATTTTTTGGGaagt	mmu-miR-186-3p	GCCCTAAGGTGAATTTTTTGGG	3'	Diff	gp1a	.(((((.(((((((((((((((((.((((..((((((..............)))))).)))).)))))))))))))))))))))).	84	34.9	-40.9	0	0	0	257	212	185	0	0	0	49.7501	41.1369	36.0845	middle
144	250	mmu-miR-187-3p_1ss22GT	TCGTGTCTTGTGTTGCAGCCGT	22	chr18	-	24429093	24429196	gggctcacaggatacaatgcgggtcctcaggctacaacacaggacccgggcgctgctctgaccccTCGTGTCTTGTGTTGCAGCCGGagggacgcaggtctgca	12	mmu-mir-187,rno-mir-187,cpo-mir-187,cgr-mir-187,eca-mir-187,cja-mir-187,cfa-mir-187,ssc-mir-187,pal-mir-187,dno-mir-187,ocu-mir-187,mmr-mir-187,	mmu-mir-187	tcAGGCTACAACACAGGACCCGGGcgctgctctgaccccTCGTGTCTTGTGTTGCAGCCGG	mmu-miR-187-3p	TCGTGTCTTGTGTTGCAGCCGG	3'	Diff	gp1a	.......((((......((((..(((((.((((.(((((((((((.((((..............)))).))))))))))).)))).))))).))))..))))..	95	63.5	-44.8	0	0	0	47	44	24	0	0	0	9.09827	8.53785	4.68124	low
145	251	mmu-miR-188-5p_R+1	CATCCCTTGCATGGTGGAGGGT	22	chrX	-	7247961	7248071	cttccctgctccctctctcaCATCCCTTGCATGGTGGAGGGTgagctctctgaaaacccctcccacatgcagggtttgcaggatggtgagcttcagctttccttgctctct	20	mmu-mir-188,rno-mir-188,cpo-mir-188,cgr-mir-188,hsa-mir-188,ppy-mir-188,ppa-mir-188,bta-mir-188,eca-mir-188,ptr-mir-188,mml-mir-188,mne-mir-188,cfa-mir-188,efu-mir-188,ggo-mir-188,pal-mir-188,dno-mir-188,ocu-mir-188,chi-mir-188,tch-mir-188,	mmu-mir-188	tctcaCATCCCTTGCATGGTGGAGGGtgagctctctgaaaacccCTCCCACATGCAGGGTTTGCAgga	mmu-miR-188-5p	CATCCCTTGCATGGTGGAGGG	5'	Diff	gp1a	.......((((((..(((..((..(((((((((..((((((................))))))..)))))))))..))..))).)).))))...(((.......)))....	84	55.9	-41.3	0	0	0	134	133	130	0	0	0	25.9397	25.8076	25.3567	middle
146	252	mmu-miR-190a-5p	TGATATGTTTGATATATTAGGT	22	chr9	-	67236632	67236751	acctggatgccttttctgcaggcctctgtgTGATATGTTTGATATATTAGGTtgttatttaatccaACTATATATCAAGCATATTCCTacagtgtcttgccctgtctccgggggtcctaa	23	mmu-mir-190a,rno-mir-190a-2,rno-mir-190a-1,cpo-mir-190a,dno-mir-190a,ocu-mir-190a,tch-mir-190a,nle-mir-190,oga-mir-190,cgr-mir-190a,hsa-mir-190a,bta-mir-190a,ptr-mir-190a,ppy-mir-190a,mml-mir-190a,cfa-mir-190a,ggo-mir-190a,ppa-mir-190,eca-mir-190a,mdo-mir-190a,cja-mir-190a,ssc-mir-190a,chi-mir-190a,	mmu-mir-190a	ctgtgTGATATGTTTGATATATTAGGTtgttatttaatccaACTATATATCAAGCATATTCCTacag	mmu-miR-190a-5p	TGATATGTTTGATATATTAGGT	5'	Yes	gp1a	.((((((..(.......(((((...(((((.((((((((((((((((..(((((..........)))))))))))))))))))))..)))))...)))))...)..))))))........	111	41.7	-39.8	0	0	0	565	421	383	0	0	0	109.373	81.6917	74.7047	middle
146	253	mmu-miR-190a-3p	ACTATATATCAAGCATATTCCT	22	chr9	-	67236632	67236751	acctggatgccttttctgcaggcctctgtgTGATATGTTTGATATATTAGGTtgttatttaatccaACTATATATCAAGCATATTCCTacagtgtcttgccctgtctccgggggtcctaa	23	mmu-mir-190a,rno-mir-190a-2,rno-mir-190a-1,cpo-mir-190a,dno-mir-190a,ocu-mir-190a,tch-mir-190a,nle-mir-190,oga-mir-190,cgr-mir-190a,hsa-mir-190a,bta-mir-190a,ptr-mir-190a,ppy-mir-190a,mml-mir-190a,cfa-mir-190a,ggo-mir-190a,ppa-mir-190,eca-mir-190a,mdo-mir-190a,cja-mir-190a,ssc-mir-190a,chi-mir-190a,	mmu-mir-190a	ctgtgTGATATGTTTGATATATTAGGTtgttatttaatccaACTATATATCAAGCATATTCCTacag	mmu-miR-190a-3p	ACTATATATCAAGCATATTCCT	3'	Yes	gp1a	.((((((..(.......(((((...(((((.((((((((((((((((..(((((..........)))))))))))))))))))))..)))))...)))))...)..))))))........	111	41.7	-39.8	0	0	0	23	28	35	0	0	0	4.45234	5.43318	6.8268	low
147	254	mmu-miR-190b-5p	TGATATGTTTGATATTGGGTTG	22	chr3	+	90070017	90070099	gcctgcttctgtgTGATATGTTTGATATTGGGTTGttaaattatgaaccaACTGAATGTCAAGCATACTCTcacagcagtaag	13	mmu-mir-190b,cgr-mir-190b,hsa-mir-190b,ppy-mir-190b,bta-mir-190b,eca-mir-190b,ptr-mir-190b,mdo-mir-190b,mml-mir-190b,cja-mir-190b,cfa-mir-190b,ssc-mir-190b,chi-mir-190b,	mmu-mir-190b	tgcttctgtgTGATATGTTTGATATTGGGTTGttaaattatgaaccaACTGAATGTCAAGCATACTCTCAcagcagtaag	mmu-miR-190b-5p	TGATATGTTTGATATTGGGTTG	5'	Yes	gp1a	...((((.(((((.(((((((((((((((..((((((........)).))))..))))))))))))).)).))))).))))..	78	38.6	-30.7	26	22	18	166	197	158	137.927	102.116	95.2428	32.1343	38.2263	30.8181	middle
147	255	mmu-miR-190b-3p_R-2	ACTGAATGTCAAGCATACTCT	21	chr3	+	90070017	90070099	gcctgcttctgtgTGATATGTTTGATATTGGGTTGttaaattatgaaccaACTGAATGTCAAGCATACTCTcacagcagtaag	13	mmu-mir-190b,cgr-mir-190b,hsa-mir-190b,ppy-mir-190b,bta-mir-190b,eca-mir-190b,ptr-mir-190b,mdo-mir-190b,mml-mir-190b,cja-mir-190b,cfa-mir-190b,ssc-mir-190b,chi-mir-190b,	mmu-mir-190b	tgcttctgtgTGATATGTTTGATATTGGGTTGttaaattatgaaccaACTGAATGTCAAGCATACTCTCAcagcagtaag	mmu-miR-190b-3p	ACTGAATGTCAAGCATACTCTCA	3'	Diff	gp1a	...((((.(((((.(((((((((((((((..((((((........)).))))..))))))))))))).)).))))).))))..	78	38.6	-30.7	0	0	0	15	5	8	0	0	0	2.9037	0.97021	1.56041	low
148	256	mmu-miR-191-5p_R-1	CAACGGAATCCCAAAAGCAGCT	22	chr9	+	108568306	108568417	ccaatggctggacagcgggCAACGGAATCCCAAAAGCAGCTgttgtctccagagcattccagCTGCACTTGGATTTCGTTCCctgctctcctgcctgagcagcgccctggcc	28	mmu-mir-191,rno-mir-191a,cpo-mir-191,cgr-mir-191,hsa-mir-191,ppy-mir-191,mml-mir-191,bta-mir-191,oar-mir-191,eca-mir-191a,ptr-mir-191,mdo-mir-191,cja-mir-191,cfa-mir-191,dno-mir-191,tch-mir-191,oga-mir-191,mmr-mir-191,dma-mir-191,efu-mir-191,ssc-mir-191,ggo-mir-191,pal-mir-191,ocu-mir-191,chi-mir-191,ppa-mir-191,sbo-mir-191,nle-mir-191,	mmu-mir-191	agcgggCAACGGAATCCCAAAAGCAGCTGttgtctccagagcattccaGCTGCACTTGGATTTCGTTCCCtgct	mmu-miR-191-5p	CAACGGAATCCCAAAAGCAGCTG	5'	Diff	gp1a	.....(((.(((.((((((.((((((((((.((..(((((((..((((....)).))..)))))))..)))))))))))).)))))).))).)))........((....)).	90	59.8	-50.7	1290	1111	1153	32152	28962	27241	6843.33	5156.86	6100.83	6223.99	5619.85	5313.4	high
148	257	mmu-miR-191-3p_L-1R-1	CTGCACTTGGATTTCGTTCC	20	chr9	+	108568306	108568417	ccaatggctggacagcgggCAACGGAATCCCAAAAGCAGCTgttgtctccagagcattccagCTGCACTTGGATTTCGTTCCctgctctcctgcctgagcagcgccctggcc	28	mmu-mir-191,rno-mir-191a,cpo-mir-191,cgr-mir-191,hsa-mir-191,ppy-mir-191,mml-mir-191,bta-mir-191,oar-mir-191,eca-mir-191a,ptr-mir-191,mdo-mir-191,cja-mir-191,cfa-mir-191,dno-mir-191,tch-mir-191,oga-mir-191,mmr-mir-191,dma-mir-191,efu-mir-191,ssc-mir-191,ggo-mir-191,pal-mir-191,ocu-mir-191,chi-mir-191,ppa-mir-191,sbo-mir-191,nle-mir-191,	mmu-mir-191	agcgggCAACGGAATCCCAAAAGCAGCTGttgtctccagagcattccaGCTGCACTTGGATTTCGTTCCCtgct	mmu-miR-191-3p	GCTGCACTTGGATTTCGTTCCC	3'	Diff	gp1a	.....(((.(((.((((((.((((((((((.((..(((((((..((((....)).))..)))))))..)))))))))))).)))))).))).)))........((....)).	90	59.8	-50.7	0	0	0	61	71	72	0	0	0	11.8084	13.777	14.0437	middle
149	258	mmu-miR-192-5p	CTGACCTATGAATTGACAGCC	21	chr19	+	6264836	6264945	caagatggcgtgcacagggctCTGACCTATGAATTGACAGCCagtactcttttctctcctctggCTGCCAATTCCATAGGTCACAggtatgttcacctcaatgccagcca	21	mmu-mir-192,rno-mir-192,cpo-mir-192,cgr-mir-192,hsa-mir-192,ppy-mir-192,bta-mir-192,eca-mir-192,ptr-mir-192,mml-mir-192,cfa-mir-192,efu-mir-192,ssc-mir-192,ggo-mir-192,pal-mir-192,dno-mir-192,chi-mir-192,tch-mir-192,ppa-mir-192,nle-mir-192,oga-mir-192,	mmu-mir-192	cgtgcacagggctCTGACCTATGAATTGACAGCCagtactcttttctctcctctggCTGCCAATTCCATAGGTCACAGgtatgttcacc	mmu-miR-192-5p	CTGACCTATGAATTGACAGCC	5'	Yes	gp1a	.....(((((((.(((..(((.((((((((((((((.(((((((................))))))).))))).)))))))))..))).))).)))......))))....	101	50.9	-40.6	307	324	301	6270	6565	6391	1628.61	1503.89	1592.67	1213.75	1273.89	1246.57	middle
149	259	mmu-miR-192-3p_R-1	CTGCCAATTCCATAGGTCACA	21	chr19	+	6264836	6264945	caagatggcgtgcacagggctCTGACCTATGAATTGACAGCCagtactcttttctctcctctggCTGCCAATTCCATAGGTCACAggtatgttcacctcaatgccagcca	21	mmu-mir-192,rno-mir-192,cpo-mir-192,cgr-mir-192,hsa-mir-192,ppy-mir-192,bta-mir-192,eca-mir-192,ptr-mir-192,mml-mir-192,cfa-mir-192,efu-mir-192,ssc-mir-192,ggo-mir-192,pal-mir-192,dno-mir-192,chi-mir-192,tch-mir-192,ppa-mir-192,nle-mir-192,oga-mir-192,	mmu-mir-192	cgtgcacagggctCTGACCTATGAATTGACAGCCagtactcttttctctcctctggCTGCCAATTCCATAGGTCACAGgtatgttcacc	mmu-miR-192-3p	CTGCCAATTCCATAGGTCACAG	3'	Diff	gp1a	.....(((((((.(((..(((.((((((((((((((.(((((((................))))))).))))).)))))))))..))).))).)))......))))....	101	50.9	-40.6	0	0	0	13	0	0	0	0	0	2.51654	0	0	low
150	260	mmu-miR-193a-3p_R-4	AACTGGCCTACAAAGTCC	18	chr11	+	79711957	79712041	cggacgggagctgagagctgggtctttgcgggcaagatgagagtgtcagttcAACTGGCCTACAAAGTCCcagtcctcggtcccc	16	mmu-mir-193a,rno-mir-193a,cpo-mir-193a,cfa-mir-193a,dno-mir-193a,ocu-mir-193a,cgr-mir-193a,bta-mir-193a,eca-mir-193a,mdo-mir-193a,ppy-mir-193a,mml-mir-193a,efu-mir-193a,ssc-mir-193a,tch-mir-193a-2,tch-mir-193a-1,	mmu-mir-193a	gagagcTGGGTCTTTGCGGGCAAGATGAgagtgtcagttcAACTGGCCTACAAAGTCCCAGTcctc	mmu-miR-193a-3p	AACTGGCCTACAAAGTCCCAGT	3'	Diff	gp1a	.....(((..(((((..(((((.(((((..(((.((.((((........)))).)).)))..))))).)))))..)))))..)))	80	60	-44.4	0	0	0	47	51	81	0	0	0	9.09827	9.89614	15.7992	middle
151	261	mmu-miR-193b-3p	AACTGGCCCACAAAGTCCCGCT	22	chr16	+	13449513	13449622	ggaggcggtgggcccagaatcggggttttgagggcgagatgagtttgtgttttatccAACTGGCCCACAAAGTCCCGCTtttggggtcatcctaacagcaaaggattcag	18	mmu-mir-193b,rno-mir-193b,cpo-mir-193b,mdo-mir-193b,pal-mir-193b,ocu-mir-193b,tch-mir-193b,oga-mir-193b,mmr-mir-193,dma-mir-193,cgr-mir-193b,bta-mir-193b,eca-mir-193b,cfa-mir-193b,efu-mir-193b,dno-mir-193b,chi-mir-193b,chi-mir-193a,	mmu-mir-193b	ggcccagaatCGGGGTTTTGAGGGCGAGATGAgtttgtgttttatccAACTGGCCCACAAAGTCCCGCTtttggggtca	mmu-miR-193b-3p	AACTGGCCCACAAAGTCCCGCT	3'	Yes	gp1a	...((.((((..(((((((.((((..((((.((((.((.((..(.........)..)).)).)))).))))..)))).)))))))..)))))).................	90	53.6	-41.8	22	5	5	284	318	214	116.708	23.2082	26.4563	54.9768	61.7054	41.741	middle
152	262	mmu-miR-194-5p	TGTAACAGCAACTCCATGTGGA	22	chr1	+	185313311	185313393	atggagtcatcgggTGTAACAGCAACTCCATGTGGActgtgctcggattccagtggagctgctgttacttctgatggcctcca	3	mmu-mir-194-1,rno-mir-194-1,ocu-mir-194,	mmu-mir-194-1	atcgggTGTAACAGCAACTCCATGTGGActgtgctcggattCCAGTGGAGCTGCTGTTACTTCtgat	mmu-miR-194-5p	TGTAACAGCAACTCCATGTGGA	5'	Yes	gp1a	.((((((((((((..(((((((((.((((((.(((((((....)))..)))))))))).)))))))))..)))))))).))))	82	53	-46.1	75.5	86	74	1554	1454	1460	400.52	399.181	391.554	300.824	282.137	284.775	middle
153	263	mmu-miR-194-5p	TGTAACAGCAACTCCATGTGGA	22	chr19	+	6264643	6264728	gtggctcccaccctcTGTAACAGCAACTCCATGTGGAagtgcccactggttCCAGTGGGGCTGCTGTTATCTGgggtggcggctag	14	mmu-mir-194-2,rno-mir-194-2,cpo-mir-194,cgr-mir-194-2,hsa-mir-194-2,bta-mir-194-2,eca-mir-194-1,mml-mir-194-2,efu-mir-194-2,ssc-mir-194a,pal-mir-194b,dno-mir-194,tch-mir-194,oar-mir-194,	mmu-mir-194-2	gtggctcccaccctcTGTAACAGCAACTCCATGTGGAagtgcccactggttCCAGTGGGGCTGCTGTTATCTGgggtggcggctag	mmu-miR-194-5p	TGTAACAGCAACTCCATGTGGA	5'	Yes	gp1a	.((((..(((((((..(((((((((..(((....)))....(((((((....)))))))..)))))))))..)))))))..)))).	84	60.5	-49.1	75.5	86	74	1554	1454	1460	400.52	399.181	391.554	300.824	282.137	284.775	middle
153	264	mmu-miR-194-2-3p	CCAGTGGGGCTGCTGTTATCTG	22	chr19	+	6264643	6264728	gtggctcccaccctcTGTAACAGCAACTCCATGTGGAagtgcccactggttCCAGTGGGGCTGCTGTTATCTGgggtggcggctag	14	mmu-mir-194-2,rno-mir-194-2,cpo-mir-194,cgr-mir-194-2,hsa-mir-194-2,bta-mir-194-2,eca-mir-194-1,mml-mir-194-2,efu-mir-194-2,ssc-mir-194a,pal-mir-194b,dno-mir-194,tch-mir-194,oar-mir-194,	mmu-mir-194-2	gtggctcccaccctcTGTAACAGCAACTCCATGTGGAagtgcccactggttCCAGTGGGGCTGCTGTTATCTGgggtggcggctag	mmu-miR-194-2-3p	CCAGTGGGGCTGCTGTTATCTG	3'	Yes	gp1a	.((((..(((((((..(((((((((..(((....)))....(((((((....)))))))..)))))))))..)))))))..)))).	84	60.5	-49.1	0	0	0	0	12	0	0	0	0	0	2.3285	0	low
154	265	mmu-miR-195a-5p	TAGCAGCACAGAAATATTGGC	21	chr11	+	70235042	70235135	acacccaactctcctggctcTAGCAGCACAGAAATATTGGCatggggaagtgagtctgCCAATATTGGCTGTGCTGCTCCaggcagggtggtga	18	mmu-mir-195a,rno-mir-195,cgr-mir-195,hsa-mir-195,ppy-mir-195,ggo-mir-195,ppa-mir-195,bta-mir-195,eca-mir-195,ptr-mir-195,mml-mir-195,cfa-mir-195,ssc-mir-195,dno-mir-195,ocu-mir-195,chi-mir-195,nle-mir-195,mmr-mir-195,	mmu-mir-195a	acacccaactctcctggctcTAGCAGCACAGAAATATTGGCatggggaagtgagtctgCCAATATTGGCTGTGCTGCTCCaggcagggtggtga	mmu-miR-195a-5p	TAGCAGCACAGAAATATTGGC	5'	Yes	gp1a	.((((..((((((((((....((((((((((.((((((((((..((........))))))))))))..))))))))))))))).))))))))).	92	54.3	-50.3	7	14	15	1533.67	1589.33	1479	37.1343	64.983	79.369	296.887	308.397	288.481	middle
154	266	mmu-miR-195a-3p	CCAATATTGGCTGTGCTGCTCC	22	chr11	+	70235042	70235135	acacccaactctcctggctcTAGCAGCACAGAAATATTGGCatggggaagtgagtctgCCAATATTGGCTGTGCTGCTCCaggcagggtggtga	18	mmu-mir-195a,rno-mir-195,cgr-mir-195,hsa-mir-195,ppy-mir-195,ggo-mir-195,ppa-mir-195,bta-mir-195,eca-mir-195,ptr-mir-195,mml-mir-195,cfa-mir-195,ssc-mir-195,dno-mir-195,ocu-mir-195,chi-mir-195,nle-mir-195,mmr-mir-195,	mmu-mir-195a	acacccaactctcctggctcTAGCAGCACAGAAATATTGGCatggggaagtgagtctgCCAATATTGGCTGTGCTGCTCCaggcagggtggtga	mmu-miR-195a-3p	CCAATATTGGCTGTGCTGCTCC	3'	Yes	gp1a	.((((..((((((((((....((((((((((.((((((((((..((........))))))))))))..))))))))))))))).))))))))).	92	54.3	-50.3	0	0	0	69	32	56	0	0	0	13.357	6.20935	10.9229	middle
155	267	mmu-miR-196b-5p_R-1	TAGGTAGTTTCCTGTTGTTGG	21	chr6	-	52230081	52230165	aactggtcggtgattTAGGTAGTTTCCTGTTGTTGGgatccacctttctcTCGACAGCACGACACTGCCTTCattacttcagttg	24	mmu-mir-196b,rno-mir-196b-1,rno-mir-196b-2,bta-mir-196b,chi-mir-196b,cpo-mir-196b,cfa-mir-196b,ggo-mir-196b,dno-mir-196b,ocu-mir-196b,nle-mir-196b,oga-mir-196b,mmr-mir-196b,cgr-mir-196b,hsa-mir-196b,ppy-mir-196b,eca-mir-196b,ptr-mir-196b,mdo-mir-196b,mml-mir-196b,cja-mir-196b,ssc-mir-196b-1,ssc-mir-196b-2,pal-mir-196b,	mmu-mir-196b	aactggtcggtgattTAGGTAGTTTCCTGTTGTTGGGatccacctttctcTCGACAGCACGACACTGCCTTCattacttcagttg	mmu-miR-196b-5p	TAGGTAGTTTCCTGTTGTTGGG	5'	Diff	gp1a	((((((..((((((..(((((((.((.(((((((((((..........))))))))))).)).)))))))..)))))))))))).	84	47.1	-35.8	34	46	48	16.6667	2.33333	14	180.367	213.516	253.981	3.22634	0.452765	2.73072	middle
155	268	mmu-miR-196b-3p	TCGACAGCACGACACTGCCTTC	22	chr6	-	52230081	52230165	aactggtcggtgattTAGGTAGTTTCCTGTTGTTGGgatccacctttctcTCGACAGCACGACACTGCCTTCattacttcagttg	24	mmu-mir-196b,rno-mir-196b-1,rno-mir-196b-2,bta-mir-196b,chi-mir-196b,cpo-mir-196b,cfa-mir-196b,ggo-mir-196b,dno-mir-196b,ocu-mir-196b,nle-mir-196b,oga-mir-196b,mmr-mir-196b,cgr-mir-196b,hsa-mir-196b,ppy-mir-196b,eca-mir-196b,ptr-mir-196b,mdo-mir-196b,mml-mir-196b,cja-mir-196b,ssc-mir-196b-1,ssc-mir-196b-2,pal-mir-196b,	mmu-mir-196b	aactggtcggtgattTAGGTAGTTTCCTGTTGTTGGGatccacctttctcTCGACAGCACGACACTGCCTTCattacttcagttg	mmu-miR-196b-3p	TCGACAGCACGACACTGCCTTC	3'	Yes	gp1a	((((((..((((((..(((((((.((.(((((((((((..........))))))))))).)).)))))))..)))))))))))).	84	47.1	-35.8	0	5	0	0	0	0	0	23.2082	0	0	0	0	middle
156	269	mmu-miR-196a-5p_R-1	TAGGTAGTTTCATGTTGTTGG	21	chr11	+	96265164	96265265	tgagccgggactgttgagtgaagTAGGTAGTTTCATGTTGTTGGgcctggctttctgaacacaacgacatcaaaccacctgattcatggcagttactgcttc	14	mmu-mir-196a-1,cpo-mir-196a,hsa-mir-196a-1,ppy-mir-196-1,mml-mir-196a-1,ggo-mir-196-1,bta-mir-196a-1,chi-mir-196a,ptr-mir-196a-1,cja-mir-196a,cfa-mir-196a-1,ssc-mir-196a-1,ocu-mir-196a-1,oga-mir-196a,	mmu-mir-196a-1	tgagccgggactgttgagtgaagTAGGTAGTTTCATGTTGTTGGGcctggctttctgaacaCAACGACATCAAACCACCTGATtcatggcagttactgcttc	mmu-miR-196a-5p	TAGGTAGTTTCATGTTGTTGGG	5'	Diff	gp1a	.((((...((((((...(((((..((((.((((.(((((((((..................))))))))).)))).))))..))))).))))))...)))).	100	48	-33.7	96.5	107	101	8831.67	9149.33	8371	511.923	496.656	534.418	1709.64	1775.36	1632.78	middle
157	270	mmu-miR-196a-5p_R-1	TAGGTAGTTTCATGTTGTTGG	21	chr15	+	102973341	102973450	tgcttgctcagctgatctgtggctTAGGTAGTTTCATGTTGTTGGgattgagttttgaacTCGGCAACAAGAAACTGCCTGAGttacatcagtcggttttcgtcgagggc	22	mmu-mir-196a-2,bta-mir-196a-2,rno-mir-196a,cpo-mir-196c,cfa-mir-196a-2,pal-mir-196a,dno-mir-196a,ocu-mir-196a-2,tch-mir-196a,dma-mir-196,cgr-mir-196a,hsa-mir-196a-2,ptr-mir-196a-2,ppy-mir-196-2,mml-mir-196a-2,ggo-mir-196-2,ppa-mir-196,efu-mir-196,ssc-mir-196a-2,oga-mir-196,age-mir-196,lla-mir-196,	mmu-mir-196a-2	agctgatctgtggctTAGGTAGTTTCATGTTGTTGGGattgagttttgaacTCGGCAACAAGAAACTGCCTGAgttacatcagtc	mmu-miR-196a-5p	TAGGTAGTTTCATGTTGTTGGG	5'	Diff	gp1a	..(((((..(((((((.(((..(((((((((((((.(((((..(((.(..(...)..).)))..))))).)))))))))))))..)))...)))))))...).))))...	105	47.3	-46.2	96.5	107	101	8831.67	9149.33	8371	511.923	496.656	534.418	1709.64	1775.36	1632.78	middle
157	271	mmu-miR-196a-2-3p_R+1	TCGGCAACAAGAAACTGCCTGAG	23	chr15	+	102973341	102973450	tgcttgctcagctgatctgtggctTAGGTAGTTTCATGTTGTTGGgattgagttttgaacTCGGCAACAAGAAACTGCCTGAGttacatcagtcggttttcgtcgagggc	22	mmu-mir-196a-2,bta-mir-196a-2,rno-mir-196a,cpo-mir-196c,cfa-mir-196a-2,pal-mir-196a,dno-mir-196a,ocu-mir-196a-2,tch-mir-196a,dma-mir-196,cgr-mir-196a,hsa-mir-196a-2,ptr-mir-196a-2,ppy-mir-196-2,mml-mir-196a-2,ggo-mir-196-2,ppa-mir-196,efu-mir-196,ssc-mir-196a-2,oga-mir-196,age-mir-196,lla-mir-196,	mmu-mir-196a-2	agctgatctgtggctTAGGTAGTTTCATGTTGTTGGGattgagttttgaacTCGGCAACAAGAAACTGCCTGAgttacatcagtc	mmu-miR-196a-2-3p	TCGGCAACAAGAAACTGCCTGA	3'	Diff	gp1a	..(((((..(((((((.(((..(((((((((((((.(((((..(((.(..(...)..).)))..))))).)))))))))))))..)))...)))))))...).))))...	105	47.3	-46.2	0	0	0	184	201	171	0	0	0	35.6187	39.0025	33.3538	middle
158	272	mmu-miR-199b-5p_1ss10TC	CCCAGTGTTCAGACTACCTGTTC	23	chr2	+	32318460	32318569	ccagaggatacctccactccgtctaCCCAGTGTTTAGACTACCTGTTCaggactcccaaattgtACAGTAGTCTGCACATTGGTTaggctgggctgggttagaccctcgg	27	mmu-mir-199b,cpo-mir-199-3,hsa-mir-199b,bta-mir-199b,eca-mir-199b,cja-mir-199-2,ptr-mir-199b,mdo-mir-199b-1,mdo-mir-199b-3,ppy-mir-199b,cfa-mir-199-3,cfa-mir-199-1,efu-mir-199-3,ssc-mir-199b,pal-mir-199-3,ppa-mir-199b,nle-mir-199b,mmr-mir-199-3,pal-mir-199-2,dno-mir-199-2,ocu-mir-199a-1,chi-mir-199b,chi-mir-199c,tch-mir-199b,sbo-mir-199-3,nle-mir-199a-1,oga-mir-199-2,	mmu-mir-199b	ccagaggatacctccactccgtctaCCCAGTGTTTAGACTACCTGTTCaggactcccaaattgtACAGTAGTCTGCACATTGGTTAggctgggctgggttagaccctcgg	mmu-miR-199b-5p	CCCAGTGTTTAGACTACCTGTTC	5'	Diff	gp1a	((.((((.....((((..(((((((.(((((((..(((((((.(((.((((....))....)).))))))))))..))))))).))))).))..))))......))))))	110	52.7	-41.4	255.667	196.667	219.667	30653.3	28023	25575	1356.29	912.856	1162.31	5933.88	5437.64	4988.44	high
158	273	mmu-miR-199b-3p_R-1	ACAGTAGTCTGCACATTGGTT	21	chr2	+	32318460	32318569	ccagaggatacctccactccgtctaCCCAGTGTTTAGACTACCTGTTCaggactcccaaattgtACAGTAGTCTGCACATTGGTTaggctgggctgggttagaccctcgg	27	mmu-mir-199b,cpo-mir-199-3,hsa-mir-199b,bta-mir-199b,eca-mir-199b,cja-mir-199-2,ptr-mir-199b,mdo-mir-199b-1,mdo-mir-199b-3,ppy-mir-199b,cfa-mir-199-3,cfa-mir-199-1,efu-mir-199-3,ssc-mir-199b,pal-mir-199-3,ppa-mir-199b,nle-mir-199b,mmr-mir-199-3,pal-mir-199-2,dno-mir-199-2,ocu-mir-199a-1,chi-mir-199b,chi-mir-199c,tch-mir-199b,sbo-mir-199-3,nle-mir-199a-1,oga-mir-199-2,	mmu-mir-199b	ccagaggatacctccactccgtctaCCCAGTGTTTAGACTACCTGTTCaggactcccaaattgtACAGTAGTCTGCACATTGGTTAggctgggctgggttagaccctcgg	mmu-miR-199b-3p	ACAGTAGTCTGCACATTGGTTA	3'	Diff	gp1a	((.((((.....((((..(((((((.(((((((..(((((((.(((.((((....))....)).))))))))))..))))))).))))).))..))))......))))))	110	52.7	-41.4	260.667	280	268	156496	177865	165096	1382.81	1299.66	1418.06	30294.5	34513.2	32202.3	high
159	274	mmu-miR-199a-5p	CCCAGTGTTCAGACTACCTGTTC	23	chr9	-	21496488	21496568	ccccgccatCCCAGTGTTCAGACTACCTGTTCaggaggctgggacatgtACAGTAGTCTGCACATTGGTTaggctgggctt	9	mmu-mir-199a-1,cgr-mir-199a,hsa-mir-199a-1,bta-mir-199a-2,ptr-mir-199a-1,mml-mir-199a-2,efu-mir-199-2,ssc-mir-199a-2,sbo-mir-199-1,	mmu-mir-199a-1	gccatCCCAGTGTTCAGACTACCTGTTCaggaggctgggacatgtACAGTAGTCTGCACATTGGTTAggc	mmu-miR-199a-5p	CCCAGTGTTCAGACTACCTGTTC	5'	Yes	gp1a	(((.(((...(((((((.((((((((.(((((((....)))).......))))))))))).)))))))...))).)))...	78	55.6	-34.8	255.667	196.667	219.667	30653.3	28023	25575	1356.29	912.856	1162.31	5933.88	5437.64	4988.44	high
159	275	mmu-miR-199b-3p_R-1	ACAGTAGTCTGCACATTGGTT	21	chr9	-	21496488	21496568	ccccgccatCCCAGTGTTCAGACTACCTGTTCaggaggctgggacatgtACAGTAGTCTGCACATTGGTTaggctgggctt	9	mmu-mir-199a-1,cgr-mir-199a,hsa-mir-199a-1,bta-mir-199a-2,ptr-mir-199a-1,mml-mir-199a-2,efu-mir-199-2,ssc-mir-199a-2,sbo-mir-199-1,	mmu-mir-199a-1	gccatCCCAGTGTTCAGACTACCTGTTCaggaggctgggacatgtACAGTAGTCTGCACATTGGTTAggc	mmu-miR-199b-3p	ACAGTAGTCTGCACATTGGTTA	3'	Diff	gp1a	(((.(((...(((((((.((((((((.(((((((....)))).......))))))))))).)))))))...))).)))...	78	55.6	-34.8	260.667	280	268	156496	177865	165096	1382.81	1299.66	1418.06	30294.5	34513.2	32202.3	high
160	276	mmu-miR-199a-5p	CCCAGTGTTCAGACTACCTGTTC	23	chr1	+	162217814	162217923	tggaagcttcaggagatcctgctccgtcgcCCCAGTGTTCAGACTACCTGTTCaggacaatgccgttgtACAGTAGTCTGCACATTGGTTagactgggcaagggccagca	32	mmu-mir-199a-2,rno-mir-199a,cgr-mir-199a-2,cpo-mir-199-2,dno-mir-199-1,ocu-mir-199a-2,cpo-mir-199-1,hsa-mir-199a-2,ptr-mir-199a-2,ppy-mir-199a,mml-mir-199a-1,ggo-mir-199a,ppa-mir-199a,mne-mir-199a,sla-mir-199a,bta-mir-199a-1,oar-mir-199a,eca-mir-199a,mdo-mir-199b-2,cfa-mir-199-2,efu-mir-199-1,ssc-mir-199a-1,pal-mir-199-1,tch-mir-199a,nle-mir-199a-2,oga-mir-199-1,mmr-mir-199-1,dma-mir-199,sbo-mir-…	mmu-mir-199a-2	tggaagcttcaggagatcctgctccgtcgcCCCAGTGTTCAGACTACCTGTTCaggacaatgccgttgtACAGTAGTCTGCACATTGGTTAgactgggcaagggccagca	mmu-miR-199a-5p	CCCAGTGTTCAGACTACCTGTTC	5'	Yes	gp1a	.....(((...((...((((((((.(((...(((((((.((((((((.(((...((......)).....))))))))))).)))))))...))).))))).)))))))).	104	54.5	-43.2	255.667	196.667	219.667	30653.3	28023	25575	1356.29	912.856	1162.31	5933.88	5437.64	4988.44	high
160	277	mmu-miR-199b-3p_R-1	ACAGTAGTCTGCACATTGGTT	21	chr1	+	162217814	162217923	tggaagcttcaggagatcctgctccgtcgcCCCAGTGTTCAGACTACCTGTTCaggacaatgccgttgtACAGTAGTCTGCACATTGGTTagactgggcaagggccagca	32	mmu-mir-199a-2,rno-mir-199a,cgr-mir-199a-2,cpo-mir-199-2,dno-mir-199-1,ocu-mir-199a-2,cpo-mir-199-1,hsa-mir-199a-2,ptr-mir-199a-2,ppy-mir-199a,mml-mir-199a-1,ggo-mir-199a,ppa-mir-199a,mne-mir-199a,sla-mir-199a,bta-mir-199a-1,oar-mir-199a,eca-mir-199a,mdo-mir-199b-2,cfa-mir-199-2,efu-mir-199-1,ssc-mir-199a-1,pal-mir-199-1,tch-mir-199a,nle-mir-199a-2,oga-mir-199-1,mmr-mir-199-1,dma-mir-199,sbo-mir-…	mmu-mir-199a-2	tggaagcttcaggagatcctgctccgtcgcCCCAGTGTTCAGACTACCTGTTCaggacaatgccgttgtACAGTAGTCTGCACATTGGTTAgactgggcaagggccagca	mmu-miR-199b-3p	ACAGTAGTCTGCACATTGGTTA	3'	Diff	gp1a	.....(((...((...((((((((.(((...(((((((.((((((((.(((...((......)).....))))))))))).)))))))...))).))))).)))))))).	104	54.5	-43.2	260.667	280	268	156496	177865	165096	1382.81	1299.66	1418.06	30294.5	34513.2	32202.3	high
161	278	mmu-miR-200a-3p	TAACACTGTCTGGTAACGATGT	22	chr4	-	156054896	156054985	ctgggcctctgtgggcatcttaccggacagtgctggatttcttggcttgactcTAACACTGTCTGGTAACGATGTtcaaaggtgacccac	16	mmu-mir-200a,cfa-mir-200a,rno-mir-200a,cpo-mir-200a,cgr-mir-200a,hsa-mir-200a,bta-mir-200a,oar-mir-200a,eca-mir-200a,ptr-mir-200a,mdo-mir-200a,ppy-mir-200a,mml-mir-200a,efu-mir-200a,pal-mir-200a,chi-mir-200a,	mmu-mir-200a	ctgggcctctgtgggCATCTTACCGGACAGTGCTGGAtttcttggcttgactcTAACACTGTCTGGTAACGATGTtcaaaggtgacccac	mmu-miR-200a-3p	TAACACTGTCTGGTAACGATGT	3'	Yes	gp1a	.((((..(((.((..(((((((((((((((((.((((..((.......)).)))).))))))))))))).))))..)).)))...)))).	88	52.2	-41.8	0	0	0	257	230	276	0	0	0	49.7501	44.6297	53.8342	middle
162	279	mmu-miR-200c-3p	TAATACTGCCGGGTAATGATGGA	23	chr6	-	124718314	124718403	ggttgggtaggggccctcgtcttacccagcagtgtttgggtgctggttgggagtctcTAATACTGCCGGGTAATGATGGAggcccctgtc	19	mmu-mir-200c,rno-mir-200c,cpo-mir-200c,cgr-mir-200c,hsa-mir-200c,ppy-mir-200c,mml-mir-200c,bta-mir-200c,oar-mir-200c,eca-mir-200c,mdo-mir-200c,cja-mir-200c,cfa-mir-200c,pal-mir-200c,ocu-mir-200c,efu-mir-200c,ggo-mir-200c,chi-mir-200c,tch-mir-200c,	mmu-mir-200c	ccctCGTCTTACCCAGCAGTGTTTGGgtgctggttgggagtctcTAATACTGCCGGGTAATGATGGAgg	mmu-miR-200c-3p	TAATACTGCCGGGTAATGATGGA	3'	Yes	gp1a	.....(..(((((((..((((((((((.((((((((.(((.(((.......)))))).)))))))).)))))).))))..)))))))..)	85	58.9	-49.2	0	0	0	94	54	60	0	0	0	18.1965	10.4783	11.7031	middle
163	280	mmu-miR-200b-3p	TAATACTGCCTGGTAATGATGA	22	chr4	-	156055670	156055763	tccaacttgggcagccgtggccatcttactgggcagcattggatagtgtctgatctcTAATACTGCCTGGTAATGATGAcggcggagccctgca	14	mmu-mir-200b,rno-mir-200b,cpo-mir-200b,cgr-mir-200b,hsa-mir-200b,bta-mir-200b,oar-mir-200b,eca-mir-200b,mdo-mir-200b,cfa-mir-200b,efu-mir-200b,ssc-mir-200b,pal-mir-200b,tch-mir-200b,	mmu-mir-200b	gccgtggcCATCTTACTGGGCAGCATTGGAtagtgtctgatctcTAATACTGCCTGGTAATGATGAcggc	mmu-miR-200b-3p	TAATACTGCCTGGTAATGATGA	3'	Yes	gp1a	........((((.(((((...((((((((..(((((.((((((............)))))).)))))..)))).)))))))))...))))....	82	54.3	-39.5	0	8	0	182	161	142	0	37.1331	0	35.2316	31.2408	27.6973	middle
164	281	mmu-miR-201-5p	TACTCAGTAAGGCATTGTTCTT	22	chrX	-	67988096	67988161	tacctTACTCAGTAAGGCATTGTTCTTctatattaataaatgaacagtgcctttctgtgtagggta	1	mmu-mir-201,	mmu-mir-201	tacctTACTCAGTAAGGCATTGTTCTTctatattaataaaTGAACAGTGCCTTTCTGTGTAGGgta	mmu-miR-201-5p	TACTCAGTAAGGCATTGTTCTT	5'	Yes	gp1a	((((((((.(((.((((((((((((...(((....)))...)))))))))))).))).))))))))	66	34.8	-32.6	0	0	0	16	18	18	0	0	0	3.09728	3.49276	3.51093	low
165	282	mmu-miR-202-5p	TTCCTATGCATATACTTCTTT	21	chr7	-	139957689	139957760	gttcctttTTCCTATGCATATACTTCTTTgtggatctggtctaaagaggtatagcgcatgggaagatggagc	4	mmu-mir-202,rno-mir-202,cgr-mir-202,cfa-mir-202,	mmu-mir-202	gttcctttTTCCTATGCATATACTTCTTTgtggatctggtctaaAGAGGTATAGCGCATGGGAAGAtggagc	mmu-miR-202-5p	TTCCTATGCATATACTTCTTT	5'	Yes	gp1a	(((((.(((((((((((.((((((((((..(((((...)))))))))))))))..))))))))))).)))))	72	43.1	-35.4	0	0	0	0	0	7	0	0	0	0	0	1.36536	low
166	283	mmu-miR-203b-3p	TTGAACTGTCAAGAACCACTGG	22	chr12	-	112130887	112130946	agtggtcctaaacatttcacaattgtgctacagaactgTTGAACTGTCAAGAACCACTGG	1	mmu-mir-203b,	mmu-mir-203b	AGTGGTCCTAAACATTTCACaattgtgctacagaactgTTGAACTGTCAAGAACCACTGG	mmu-miR-203b-3p	TTGAACTGTCAAGAACCACTGG	3'	Yes	gp1a	((((((.((..(((.((((((.((.((...)).)).)).)))).)))..)).))))))..	58	41.7	-15.3	0	0	0	105	115	104	0	0	0	20.3259	22.3148	20.2854	middle
167	284	mmu-miR-203-5p_R-3	AGTGGTTCTTGACAGTTCA	19	chr12	+	112130875	112130965	ggcgcgcctggtccAGTGGTTCTTGACAGTTCAacagttctgtagcacaattGTGAAATGTTTAGGACCACTagacccggcgcgcacggcg	5	mmu-mir-203,rno-mir-203a,cpo-mir-203,cja-mir-203,cfa-mir-203,	mmu-mir-203	gcctggtccAGTGGTTCTTGACAGTTCAACAgttctgtagcacaattGTGAAATGTTTAGGACCACTAGacccggc	mmu-miR-203-5p	AGTGGTTCTTGACAGTTCAACA	5'	Diff	gp1a	.(((((((.((((.(((((((((..(((.((((.(((((.((...)).))))))))).)))..))))))))).)))).)))))))......	84	56	-48.4	0	0	0	0	17	0	0	0	0	0	3.29871	0	low
167	285	mmu-miR-203-3p_R-2	GTGAAATGTTTAGGACCACT	20	chr12	+	112130875	112130965	ggcgcgcctggtccAGTGGTTCTTGACAGTTCAacagttctgtagcacaattGTGAAATGTTTAGGACCACTagacccggcgcgcacggcg	5	mmu-mir-203,rno-mir-203a,cpo-mir-203,cja-mir-203,cfa-mir-203,	mmu-mir-203	gcctggtccAGTGGTTCTTGACAGTTCAACAgttctgtagcacaattGTGAAATGTTTAGGACCACTAGacccggc	mmu-miR-203-3p	GTGAAATGTTTAGGACCACTAG	3'	Diff	gp1a	.(((((((.((((.(((((((((..(((.((((.(((((.((...)).))))))))).)))..))))))))).)))).)))))))......	84	56	-48.4	40	52	38	6594	6279	6069	212.196	241.365	201.068	1276.47	1218.39	1183.77	middle
168	286	mmu-miR-204-5p	TTCCCTTTGTCATCCTATGCCT	22	chr19	+	22750555	22750698	aggagctcctgaccgtgtaccatggctacagtccttcttcatgtgactcgtggacTTCCCTTTGTCATCCTATGCCTgagaatatatgaaggagGCTGGGAAGGCAAAGGGACGTtcaattgtcatcactggcatcttttttga	24	mmu-mir-204,eca-mir-204b-2,rno-mir-204,cpo-mir-204,cfa-mir-204,pal-mir-204,dno-mir-204,ocu-mir-204,mmr-mir-204,cgr-mir-204,hsa-mir-204,ptr-mir-204,ppy-mir-204,mml-mir-204,ggo-mir-204,ppa-mir-204,mne-mir-204,sla-mir-204,bta-mir-204,cja-mir-204,efu-mir-204,ssc-mir-204,chi-mir-204,sha-mir-204,	mmu-mir-204	tggacTTCCCTTTGTCATCCTATGCCTgagaatatatgaaggagGCTGGGAAGGCAAAGGGACGTtca	mmu-miR-204-5p	TTCCCTTTGTCATCCTATGCCT	5'	Yes	gp1a	(((((((.(((.(((((...)))))...)))...........(((((...(((((.((((((((((.(((((.((((...............))))))))).)))))))))).)))))...)))))....))).))))......	84	47.9	-49.4	0	0	0	13	24	12	0	0	0	2.51654	4.65701	2.34062	low
168	287	mmu-miR-204-3p	GCTGGGAAGGCAAAGGGACGT	21	chr19	+	22750555	22750698	aggagctcctgaccgtgtaccatggctacagtccttcttcatgtgactcgtggacTTCCCTTTGTCATCCTATGCCTgagaatatatgaaggagGCTGGGAAGGCAAAGGGACGTtcaattgtcatcactggcatcttttttga	24	mmu-mir-204,eca-mir-204b-2,rno-mir-204,cpo-mir-204,cfa-mir-204,pal-mir-204,dno-mir-204,ocu-mir-204,mmr-mir-204,cgr-mir-204,hsa-mir-204,ptr-mir-204,ppy-mir-204,mml-mir-204,ggo-mir-204,ppa-mir-204,mne-mir-204,sla-mir-204,bta-mir-204,cja-mir-204,efu-mir-204,ssc-mir-204,chi-mir-204,sha-mir-204,	mmu-mir-204	tggacTTCCCTTTGTCATCCTATGCCTgagaatatatgaaggagGCTGGGAAGGCAAAGGGACGTtca	mmu-miR-204-3p	GCTGGGAAGGCAAAGGGACGT	3'	Yes	gp1a	(((((((.(((.(((((...)))))...)))...........(((((...(((((.((((((((((.(((((.((((...............))))))))).)))))))))).)))))...)))))....))).))))......	84	47.9	-49.4	7	8	0	0	0	0	37.1343	37.1331	0	0	0	0	middle
169	288	mmu-miR-205-5p_R-1	TCCTTCATTCCACCGGAGTCT	21	chr1	-	193507449	193507556	aaacagccccagacaatccatgggtcctcttgTCCTTCATTCCACCGGAGTCTgtcttatgccaaccagatttcagtggagtgaagctcaggaggcatggagctgcca	18	mmu-mir-205,rno-mir-205,cpo-mir-205,cgr-mir-205,hsa-mir-205,ptr-mir-205,ggo-mir-205,ppa-mir-205,bta-mir-205,cfa-mir-205,eca-mir-205,ppy-mir-205,cja-mir-205,efu-mir-205,ssc-mir-205,pal-mir-205,dno-mir-205,ocu-mir-205,	mmu-mir-205	ctcttgTCCTTCATTCCACCGGAGTCTGtcttatgccaaccaGATTTCAGTGGAGTGAAGCTCAggag	mmu-miR-205-5p	TCCTTCATTCCACCGGAGTCTG	5'	Diff	gp1a	...((((.........((((((...(((((((..(((((((((((.((((((((............)))))))).)))))))))))..)))))))))))))))))...	102	52.8	-48.4	0	0	0	0	0	8	0	0	0	0	0	1.56041	low
170	289	mmu-miR-208b-3p_L+1	TATAAGACGAACAAAAGGTTTGT	23	chr14	-	54975681	54975792	acccccacctcctgctcctctcagggaagctttttgctcgcgttatgtttctcatccgaaTATAAGACGAACAAAAGGTTTGTctgagggctgagtgctcccacctggggta	14	mmu-mir-208b,rno-mir-208b,hsa-mir-208b,ppy-mir-208b,mml-mir-208b,bta-mir-208b,eca-mir-208b,ptr-mir-208b,cja-mir-208b,cfa-mir-208b,ssc-mir-208b,dno-mir-208b,ocu-mir-208b,chi-mir-208b,	mmu-mir-208b	cctctcagggAAGCTTTTTGCTCGCGTTATGTttctcatccgaatATAAGACGAACAAAAGGTTTGTctgagggctg	mmu-miR-208b-3p	ATAAGACGAACAAAAGGTTTGT	3'	Diff	gp1a	(((((........(((((((((((..((((((((((.(((..((((((((.......))))))))..))).))))))))))..)))))))..))))..........))))).	83	51.8	-40.4	0	0	0	7	0	0	0	0	0	1.35506	0	0	low
171	290	mmu-miR-210-3p	CTGTGCGTGTGACAGCGGCTGA	22	chr7	-	141221384	141221493	ccggggcagtccctccaggctcaggacagccactgcccaccgcacactgcgttgctccggacccaCTGTGCGTGTGACAGCGGCTGAtctgtccctgggcagcgcgaacc	17	mmu-mir-210,rno-mir-210,cpo-mir-210,cgr-mir-210,hsa-mir-210,bta-mir-210,ptr-mir-210,mml-mir-210,cfa-mir-210,efu-mir-210,ssc-mir-210,ggo-mir-210,dno-mir-210,tch-mir-210,ppa-mir-210,nle-mir-210,oga-mir-210,	mmu-mir-210	ccggggcagtccctccaggctcaggacAGCCACTGCCCACCGCACACTGcgttgctccggacccaCTGTGCGTGTGACAGCGGCTGAtctgtccctgggcagcgcgaacc	mmu-miR-210-3p	CTGTGCGTGTGACAGCGGCTGA	3'	Yes	gp1a	..((((...)))).(((((..(((..(((((.(((..(((((((((.((.(((......))).)).)))))).))).))).)))))..)))..)))))............	84	69.1	-50	93	117	96	990	995	955	493.356	543.072	507.961	191.644	193.072	186.274	middle
172	291	mmu-miR-212-5p	ACCTTGGCTCTAGACTGCTTACT	23	chr11	+	75173372	75173482	cgggatatccccgcccgggcagcgcgccggcACCTTGGCTCTAGACTGCTTACTgcccgggccgccttcagTAACAGTCTCCAGTCACGGCCaccgacgcctggccccgcc	16	mmu-mir-212,rno-mir-212,cpo-mir-212,cfa-mir-212,pal-mir-212,ocu-mir-212,cgr-mir-212,hsa-mir-212,bta-mir-212,eca-mir-212,mdo-mir-212,mml-mir-212,ssc-mir-212,nle-mir-212,oga-mir-212,mmr-mir-212,	mmu-mir-212	gggcagcgcgccggcACCTTGGCTCTAGACTGCTTACTgcccgggccgccttcagTAACAGTCTCCAGTCACGGCCAccgacgcctggccc	mmu-miR-212-5p	ACCTTGGCTCTAGACTGCTTACT	5'	Yes	gp1a	((((.....))))...((((((.(((.(((..((.(((((..((((((.((((((...((....))..))))))))))))..))))).))...))).)))))).)))....	91	71.2	-47.7	0	0	0	1724	1513	1382	0	0	0	333.732	293.586	269.561	middle
172	292	mmu-miR-212-3p_R-1	TAACAGTCTCCAGTCACGGCC	21	chr11	+	75173372	75173482	cgggatatccccgcccgggcagcgcgccggcACCTTGGCTCTAGACTGCTTACTgcccgggccgccttcagTAACAGTCTCCAGTCACGGCCaccgacgcctggccccgcc	16	mmu-mir-212,rno-mir-212,cpo-mir-212,cfa-mir-212,pal-mir-212,ocu-mir-212,cgr-mir-212,hsa-mir-212,bta-mir-212,eca-mir-212,mdo-mir-212,mml-mir-212,ssc-mir-212,nle-mir-212,oga-mir-212,mmr-mir-212,	mmu-mir-212	gggcagcgcgccggcACCTTGGCTCTAGACTGCTTACTgcccgggccgccttcagTAACAGTCTCCAGTCACGGCCAccgacgcctggccc	mmu-miR-212-3p	TAACAGTCTCCAGTCACGGCCA	3'	Diff	gp1a	((((.....))))...((((((.(((.(((..((.(((((..((((((.((((((...((....))..))))))))))))..))))).))...))).)))))).)))....	91	71.2	-47.7	0	0	0	6586	6337	6073	0	0	0	1274.92	1229.64	1184.55	middle
173	293	mmu-miR-214-5p	TGCCTGTCTACACTTGCTGTGC	22	chr1	+	162223368	162223479	ggcctggctggacagagttgtcatgtgtcTGCCTGTCTACACTTGCTGTGCagaacatccgctcacctgTACAGCAGGCACAGACAGGcagtcacatgacaacccagcctga	30	mmu-mir-214,hsa-mir-214,ptr-mir-214,ppy-mir-214,mml-mir-214,ggo-mir-214,ppa-mir-214,mne-mir-214,age-mir-214,sla-mir-214,rno-mir-214,cpo-mir-214,pal-mir-214,dno-mir-214,ocu-mir-214,nle-mir-214,oga-mir-214,mmr-mir-214,dma-mir-214,cgr-mir-214,bta-mir-214,cfa-mir-214,ssc-mir-214,aja-mir-214,eca-mir-214,mdo-mir-214,cja-mir-214,efu-mir-214,chi-mir-214,sbo-mir-214,	mmu-mir-214	ggcctggctggacagagttgtcatgtgtcTGCCTGTCTACACTTGCTGTGCagaacatccgctcacctgtACAGCAGGCACAGACAGGCAGTcacatgacaacccagcct	mmu-miR-214-5p	TGCCTGTCTACACTTGCTGTGC	5'	Yes	gp1a	.....((((((.....(((((((((((.((((((((((...((((((((((((.............))))))))))))...)))))))))).)))))))))))))))))...	104	56.2	-67.6	0	0	0	1711	1983	1916	0	0	0	331.216	384.785	373.719	middle
173	294	mmu-miR-214-3p_L+1R-4	TACAGCAGGCACAGACAGG	19	chr1	+	162223368	162223479	ggcctggctggacagagttgtcatgtgtcTGCCTGTCTACACTTGCTGTGCagaacatccgctcacctgTACAGCAGGCACAGACAGGcagtcacatgacaacccagcctga	30	mmu-mir-214,hsa-mir-214,ptr-mir-214,ppy-mir-214,mml-mir-214,ggo-mir-214,ppa-mir-214,mne-mir-214,age-mir-214,sla-mir-214,rno-mir-214,cpo-mir-214,pal-mir-214,dno-mir-214,ocu-mir-214,nle-mir-214,oga-mir-214,mmr-mir-214,dma-mir-214,cgr-mir-214,bta-mir-214,cfa-mir-214,ssc-mir-214,aja-mir-214,eca-mir-214,mdo-mir-214,cja-mir-214,efu-mir-214,chi-mir-214,sbo-mir-214,	mmu-mir-214	ggcctggctggacagagttgtcatgtgtcTGCCTGTCTACACTTGCTGTGCagaacatccgctcacctgtACAGCAGGCACAGACAGGCAGTcacatgacaacccagcct	mmu-miR-214-3p	ACAGCAGGCACAGACAGGCAGT	3'	Diff	gp1a	.....((((((.....(((((((((((.((((((((((...((((((((((((.............))))))))))))...)))))))))).)))))))))))))))))...	104	56.2	-67.6	13	11	10	3313	3583	3447	68.9637	51.0581	52.9127	641.331	695.253	672.343	middle
174	295	mmu-miR-218-5p	TTGTGCTTGATCTAACCATGT	21	chr11	+	35616816	35616925	gaccagttgccgcggggctttcctTTGTGCTTGATCTAACCATGTggtggaacgatggaaacggaaCATGGTTCTGTCAAGCACCGCGGaaagcatcgctctctcctgca	25	mmu-mir-218-2,rno-mir-218a-2,cpo-mir-218-2,cfa-mir-218-2,pal-mir-218-2,dno-mir-218-2,ocu-mir-218-2,nle-mir-218-2,mmr-mir-218b,cgr-mir-218a,hsa-mir-218-2,ptr-mir-218-2,mml-mir-218-2,ppa-mir-218-2,mne-mir-218-2,lla-mir-218-2,bta-mir-218-2,oar-mir-218a,eca-mir-218-2,mdo-mir-218-2,ppy-mir-218-2,efu-mir-218b,ssc-mir-218b,chi-mir-218,sla-mir-218-2,	mmu-mir-218-2	gaccagttgccgcggggctttcctTTGTGCTTGATCTAACCATGTggtggaacgatggaaacggaaCATGGTTCTGTCAAGCACCGCGgaaagcatcgctctctcctgca	mmu-miR-218-5p	TTGTGCTTGATCTAACCATGT	5'	Yes	gp1a	...(((.....(((..(((((((...(((((((((..((((((((..........((....))..))))))))..)))))))))...)))))))..)))......)))..	105	54.5	-43.8	0	0	0	82565.5	78200	77332	0	0	0	15983	15174.1	15083.7	high
174	296	mmu-miR-218-2-3p_R+1	CATGGTTCTGTCAAGCACCGCGT	23	chr11	+	35616816	35616925	gaccagttgccgcggggctttcctTTGTGCTTGATCTAACCATGTggtggaacgatggaaacggaaCATGGTTCTGTCAAGCACCGCGGaaagcatcgctctctcctgca	25	mmu-mir-218-2,rno-mir-218a-2,cpo-mir-218-2,cfa-mir-218-2,pal-mir-218-2,dno-mir-218-2,ocu-mir-218-2,nle-mir-218-2,mmr-mir-218b,cgr-mir-218a,hsa-mir-218-2,ptr-mir-218-2,mml-mir-218-2,ppa-mir-218-2,mne-mir-218-2,lla-mir-218-2,bta-mir-218-2,oar-mir-218a,eca-mir-218-2,mdo-mir-218-2,ppy-mir-218-2,efu-mir-218b,ssc-mir-218b,chi-mir-218,sla-mir-218-2,	mmu-mir-218-2	gaccagttgccgcggggctttcctTTGTGCTTGATCTAACCATGTggtggaacgatggaaacggaaCATGGTTCTGTCAAGCACCGCGgaaagcatcgctctctcctgca	mmu-miR-218-2-3p	CATGGTTCTGTCAAGCACCGCG	3'	Diff	gp1a	...(((.....(((..(((((((...(((((((((..((((((((..........((....))..))))))))..)))))))))...)))))))..)))......)))..	105	54.5	-43.8	0	0	0	485	538.5	480.5	0	0	0	93.8864	104.492	93.7222	middle
175	297	mmu-miR-218-5p	TTGTGCTTGATCTAACCATGT	21	chr5	+	48223923	48224072	tggcctagtggttggtgtagtgataatggagcgagattttctgTTGTGCTTGATCTAACCATGTgcttgcgaggtatgagaaAAACATGGTTCCGTCAAGCACcatggaacgtcacgcagctttctacagcatggcaagctgctgaggct	28	mmu-mir-218-1,rno-mir-218a-1,cpo-mir-218-1,ocu-mir-218-1,tch-mir-218-2,tch-mir-218-1,nle-mir-218-1,hsa-mir-218-1,ptr-mir-218-1,ppy-mir-218-1,ggo-mir-218,ppa-mir-218-1,age-mir-218,lla-mir-218-1,sla-mir-218-1,bta-mir-218-1,mdo-mir-218-1,mml-mir-218-1,cja-mir-218,cfa-mir-218-1,dno-mir-218-1,mmr-mir-218a,efu-mir-218a,ssc-mir-218-1,ssc-mir-218-2,pal-mir-218-1,mne-mir-218-1,lca-mir-218,	mmu-mir-218-1	gtgataatggagcgagattttctgTTGTGCTTGATCTAACCATGTgcttgcgaggtatgagaaAAACATGGTTCCGTCAAGCACCatggaacgtcacgcagctttctaca	mmu-miR-218-5p	TTGTGCTTGATCTAACCATGT	5'	Yes	gp1a	.(((((((..(((..((..(((....(((((((.((..(((..(.(((((((((..((((((((....................))))))))..))))))))).)..)))..)).))).....))))...)))..)))))..)).)))))	149	48.7	-52.8	0	0	0	82565.5	78200	77332	0	0	0	15983	15174.1	15083.7	high
175	298	mmu-miR-218-1-3p_R-1	AAACATGGTTCCGTCAAGCAC	21	chr5	+	48223923	48224072	tggcctagtggttggtgtagtgataatggagcgagattttctgTTGTGCTTGATCTAACCATGTgcttgcgaggtatgagaaAAACATGGTTCCGTCAAGCACcatggaacgtcacgcagctttctacagcatggcaagctgctgaggct	28	mmu-mir-218-1,rno-mir-218a-1,cpo-mir-218-1,ocu-mir-218-1,tch-mir-218-2,tch-mir-218-1,nle-mir-218-1,hsa-mir-218-1,ptr-mir-218-1,ppy-mir-218-1,ggo-mir-218,ppa-mir-218-1,age-mir-218,lla-mir-218-1,sla-mir-218-1,bta-mir-218-1,mdo-mir-218-1,mml-mir-218-1,cja-mir-218,cfa-mir-218-1,dno-mir-218-1,mmr-mir-218a,efu-mir-218a,ssc-mir-218-1,ssc-mir-218-2,pal-mir-218-1,mne-mir-218-1,lca-mir-218,	mmu-mir-218-1	gtgataatggagcgagattttctgTTGTGCTTGATCTAACCATGTgcttgcgaggtatgagaaAAACATGGTTCCGTCAAGCACCatggaacgtcacgcagctttctaca	mmu-miR-218-1-3p	AAACATGGTTCCGTCAAGCACC	3'	Diff	gp1a	.(((((((..(((..((..(((....(((((((.((..(((..(.(((((((((..((((((((....................))))))))..))))))))).)..)))..)).))).....))))...)))..)))))..)).)))))	149	48.7	-52.8	0	0	0	275	262.5	286.5	0	0	0	53.2345	50.936	55.8823	middle
176	299	mmu-miR-219b-5p_L-1	GATGTCCAGCCACAATTCTCG	21	chr2	+	29845632	29845728	ccggagctcaaccacaGATGTCCAGCCACAATTCTCGgttggccgcagactcgtacAAGAATTGCGTTTGGACAATCagtggcgaagcccctgagtt	5	mmu-mir-219b,rno-mir-219b,cgr-mir-219b,hsa-mir-219b,bta-mir-219b,	mmu-mir-219b	AGATGTCCAGCCACAATTCTCGgttggccgcagactcgtacaAGAATTGCGTTTGGACAATCAGT	mmu-miR-219b-5p	AGATGTCCAGCCACAATTCTCG	5'	Diff	gp1a	..((.(((...((((.(((((((((...((((((((((....)))............)))))))...))))))).)).))))...))).))......	89	54.6	-29.6	0	0	0	0	6	8	0	0	0	0	1.16425	1.56041	low
176	300	mmu-miR-219b-3p_L+1R-3	AAGAATTGCGTTTGGACAATC	21	chr2	+	29845632	29845728	ccggagctcaaccacaGATGTCCAGCCACAATTCTCGgttggccgcagactcgtacAAGAATTGCGTTTGGACAATCagtggcgaagcccctgagtt	5	mmu-mir-219b,rno-mir-219b,cgr-mir-219b,hsa-mir-219b,bta-mir-219b,	mmu-mir-219b	AGATGTCCAGCCACAATTCTCGgttggccgcagactcgtacaAGAATTGCGTTTGGACAATCAGT	mmu-miR-219b-3p	AGAATTGCGTTTGGACAATCAGT	3'	Diff	gp1a	..((.(((...((((.(((((((((...((((((((((....)))............)))))))...))))))).)).))))...))).))......	89	54.6	-29.6	0	0	0	0	7	16	0	0	0	0	1.35829	3.12082	low
177	301	mmu-miR-219a-5p_R+2	TGATTGTCCAAACGCAATTCTCG	23	chr17	-	34024983	34025092	ccgtcccgggccgcggctccTGATTGTCCAAACGCAATTCTCGagtctctggctccggccgAGAGTTGCGTCTGGACGTCCCGAgccgccgcccccaaacctcgaggggg	16	mmu-mir-219a-1,rno-mir-219a-1,hsa-mir-219a-1,ggo-mir-219,bta-mir-219-2,eca-mir-219-1,ptr-mir-219-1,ppy-mir-219-1,mml-mir-219-1,cfa-mir-219-1,efu-mir-219,ssc-mir-219a,pal-mir-219a-1,dno-mir-219a,ocu-mir-219a,tch-mir-219,	mmu-mir-219a-1	ccgtcccgggccgcggctccTGATTGTCCAAACGCAATTCTcgagtctctggctccggccgAGAGTTGCGTCTGGACGTCCCGagccgccgcccccaaacctcgaggggg	mmu-miR-219a-5p	TGATTGTCCAAACGCAATTCT	5'	Diff	gp1a	.......((((.(((((((..((.((((((.((((((((((((.(((.........))))))))))))))).))))))))..))))))).)))).....(((....))).	87	69.1	-59.8	70	71.5	35.5	1088.5	788	770	371.343	331.877	187.84	210.712	152.905	150.19	middle
177	302	mmu-miR-219a-1-3p_R+1	AGAGTTGCGTCTGGACGTCCCGT	23	chr17	-	34024983	34025092	ccgtcccgggccgcggctccTGATTGTCCAAACGCAATTCTCGagtctctggctccggccgAGAGTTGCGTCTGGACGTCCCGAgccgccgcccccaaacctcgaggggg	16	mmu-mir-219a-1,rno-mir-219a-1,hsa-mir-219a-1,ggo-mir-219,bta-mir-219-2,eca-mir-219-1,ptr-mir-219-1,ppy-mir-219-1,mml-mir-219-1,cfa-mir-219-1,efu-mir-219,ssc-mir-219a,pal-mir-219a-1,dno-mir-219a,ocu-mir-219a,tch-mir-219,	mmu-mir-219a-1	ccgtcccgggccgcggctccTGATTGTCCAAACGCAATTCTcgagtctctggctccggccgAGAGTTGCGTCTGGACGTCCCGagccgccgcccccaaacctcgaggggg	mmu-miR-219a-1-3p	AGAGTTGCGTCTGGACGTCCCG	3'	Diff	gp1a	.......((((.(((((((..((.((((((.((((((((((((.(((.........))))))))))))))).))))))))..))))))).)))).....(((....))).	87	69.1	-59.8	0	0	0	28	14	13	0	0	0	5.42024	2.71659	2.53567	low
178	303	mmu-miR-219a-5p	TGATTGTCCAAACGCAATTCT	21	chr2	-	29845630	29845735	ggccctgaactcaggggcttcgccacTGATTGTCCAAACGCAATTCTtgtacgagtctgcggccaaccgagaattgtggctggacatctgtggttgagctccgggc	17	mmu-mir-219a-2,rno-mir-219a-2,cpo-mir-219b,cfa-mir-219-2,pal-mir-219a-2,ocu-mir-219b,hsa-mir-219a-2,eca-mir-219-2,ppy-mir-219-2,mml-mir-219-2,bta-mir-219-1,ptr-mir-219-2,mdo-mir-219-1,cja-mir-219,ssc-mir-219b,dno-mir-219b,chi-mir-219,	mmu-mir-219a-2	actcaggggcttcgccacTGATTGTCCAAACGCAATTCTtgtacgagtctgcggccaaccgAGAATTGTGGCTGGACATCTGTggttgagctccggg	mmu-miR-219a-5p	TGATTGTCCAAACGCAATTCT	5'	Yes	gp1a	.((((........(((((((..((((.((.((((((..(((((((((((.....((.....))....)))))))))))..)))))))).))))..)))))))))))	105	57.5	-50.1	15	18.5	9.5	185.5	152	145	79.5736	85.8704	50.267	35.9091	29.4944	28.2825	middle
179	304	mmu-miR-221-5p_R-4	ACCTGGCATACAATGTAGATTT	22	chrX	-	19146286	19146393	tgaacatccaggtctggggcatgaACCTGGCATACAATGTAGATTTctgtgtttgttaggcaacAGCTACATTGTCTGCTGGGTTTcaggctacctggaatcatttct	27	mmu-mir-221,rno-mir-221,cpo-mir-221,cgr-mir-221,hsa-mir-221,ppy-mir-221,mml-mir-221,ggo-mir-221,ppa-mir-221,bta-mir-221,chi-mir-221,oar-mir-221,eca-mir-221,ptr-mir-221,mdo-mir-221,cfa-mir-221,efu-mir-221,ssc-mir-221,pal-mir-221,dno-mir-221,ocu-mir-221,tch-mir-221,nle-mir-221,oga-mir-221,mmr-mir-221,dma-mir-221,sbo-mir-221,	mmu-mir-221	atccaggtctggggcatgaACCTGGCATACAATGTAGATTTCTGTgtttgttaggcaacAGCTACATTGTCTGCTGGGTTTCaggctacctggaa	mmu-miR-221-5p	ACCTGGCATACAATGTAGATTTCTGT	5'	Diff	gp1a	(((...(((((((....(((.((((((..(((.(((((((((....((((((.......)).))))))))))))).)))..)))).)).)))))))))).))).....	103	45.4	-43.1	26	26	27	11	0	7	137.927	120.683	142.864	2.12938	0	1.36536	middle
179	305	mmu-miR-221-3p_R-1	AGCTACATTGTCTGCTGGGTTT	22	chrX	-	19146286	19146393	tgaacatccaggtctggggcatgaACCTGGCATACAATGTAGATTTctgtgtttgttaggcaacAGCTACATTGTCTGCTGGGTTTcaggctacctggaatcatttct	27	mmu-mir-221,rno-mir-221,cpo-mir-221,cgr-mir-221,hsa-mir-221,ppy-mir-221,mml-mir-221,ggo-mir-221,ppa-mir-221,bta-mir-221,chi-mir-221,oar-mir-221,eca-mir-221,ptr-mir-221,mdo-mir-221,cfa-mir-221,efu-mir-221,ssc-mir-221,pal-mir-221,dno-mir-221,ocu-mir-221,tch-mir-221,nle-mir-221,oga-mir-221,mmr-mir-221,dma-mir-221,sbo-mir-221,	mmu-mir-221	atccaggtctggggcatgaACCTGGCATACAATGTAGATTTCTGTgtttgttaggcaacAGCTACATTGTCTGCTGGGTTTCaggctacctggaa	mmu-miR-221-3p	AGCTACATTGTCTGCTGGGTTTC	3'	Diff	gp1a	(((...(((((((....(((.((((((..(((.(((((((((....((((((.......)).))))))))))))).)))..)))).)).)))))))))).))).....	103	45.4	-43.1	2435	2358	2057	755	561	510	12917.4	10945	10884.1	146.153	108.858	99.4763	high
180	306	mmu-miR-222-3p	AGCTACATCTGGCTACTGGGTCT	23	chrX	-	19146882	19146984	aaggattagggtgccctcagtggctcagtagccagtgtagatcctgtctttggtaatcagcAGCTACATCTGGCTACTGGGTCTctggtggcatcatctagct	15	mmu-mir-222,rno-mir-222,cpo-mir-222,dno-mir-222,cgr-mir-222,cfa-mir-222,ssc-mir-222,pal-mir-222,ocu-mir-222,tch-mir-222,ppa-mir-222,nle-mir-222,oga-mir-222,mmr-mir-222,dma-mir-222,	mmu-mir-222	ccctcagtggCTCAGTAGCCAGTGTAGATCCtgtctttggtaatcagcAGCTACATCTGGCTACTGGGTCTctggtggc	mmu-miR-222-3p	AGCTACATCTGGCTACTGGGTCT	3'	Yes	gp1a	..((((...((((((..(((.(((((((((((((((((((...(((...........)))...))))).)))))))))))))).)))..))))))))))....	97	51.5	-51.5	272	282	209	61	43	61	1442.93	1308.94	1105.87	11.8084	8.34381	11.8981	middle
181	307	mmu-miR-223-5p_R-2	CGTGTATTTGACAAGCTGAGT	21	chrX	+	96242817	96242926	tctggccatctgcagtgtcacgctcCGTGTATTTGACAAGCTGAGTtggacactctgtgtggtagagTGTCAGTTTGTCAAATACCCCAagtgtggctcatgcctatcag	14	mmu-mir-223,rno-mir-223,cpo-mir-223,hsa-mir-223,ptr-mir-223,ggo-mir-223,ppa-mir-223,eca-mir-223,ppy-mir-223,cfa-mir-223,efu-mir-223,ssc-mir-223,dno-mir-223,ocu-mir-223,	mmu-mir-223	tctggccatctgcagtgtcacgctcCGTGTATTTGACAAGCTGAGTTGgacactctgtgtggtagagTGTCAGTTTGTCAAATACCCCAagtgtggctcatgcctatcag	mmu-miR-223-5p	CGTGTATTTGACAAGCTGAGTTG	5'	Diff	gp1a	.((((......(((..((((((((....((((((((((((((......(((((((((.....)))))))))))))))))))))))....))))))))...)))...))))	109	50	-44.5	0	0	0	50	25	25	0	0	0	9.67901	4.85105	4.87629	low
181	308	mmu-miR-223-3p	TGTCAGTTTGTCAAATACCCCA	22	chrX	+	96242817	96242926	tctggccatctgcagtgtcacgctcCGTGTATTTGACAAGCTGAGTtggacactctgtgtggtagagTGTCAGTTTGTCAAATACCCCAagtgtggctcatgcctatcag	14	mmu-mir-223,rno-mir-223,cpo-mir-223,hsa-mir-223,ptr-mir-223,ggo-mir-223,ppa-mir-223,eca-mir-223,ppy-mir-223,cfa-mir-223,efu-mir-223,ssc-mir-223,dno-mir-223,ocu-mir-223,	mmu-mir-223	tctggccatctgcagtgtcacgctcCGTGTATTTGACAAGCTGAGTTGgacactctgtgtggtagagTGTCAGTTTGTCAAATACCCCAagtgtggctcatgcctatcag	mmu-miR-223-3p	TGTCAGTTTGTCAAATACCCCA	3'	Yes	gp1a	.((((......(((..((((((((....((((((((((((((......(((((((((.....)))))))))))))))))))))))....))))))))...)))...))))	109	50	-44.5	235	233	191	1048	962	871	1246.65	1081.5	1010.63	202.872	186.668	169.89	middle
182	309	mmu-miR-224-5p_R+1_1ss1TC	CAAGTCACTAGTGGTTCCGTTT	22	chrX	-	72261031	72261112	gggctttTAAGTCACTAGTGGTTCCGTTTagtagatggtttgtgcattgtttcaaaatggtgccctagtgactacaaagccc	18	mmu-mir-224,rno-mir-224,cpo-mir-224,hsa-mir-224,ptr-mir-224,ppy-mir-224,mml-mir-224,ggo-mir-224,ppa-mir-224,mne-mir-224,bta-mir-224,chi-mir-224,eca-mir-224,cfa-mir-224,ssc-mir-224,ocu-mir-224,nle-mir-224,oga-mir-224,	mmu-mir-224	gggctttTAAGTCACTAGTGGTTCCGTTtagtagatggtttgtgcattgtttcaAAATGGTGCCCTAGTGACTACAaagccc	mmu-miR-224-5p	TAAGTCACTAGTGGTTCCGTT	5'	Diff	gp1a	(((((((..(((((((((.((..((((((...(((..((......))..)))..))))))..)))))))))))..)))))))	82	43.9	-35.4	8	13	0	91	104	69	42.4392	60.3413	0	17.6158	20.1804	13.4586	middle
183	310	mmu-miR-291b-5p_R-2	GATCAAAGTGGAGGCCCTCT	20	chr7	+	3219482	3219560	acatacagtgtcGATCAAAGTGGAGGCCCTCTccgcggcttggcgggaaagtgcatccattttgtttgtctctgtgtgt	1	mmu-mir-291b,	mmu-mir-291b	acatacagtgtcGATCAAAGTGGAGGCCCTCTCCgcggcttggcgggAAAGTGCATCCATTTTGTTTGTctctgtgtgt	mmu-miR-291b-5p	GATCAAAGTGGAGGCCCTCTCC	5'	Diff	gp1a	((((((((...(((.(((((((((.((.((.(((((......)))))..)).)).))))))))).)))...))))))))	79	51.9	-34.3	0	0	0	5	0	0	0	0	0	0.967901	0	0	low
184	311	mmu-miR-291a-3p	AAAGTGCTTCCACTTTGTGTGC	22	chr7	+	3218919	3219000	cctatgtagcggccatcaaagtggaggccctctcttgagcctgaatgagAAAGTGCTTCCACTTTGTGTGCcactgcatggg	2	mmu-mir-291a,rno-mir-291a,	mmu-mir-291a	cctatgtagcggcCATCAAAGTGGAGGCCCTCTCTtgagcctgaatgagAAAGTGCTTCCACTTTGTGTGCcactgcatggg	mmu-miR-291a-3p	AAAGTGCTTCCACTTTGTGTGC	3'	Yes	gp1a	(((((((((.(((((.((((((((((((.((.((((..........)))).)).)))))))))))))).))).)))))))))	82	53.7	-44.3	0	0	0	0	5	0	0	0	0	0	0.97021	0	low
185	312	mmu-miR-293-5p_R-1	ACTCAAACTGTGTGACATTTT	21	chr7	+	3220343	3220422	ttcaatctgtggtACTCAAACTGTGTGACATTTTgttctttgtaagaAGTGCCGCAGAGTTTGTAGTGTtgccgattgag	1	mmu-mir-293,	mmu-mir-293	ttcaatctgtggtACTCAAACTGTGTGACATTTTGttctttgtaagaAGTGCCGCAGAGTTTGTAGTGTtgccgattgag	mmu-miR-293-5p	ACTCAAACTGTGTGACATTTTG	5'	Diff	gp1a	.((((((.((..((((((((((.((((.((((((...........)))))).)))).)))))).))))..)).)))))).	78	41.2	-31.1	0	0	0	15	30	19	0	0	0	2.9037	5.82126	3.70598	low
185	313	mmu-miR-293-3p	AGTGCCGCAGAGTTTGTAGTGT	22	chr7	+	3220343	3220422	ttcaatctgtggtACTCAAACTGTGTGACATTTTgttctttgtaagaAGTGCCGCAGAGTTTGTAGTGTtgccgattgag	1	mmu-mir-293,	mmu-mir-293	ttcaatctgtggtACTCAAACTGTGTGACATTTTGttctttgtaagaAGTGCCGCAGAGTTTGTAGTGTtgccgattgag	mmu-miR-293-3p	AGTGCCGCAGAGTTTGTAGTGT	3'	Yes	gp1a	.((((((.((..((((((((((.((((.((((((...........)))))).)))).)))))).))))..)).)))))).	78	41.2	-31.1	0	0	0	5	0	9	0	0	0	0.967901	0	1.75546	low
186	314	mmu-miR-294-3p	AAAGTGCTTCCCTTTTGTGTGT	22	chr7	+	3220641	3220724	ttccatatagccatactcaaaatggaggccctatctaagcttttaagtggAAAGTGCTTCCCTTTTGTGTGTtgccatgtggag	1	mmu-mir-294,	mmu-mir-294	ttccatatagccatACTCAAAATGGAGGCCCTATCTaagcttttaagtggAAAGTGCTTCCCTTTTGTGTGTtgccatgtggag	mmu-miR-294-3p	AAAGTGCTTCCCTTTTGTGTGT	3'	Yes	gp1a	.(((((((.((.((((.(((((.((((((.((.(((..(((....)))))).)).)))))).))))).)))).)).))))))).	82	42.9	-33.1	0	0	0	23	13	11	0	0	0	4.45234	2.52255	2.14557	low
187	315	mmu-miR-295-3p	AAAGTGCTACTACTTTTGAGTCT	23	chr7	+	3220773	3220841	ggtgagactcaaatgtggggcacacttctggactgtacatagAAAGTGCTACTACTTTTGAGTCTctcc	1	mmu-mir-295,	mmu-mir-295	ggtgagACTCAAATGTGGGGCACACTTCtggactgtacatagAAAGTGCTACTACTTTTGAGTCTctcc	mmu-miR-295-3p	AAAGTGCTACTACTTTTGAGTCT	3'	Yes	gp1a	((.((((((((((.(((((((((..(((((.........))))).))))).)))).)))))))))).))	69	46.4	-30.7	0	0	0	52	53	58	0	0	0	10.0662	10.2842	11.313	middle
188	316	mmu-miR-296-5p	AGGGCCCCCCCTCAATCCTGT	21	chr2	-	174267047	174267125	gggcctttctggAGGGCCCCCCCTCAATCCTGTtgtgctcgcttcaGAGGGTTGGGTGGAGGCTCTCCtgaaggtgtcc	5	mmu-mir-296,rno-mir-296,cpo-mir-296,cgr-mir-296,tch-mir-296,	mmu-mir-296	gggcctttctggAGGGCCCCCCCTCAATCCTGTtgtgctcgcttcaGAGGGTTGGGTGGAGGCTCTCCtgaaggtgtcc	mmu-miR-296-5p	AGGGCCCCCCCTCAATCCTGT	5'	Yes	gp1a	(((((((((.((((((((.((.(((((((((.(((.........)))))))))))).)).)))))))).))))).))))	79	63.3	-43.2	5	0	7	3828	4167	3740	26.5245	0	37.0389	741.025	808.573	729.493	middle
188	317	mmu-miR-296-3p	GAGGGTTGGGTGGAGGCTCTCC	22	chr2	-	174267047	174267125	gggcctttctggAGGGCCCCCCCTCAATCCTGTtgtgctcgcttcaGAGGGTTGGGTGGAGGCTCTCCtgaaggtgtcc	5	mmu-mir-296,rno-mir-296,cpo-mir-296,cgr-mir-296,tch-mir-296,	mmu-mir-296	gggcctttctggAGGGCCCCCCCTCAATCCTGTtgtgctcgcttcaGAGGGTTGGGTGGAGGCTCTCCtgaaggtgtcc	mmu-miR-296-3p	GAGGGTTGGGTGGAGGCTCTCC	3'	Yes	gp1a	(((((((((.((((((((.((.(((((((((.(((.........)))))))))))).)).)))))))).))))).))))	79	63.3	-43.2	0	5	0	569	657	601	0	23.2082	0	110.147	127.486	117.226	middle
189	318	mmu-miR-297a-5p	ATGTATGTGTGCATGTGCATGT	22	chr7	-	10958437	10958512	atatgtatgtatgtATGTATGTGTGCATGTGCATGTgcatgtatgcatattgcatgtatatattatgcatacatgt	1	mmu-mir-297a-1,	mmu-mir-297a-1	atatgtatgtatgtATGTATGTGTGCATGTGCATGTgcatgtatgcatattgcatgtatatattatgcatacatgt	mmu-miR-297a-5p	ATGTATGTGTGCATGTGCATGT	5'	Yes	gp1a	(((((((((((((.(((((((..((((((((((((......)))))))).))))..))))))))))))))))))))	76	31.6	-35.9	0	0	0	153.572	124.826	117.969	0	0	0	29.7284	24.2214	23.01	middle
190	319	mmu-miR-297c-5p	ATGTATGTGTGCATGTACATGT	22	chr2	+	10509016	10509113	ctgtgtgtatATGTATGTGTGCATGTACATGTgtgtatatgaatatacATATACATACACACATACCCATacaaacatgcatacaaacacacaaaaat	1	mmu-mir-297c,	mmu-mir-297c	ctgtgtgtatATGTATGTGTGCATGTACATGTgtgtatatgaatatacaTATACATACACACATACCCATAcaaacatgcatacaaacacacaaaaat	mmu-miR-297c-5p	ATGTATGTGTGCATGTACATGT	5'	Yes	gp1a	.(((((((...((((((..((..((((..((((((((((((......))))))))))))..........))))..))..)))))).))))))).....	92	31.6	-33.9	0	0	0	238	217	175	0	0	0	46.0721	42.1071	34.134	middle
190	320	mmu-miR-297a-3p_L+1R-1	ATATACATACACACATACCCAT	22	chr2	+	10509016	10509113	ctgtgtgtatATGTATGTGTGCATGTACATGTgtgtatatgaatatacATATACATACACACATACCCATacaaacatgcatacaaacacacaaaaat	1	mmu-mir-297c,	mmu-mir-297c	ctgtgtgtatATGTATGTGTGCATGTACATGTgtgtatatgaatatacaTATACATACACACATACCCATAcaaacatgcatacaaacacacaaaaat	mmu-miR-297a-3p	TATACATACACACATACCCATA	3'	Diff	gp1a	.(((((((...((((((..((..((((..((((((((((((......))))))))))))..........))))..))..)))))).))))))).....	92	31.6	-33.9	0	0	0	462.5	414.5	391	0	0	0	89.5308	80.4304	76.2651	middle
191	321	mmu-miR-297a-5p	ATGTATGTGTGCATGTGCATGT	22	chr2	+	10515820	10515921	ctgtgtgtatATGTATGTGTGCATGTGCATGTgtgtatatgaatatacATATACATACACACATACCCATacaaacatgcacacaaacacacagaaaattga	1	mmu-mir-297a-3,	mmu-mir-297a-3	ctgtgtgtatATGTATGTGTGCATGTGCATGTgtgtatatgaatatacaTATACATACACACATACCCATAcaaacatgcacacaaacacacagaaaattga	mmu-miR-297a-5p	ATGTATGTGTGCATGTGCATGT	5'	Yes	gp1a	((((((((.......(((((((((((...((((((((((((......))))))))))))...............))))))))))).))))))))........	94	34.3	-38.2	0	0	0	153.572	124.826	117.969	0	0	0	29.7284	24.2214	23.01	middle
191	322	mmu-miR-297a-3p_L+1R-1	ATATACATACACACATACCCAT	22	chr2	+	10515820	10515921	ctgtgtgtatATGTATGTGTGCATGTGCATGTgtgtatatgaatatacATATACATACACACATACCCATacaaacatgcacacaaacacacagaaaattga	1	mmu-mir-297a-3,	mmu-mir-297a-3	ctgtgtgtatATGTATGTGTGCATGTGCATGTgtgtatatgaatatacaTATACATACACACATACCCATAcaaacatgcacacaaacacacagaaaattga	mmu-miR-297a-3p	TATACATACACACATACCCATA	3'	Diff	gp1a	((((((((.......(((((((((((...((((((((((((......))))))))))))...............))))))))))).))))))))........	94	34.3	-38.2	0	0	0	462.5	414.5	391	0	0	0	89.5308	80.4304	76.2651	middle
192	323	mmu-miR-297a-5p	ATGTATGTGTGCATGTGCATGT	22	chr2	+	10517067	10517164	ctgtgtgtatATGTATGTGTGCATGTGCATGTgtgtatatgagtatacATATACATACACACATACCCATacaagcatgcacacaaatacacgcaaaa	1	mmu-mir-297a-4,	mmu-mir-297a-4	ctgtgtgtatATGTATGTGTGCATGTGCATGTgtgtatatgagtatacaTATACATACACACATACCCATAcaagcatgcacacaaatacacgcaaaa	mmu-miR-297a-5p	ATGTATGTGTGCATGTGCATGT	5'	Yes	gp1a	.(((((((((.(((.((..((((((((..((((((((((((......)))))))))))))))))..........)))..)).))).)))))))))...	94	36.7	-39.8	0	0	0	153.572	124.826	117.969	0	0	0	29.7284	24.2214	23.01	middle
192	324	mmu-miR-297a-3p_L+1R-1	ATATACATACACACATACCCAT	22	chr2	+	10517067	10517164	ctgtgtgtatATGTATGTGTGCATGTGCATGTgtgtatatgagtatacATATACATACACACATACCCATacaagcatgcacacaaatacacgcaaaa	1	mmu-mir-297a-4,	mmu-mir-297a-4	ctgtgtgtatATGTATGTGTGCATGTGCATGTgtgtatatgagtatacaTATACATACACACATACCCATAcaagcatgcacacaaatacacgcaaaa	mmu-miR-297a-3p	TATACATACACACATACCCATA	3'	Diff	gp1a	.(((((((((.(((.((..((((((((..((((((((((((......)))))))))))))))))..........)))..)).))).)))))))))...	94	36.7	-39.8	0	0	0	462.5	414.5	391	0	0	0	89.5308	80.4304	76.2651	middle
193	325	mmu-miR-297a-5p	ATGTATGTGTGCATGTGCATGT	22	chr2	+	10472254	10472343	ctgtgtgtatATGTATGTGTGCATGTGCATGTgtgtatatgagtatacATATACATACGCACATACCCATacaagcatgcacacaaaccc	1	mmu-mir-297a-2,	mmu-mir-297a-2	ctgtgtgtatATGTATGTGTGCATGTGCATGTgtgtatatgagtatacatatacatacgcacatacccatacaagcatgcacacaaaccc	mmu-miR-297a-5p	ATGTATGTGTGCATGTGCATGT	5'	Yes	gp1a	.(((((((..(((..((((((.((((((..(((((((((((......)))))))))))))))))...))))))..)))))))))).....	84	40	-38.1	0	0	0	153.572	124.826	117.969	0	0	0	29.7284	24.2214	23.01	middle
193	326	mmu-mir-297a-2-p3	ATATACATACGCACATACCCAT	22	chr2	+	10472254	10472343	ctgtgtgtatATGTATGTGTGCATGTGCATGTgtgtatatgagtatacATATACATACGCACATACCCATacaagcatgcacacaaaccc	1	mmu-mir-297a-2,	mmu-mir-297a-2	ctgtgtgtatATGTATGTGTGCATGTGCATGTgtgtatatgagtatacatatacatacgcacatacccatacaagcatgcacacaaaccc	mmu-mir-297a-2-p3	atatacatacgcacatacccat	3'	New	gp1a	.(((((((..(((..((((((.((((((..(((((((((((......)))))))))))))))))...))))))..)))))))))).....	84	40	-38.1	0	0	0	277	237	261	0	0	0	53.6217	45.988	50.9084	middle
194	327	mmu-miR-297b-5p	ATGTATGTGTGCATGAACATGT	22	chr2	+	10511667	10511775	tctatttgcttgtgtgtatATGTATGTGTGCATGAACATGTgtatatgaatatacATATACATACACACATACCCATacaaacatgcatacaaacacacagaaaatgga	1	mmu-mir-297b,	mmu-mir-297b	tctatttgcttgtgtgtatATGTATGTGTGCATGAACATGTgtatatgaatatacaTATACATACACACATACCCATAcaaacatgcatacaaacacacagaaaatgga	mmu-miR-297b-5p	ATGTATGTGTGCATGAACATGT	5'	Yes	gp1a	(((((((..((((((((.(((((((((.((.(((...((((((.((((.(((....))).)))).))))))...))).)).)))))))))...)))))))).)))))))	109	32.1	-36.9	0	0	0	1533	1392	1251	0	0	0	296.758	270.107	244.009	middle
194	328	mmu-miR-297a-3p_L+1R-1	ATATACATACACACATACCCAT	22	chr2	+	10511667	10511775	tctatttgcttgtgtgtatATGTATGTGTGCATGAACATGTgtatatgaatatacATATACATACACACATACCCATacaaacatgcatacaaacacacagaaaatgga	1	mmu-mir-297b,	mmu-mir-297b	tctatttgcttgtgtgtatATGTATGTGTGCATGAACATGTgtatatgaatatacaTATACATACACACATACCCATAcaaacatgcatacaaacacacagaaaatgga	mmu-miR-297a-3p	TATACATACACACATACCCATA	3'	Diff	gp1a	(((((((..((((((((.(((((((((.((.(((...((((((.((((.(((....))).)))).))))))...))).)).)))))))))...)))))))).)))))))	109	32.1	-36.9	0	0	0	462.5	414.5	391	0	0	0	89.5308	80.4304	76.2651	middle
195	329	mmu-miR-298-5p_R-2	GGCAGAGGAGGGCTGTTCTTC	21	chr2	-	174267504	174267585	ccaggcctttGGCAGAGGAGGGCTGTTCTTCccttgagttttatgactggGAGGAACTAGCCTTCTCTCAGCttaggagtgg	3	mmu-mir-298,rno-mir-298,cgr-mir-298,	mmu-mir-298	ccaggcctttGGCAGAGGAGGGCTGTTCTTCCCttgagttttatgactggGAGGAACTAGCCTTCTCTCAGCTTaggagtgg	mmu-miR-298-5p	GGCAGAGGAGGGCTGTTCTTCCC	5'	Diff	gp1a	(((..(((..(((.(((((((((((((((((((...((((....))))))))))))).))))))).))).))).)))..)))	82	53.7	-43	15	13	15	11654	11274	10969	79.5736	60.3413	79.369	2255.98	2187.63	2139.52	middle
195	330	mmu-miR-298-3p_R-2	GAGGAACTAGCCTTCTCTCAGC	22	chr2	-	174267504	174267585	ccaggcctttGGCAGAGGAGGGCTGTTCTTCccttgagttttatgactggGAGGAACTAGCCTTCTCTCAGCttaggagtgg	3	mmu-mir-298,rno-mir-298,cgr-mir-298,	mmu-mir-298	ccaggcctttGGCAGAGGAGGGCTGTTCTTCCCttgagttttatgactggGAGGAACTAGCCTTCTCTCAGCTTaggagtgg	mmu-miR-298-3p	GAGGAACTAGCCTTCTCTCAGCTT	3'	Diff	gp1a	(((..(((..(((.(((((((((((((((((((...((((....))))))))))))).))))))).))).))).)))..)))	82	53.7	-43	0	0	0	342	253	287	0	0	0	66.2044	49.0926	55.9798	middle
196	331	mmu-miR-299a-5p	TGGTTTACCGTCCCACATACAT	22	chr12	+	109710628	109710721	gcggtacttgaagaaaTGGTTTACCGTCCCACATACATtttgagtatgTATGTGGGACGGTAAACCGCTTcttggtatccagcccagccatcca	19	mmu-mir-299a,rno-mir-299a,cfa-mir-299,cpo-mir-299,hsa-mir-299,bta-mir-299,eca-mir-299,ptr-mir-299,ppy-mir-299,mml-mir-299,cja-mir-299,efu-mir-299,ssc-mir-299,ggo-mir-299,pal-mir-299a,ocu-mir-299,dno-mir-299,ppa-mir-299,oar-mir-299,	mmu-mir-299a	aagaaaTGGTTTACCGTCCCACATACATtttgagtatgTATGTGGGACGGTAAACCGCTTctt	mmu-miR-299a-5p	TGGTTTACCGTCCCACATACAT	5'	Yes	gp1a	((((((((..(((((..(((((((((((((((((((((.......)))))))))))))))))))))..))))))))).)).))...........	83	47.9	-48.7	0	0	0	28	29	31	0	0	0	5.42024	5.62722	6.0466	low
196	332	mmu-miR-299a-3p	TATGTGGGACGGTAAACCGCTT	22	chr12	+	109710628	109710721	gcggtacttgaagaaaTGGTTTACCGTCCCACATACATtttgagtatgTATGTGGGACGGTAAACCGCTTcttggtatccagcccagccatcca	19	mmu-mir-299a,rno-mir-299a,cfa-mir-299,cpo-mir-299,hsa-mir-299,bta-mir-299,eca-mir-299,ptr-mir-299,ppy-mir-299,mml-mir-299,cja-mir-299,efu-mir-299,ssc-mir-299,ggo-mir-299,pal-mir-299a,ocu-mir-299,dno-mir-299,ppa-mir-299,oar-mir-299,	mmu-mir-299a	aagaaaTGGTTTACCGTCCCACATACATtttgagtatgTATGTGGGACGGTAAACCGCTTctt	mmu-miR-299a-3p	TATGTGGGACGGTAAACCGCTT	3'	Yes	gp1a	((((((((..(((((..(((((((((((((((((((((.......)))))))))))))))))))))..))))))))).)).))...........	83	47.9	-48.7	25	27	18	145	212	173	132.623	125.324	95.2428	28.0691	41.1369	33.7439	middle
197	333	mmu-miR-300-5p_L-1R+2	TGAAGAGAGGTTATCCTTTGTGT	23	chr12	+	109724305	109724394	tatcgtttgctactTGAAGAGAGGTTATCCTTTGTGTgtttgctttacgcgaaatgaaTATGCAAGGGCAAGCTCTCTTCgaggagcaaa	3	mmu-mir-300,rno-mir-300,cgr-mir-300,	mmu-mir-300	gctacTTGAAGAGAGGTTATCCTTTGTgtgtttgctttacgcgaaatgaaTATGCAAGGGCAAGCTCTCTTCgaggagc	mmu-miR-300-5p	TTGAAGAGAGGTTATCCTTTGT	5'	Diff	gp1a	.....((((((.(((((((((((.((..((((((..(((((..(((....)))..)))))..)))))).)).))))))))))).))))))	85	42.2	-39	0	0	0	55	36	60	0	0	0	10.6469	6.98551	11.7031	middle
197	334	mmu-miR-300-3p	TATGCAAGGGCAAGCTCTCTTC	22	chr12	+	109724305	109724394	tatcgtttgctactTGAAGAGAGGTTATCCTTTGTGTgtttgctttacgcgaaatgaaTATGCAAGGGCAAGCTCTCTTCgaggagcaaa	3	mmu-mir-300,rno-mir-300,cgr-mir-300,	mmu-mir-300	gctacTTGAAGAGAGGTTATCCTTTGTgtgtttgctttacgcgaaatgaaTATGCAAGGGCAAGCTCTCTTCgaggagc	mmu-miR-300-3p	TATGCAAGGGCAAGCTCTCTTC	3'	Yes	gp1a	.....((((((.(((((((((((.((..((((((..(((((..(((....)))..)))))..)))))).)).))))))))))).))))))	85	42.2	-39	0	0	0	1963	2070	1985	0	0	0	379.998	401.667	387.177	middle
198	335	mmu-miR-301a-5p	GCTCTGACTTTATTGCACTACT	22	chr11	+	87113004	87113089	cctgctaacggctGCTCTGACTTTATTGCACTACTgtactttacagcgagCAGTGCAATAGTATTGTCAAAGCatccgcgagcagg	22	mmu-mir-301a,rno-mir-301a,cpo-mir-301a,pal-mir-301a,dno-mir-301a,ocu-mir-301a,cgr-mir-301a,hsa-mir-301a,eca-mir-301a,mml-mir-301a,bta-mir-301a,ptr-mir-301a,mdo-mir-301,chi-mir-301a,ppy-mir-301a,cja-mir-301a,ggo-mir-301a,nle-mir-301a,oga-mir-301a,mmr-mir-301a,cfa-mir-301a,ssc-mir-301,	mmu-mir-301a	cctgctaacggctGCTCTGACTTTATTGCACTACTgtactttacagcgagCAGTGCAATAGTATTGTCAAAGCatccgcgagcagg	mmu-miR-301a-5p	GCTCTGACTTTATTGCACTACT	5'	Yes	gp1a	((((((..(((.((((.((((.((((((((((.(((((...))))).....))))))))))....)))).)))).)))..))))))	86	48.8	-38	0	0	0	129	134	142	0	0	0	24.9718	26.0016	27.6973	middle
198	336	mmu-miR-301a-3p	CAGTGCAATAGTATTGTCAAAGC	23	chr11	+	87113004	87113089	cctgctaacggctGCTCTGACTTTATTGCACTACTgtactttacagcgagCAGTGCAATAGTATTGTCAAAGCatccgcgagcagg	22	mmu-mir-301a,rno-mir-301a,cpo-mir-301a,pal-mir-301a,dno-mir-301a,ocu-mir-301a,cgr-mir-301a,hsa-mir-301a,eca-mir-301a,mml-mir-301a,bta-mir-301a,ptr-mir-301a,mdo-mir-301,chi-mir-301a,ppy-mir-301a,cja-mir-301a,ggo-mir-301a,nle-mir-301a,oga-mir-301a,mmr-mir-301a,cfa-mir-301a,ssc-mir-301,	mmu-mir-301a	cctgctaacggctGCTCTGACTTTATTGCACTACTgtactttacagcgagCAGTGCAATAGTATTGTCAAAGCatccgcgagcagg	mmu-miR-301a-3p	CAGTGCAATAGTATTGTCAAAGC	3'	Yes	gp1a	((((((..(((.((((.((((.((((((((((.(((((...))))).....))))))))))....)))).)))).)))..))))))	86	48.8	-38	37	44	26	6707	5445.5	4857.5	196.281	204.232	137.573	1298.34	1056.66	947.463	middle
199	337	mmu-miR-301b-5p_R-3	GCTCTGACTAGGTTGCACT	19	chr16	-	17124400	17124496	tttcctgctggctgcgggtGCTCTGACTAGGTTGCACTactgtgctgtgagaagCAGTGCAATGGTATTGTCAAAGCatctgggaccagcctcgaag	3	mmu-mir-301b,rno-mir-301b,cgr-mir-301b,	mmu-mir-301b	tttcctgctggctgcgggtGCTCTGACTAGGTTGCACTACTgtgctgtgagaagCAGTGCAATGGTATTGTCAAAGCatctgggaccagcctcgaag	mmu-miR-301b-5p	GCTCTGACTAGGTTGCACTACT	5'	Diff	gp1a	.(((..(((((((.((((((((.((((........((((.((..((((.....))))..)).))))...)))).)))))))))).)))))...))).	95	53.6	-38	0	0	0	50	45	46	0	0	0	9.67901	8.73189	8.97237	low
199	338	mmu-miR-301b-3p	CAGTGCAATGGTATTGTCAAAGC	23	chr16	-	17124400	17124496	tttcctgctggctgcgggtGCTCTGACTAGGTTGCACTactgtgctgtgagaagCAGTGCAATGGTATTGTCAAAGCatctgggaccagcctcgaag	3	mmu-mir-301b,rno-mir-301b,cgr-mir-301b,	mmu-mir-301b	tttcctgctggctgcgggtGCTCTGACTAGGTTGCACTACTgtgctgtgagaagCAGTGCAATGGTATTGTCAAAGCatctgggaccagcctcgaag	mmu-miR-301b-3p	CAGTGCAATGGTATTGTCAAAGC	3'	Yes	gp1a	.(((..(((((((.((((((((.((((........((((.((..((((.....))))..)).))))...)))).)))))))))).)))))...))).	95	53.6	-38	0	0	0	6934	5735.5	5310.5	0	0	0	1342.28	1112.93	1035.82	middle
200	339	mmu-miR-320-3p	AAAAGCTGGGTTGAGAGGGCGA	22	chr14	+	70443510	70443591	gcctcgccgccctccgccttctcttcccggttcttcccggagtcgggAAAAGCTGGGTTGAGAGGGCGAaaaaggatgtggg	19	mmu-mir-320,rno-mir-320,cgr-mir-320a,hsa-mir-320a,ptr-mir-320a,ppy-mir-320a,mml-mir-320a,cja-mir-320-1,cfa-mir-320,pal-mir-320,ppa-mir-320a,nle-mir-320a,oga-mir-320a,mmr-mir-320a-4,mmr-mir-320a-1,mmr-mir-320a-3,efu-mir-320,ssc-mir-320,mmr-mir-320a-2,	mmu-mir-320	gcctcgccgccctccGCCTTCTCTTCCCGGTTCTTCCcggagtcgggAAAAGCTGGGTTGAGAGGGCGAaaaaggatgtggg	mmu-miR-320-3p	AAAAGCTGGGTTGAGAGGGCGA	3'	Yes	gp1a	......(((((((.(((((((((..(((((((.((((((....)))))).)))))))..)))))))))....)))..)))).	75	63.4	-44.7	1045	1182	828	5040	4148	4076	5543.62	5486.42	4381.17	975.644	804.886	795.03	high
201	340	mmu-miR-322-5p_R-1	CAGCAGCAATTCATGTTTTGG	21	chrX	-	53054255	53054349	cctcgttgactccgaagggctgCAGCAGCAATTCATGTTTTGGagtattgccaaggttcaAAACATGAAGCGCTGCAACAccccttcgtggggaa	4	mmu-mir-322,rno-mir-322-2,rno-mir-322-1,cgr-mir-322,	mmu-mir-322	cctcgttgactccgaagggctgCAGCAGCAATTCATGTTTTGGAgtattgccaaggttcaAAACATGAAGCGCTGCAACACcccttcgtggggaa	mmu-miR-322-5p	CAGCAGCAATTCATGTTTTGGA	5'	Diff	gp1a	.........((((((((((.((..(((((..(((((((((((((............)))))))))))))..)))))..)).))))))).)))...	83	51.6	-40.8	114	150	143	30019	28482	26400	604.759	696.246	756.651	5811.08	5526.71	5149.36	high
201	341	mmu-miR-322-3p_R-1	AAACATGAAGCGCTGCAACA	20	chrX	-	53054255	53054349	cctcgttgactccgaagggctgCAGCAGCAATTCATGTTTTGGagtattgccaaggttcaAAACATGAAGCGCTGCAACAccccttcgtggggaa	4	mmu-mir-322,rno-mir-322-2,rno-mir-322-1,cgr-mir-322,	mmu-mir-322	cctcgttgactccgaagggctgCAGCAGCAATTCATGTTTTGGAgtattgccaaggttcaAAACATGAAGCGCTGCAACACcccttcgtggggaa	mmu-miR-322-3p	AAACATGAAGCGCTGCAACAC	3'	Diff	gp1a	.........((((((((((.((..(((((..(((((((((((((............)))))))))))))..)))))..)).))))))).)))...	83	51.6	-40.8	19	54	30	11074	12561	11980	100.793	250.649	158.738	2143.71	2437.36	2336.72	high
202	342	mmu-miR-323-3p	CACATTACACGGTCGACCTCT	21	chr12	+	109712497	109712601	actgctgctgcttggtacttggagagaggtggtccgtggcgcgttcgcttcatttatggcgCACATTACACGGTCGACCTCTttgcggtatctaatcccgccttg	19	mmu-mir-323,rno-mir-323,cpo-mir-323a,hsa-mir-323a,bta-mir-323,eca-mir-323,ppy-mir-323,mml-mir-323a,ptr-mir-323,cfa-mir-323,pal-mir-323,ocu-mir-323a,ppa-mir-323,efu-mir-323,ssc-mir-323,ggo-mir-323a,dno-mir-323a,chi-mir-323a,oar-mir-323a,	mmu-mir-323	ttggtacttggagagAGGTGGTCCGTGGCGCGTTCGCttcatttatggcgCACATTACACGGTCGACCTCTttgcggtatctaatc	mmu-miR-323-3p	CACATTACACGGTCGACCTCT	3'	Yes	gp1a	...((....))..(((((.((.((((((((((.(((((....((.((((........)))).))....))))))).)))))))).))))))).............	79	55.2	-34.8	0	0	0	273	295	302	0	0	0	52.8474	57.2424	58.9056	middle
203	343	mmu-miR-324-5p	CGCATCCCCTAGGGCATTGGTGT	23	chr11	+	70012042	70012149	gaactgactatgcctcctCGCATCCCCTAGGGCATTGGTGTaaagctggagacCCACTGCCCCAGGTGCTGCTGGgggttgtagtctgacccaactgtgaagaaagcc	22	mmu-mir-324,rno-mir-324,cpo-mir-324,dno-mir-324,ocu-mir-324,cgr-mir-324,hsa-mir-324,eca-mir-324,ppy-mir-324,mml-mir-324,bta-mir-324,ptr-mir-324,cja-mir-324,cfa-mir-324,efu-mir-324,ssc-mir-324,ggo-mir-324,pal-mir-324,tch-mir-324,nle-mir-324,chi-mir-324,mmr-mir-324,	mmu-mir-324	aactgactatgcctcctCGCATCCCCTAGGGCATTGGTGTaaagctggagacCCACTGCCCCAGGTGCTGCTgggggttgtagtctgac	mmu-miR-324-5p	CGCATCCCCTAGGGCATTGGTGT	5'	Yes	gp1a	.....((((((..((((..(((...(((.(((((.(((.((..........))))).))))).)))...)))..))))..))))))......................	81	57.4	-36.2	0	0	0	859	706	668	0	0	0	166.285	136.994	130.294	middle
203	344	mmu-miR-324-3p_R+2	CCACTGCCCCAGGTGCTGCTGT	22	chr11	+	70012042	70012149	gaactgactatgcctcctCGCATCCCCTAGGGCATTGGTGTaaagctggagacCCACTGCCCCAGGTGCTGCTGGgggttgtagtctgacccaactgtgaagaaagcc	22	mmu-mir-324,rno-mir-324,cpo-mir-324,dno-mir-324,ocu-mir-324,cgr-mir-324,hsa-mir-324,eca-mir-324,ppy-mir-324,mml-mir-324,bta-mir-324,ptr-mir-324,cja-mir-324,cfa-mir-324,efu-mir-324,ssc-mir-324,ggo-mir-324,pal-mir-324,tch-mir-324,nle-mir-324,chi-mir-324,mmr-mir-324,	mmu-mir-324	aactgactatgcctcctCGCATCCCCTAGGGCATTGGTGTaaagctggagacCCACTGCCCCAGGTGCTGCTgggggttgtagtctgac	mmu-miR-324-3p	CCACTGCCCCAGGTGCTGCT	3'	Diff	gp1a	.....((((((..((((..(((...(((.(((((.(((.((..........))))).))))).)))...)))..))))..))))))......................	81	57.4	-36.2	0	0	0	418	458	452	0	0	0	80.9165	88.8713	88.1633	middle
204	345	mmu-miR-325-5p_R-2	CCTAGTAGGTGCTCAGTAAGT	21	chrX	-	105379082	105379179	atatagtgcttggttCCTAGTAGGTGCTCAGTAAGTgtttgtgacataattcgTTTATTGAGCACCTCCTATCaatcaagcactgtgctaggctctgg	6	mmu-mir-325,rno-mir-325,cgr-mir-325,cfa-mir-325,ssc-mir-325,ocu-mir-325,	mmu-mir-325	atatagtgcttggttCCTAGTAGGTGCTCAGTAAGTGTttgtgacataattcgTTTATTGAGCACCTCCTATCAAtcaagcactgtgctaggctctgg	mmu-miR-325-5p	CCTAGTAGGTGCTCAGTAAGTGT	5'	Diff	gp1a	.((((((((((((((..(((.(((((((((((((..(.((((...))))..)..))))))))))))).)))..))))))))))))))...........	86	42.9	-41.6	0	0	0	1379	1212	1185	0	0	0	266.947	235.179	231.136	middle
204	346	mmu-miR-325-3p_R-2	TTTATTGAGCACCTCCTATC	20	chrX	-	105379082	105379179	atatagtgcttggttCCTAGTAGGTGCTCAGTAAGTgtttgtgacataattcgTTTATTGAGCACCTCCTATCaatcaagcactgtgctaggctctgg	6	mmu-mir-325,rno-mir-325,cgr-mir-325,cfa-mir-325,ssc-mir-325,ocu-mir-325,	mmu-mir-325	atatagtgcttggttCCTAGTAGGTGCTCAGTAAGTGTttgtgacataattcgTTTATTGAGCACCTCCTATCAAtcaagcactgtgctaggctctgg	mmu-miR-325-3p	TTTATTGAGCACCTCCTATCAA	3'	Diff	gp1a	.((((((((((((((..(((.(((((((((((((..(.((((...))))..)..))))))))))))).)))..))))))))))))))...........	86	42.9	-41.6	0	0	0	589	656	578	0	0	0	114.019	127.292	112.74	middle
205	347	mmu-miR-326-3p	CCTCTGGGCCCTTCCTCCAGT	21	chr7	+	99552265	99552363	gagcctcatctgtctgttgggctgggggcagggcctttgtgaaggcgggttatgctcagatcgCCTCTGGGCCCTTCCTCCAGTcccgaggcagattta	12	mmu-mir-326,rno-mir-326,cpo-mir-326,cgr-mir-326,hsa-mir-326,ppy-mir-326,bta-mir-326,ptr-mir-326,ssc-mir-326,ggo-mir-326,ocu-mir-326,chi-mir-326,	mmu-mir-326	ctcatctgtctgttgggctGGGGGCAGGGCCTTTGTGAAGGCGggttatgctcagatcgCCTCTGGGCCCTTCCTCCAGTcccgaggcagattta	mmu-miR-326-3p	CCTCTGGGCCCTTCCTCCAGT	3'	Yes	gp1a	.......((((((((...((((((((((.(((((((......((((((............))))))..))))))).))))))))))..))))))))...	89	60.6	-50.9	0	0	0	572	699	564	0	0	0	110.728	135.635	110.009	middle
206	348	mmu-miR-328-3p	CTGGCCCTCTCTGCCCTTCCGT	22	chr8	-	105308364	105308470	aagtcctgggctgtctcggagcctggggcaggggggcaggaggggctcagggagaaagtatctacagcccCTGGCCCTCTCTGCCCTTCCGTcccctgtccccaagt	18	mmu-mir-328,rno-mir-328a,cgr-mir-328,hsa-mir-328,bta-mir-328,eca-mir-328,ptr-mir-328,ppy-mir-328,mml-mir-328,cja-mir-328,cfa-mir-328,ggo-mir-328,dno-mir-328,ocu-mir-328,chi-mir-328,tch-mir-328,ppa-mir-328,mmr-mir-328,	mmu-mir-328	ctgtctcggagcctggggcaGGGGGGCAGGAGGGGCTCAGGGagaaagtatctacagcccCTGGCCCTCTCTGCCCTTCCGTcccctgtccccaagt	mmu-miR-328-3p	CTGGCCCTCTCTGCCCTTCCGT	3'	Yes	gp1a	..(..(((((....)))))..).((((((((((((((((..(((((.((((((((.....))).....))))))))))..))))).......)))))).)))))...	81	66.4	-55.5	5	13	11	3341	3205.5	3148.5	26.5245	60.3413	58.2039	646.751	622.002	614.12	middle
207	349	mmu-miR-329-5p_R+2	AGAGGTTTTCTGGGTCTCTGTTTC	24	chr12	+	109713481	109713577	tgttcgcttctggtaccggaagAGAGGTTTTCTGGGTCTCTGTTTCtttgatgagaatgaAACACACCCAGCTAACCTTTTTttcagtatcaaatcc	3	mmu-mir-329,rno-mir-329,mml-mir-329-2,	mmu-mir-329	tgttcgcttctggtaccggaagAGAGGTTTTCTGGGTCTCTGTTtctttgatgagaatgaAACACACCCAGCTAACCTTTTTttcagtatcaaatcc	mmu-miR-329-5p	AGAGGTTTTCTGGGTCTCTGTT	5'	Diff	gp1a	..........((((((.((((((((((((..((((((...(((((((((.....))).)))))).))))))..)))))))))))).)))))).....	82	42.3	-36.6	0	0	0	20	26	8	0	0	0	3.8716	5.04509	1.56041	low
207	350	mmu-miR-329-3p	AACACACCCAGCTAACCTTTTT	22	chr12	+	109713481	109713577	tgttcgcttctggtaccggaagAGAGGTTTTCTGGGTCTCTGTTTCtttgatgagaatgaAACACACCCAGCTAACCTTTTTttcagtatcaaatcc	3	mmu-mir-329,rno-mir-329,mml-mir-329-2,	mmu-mir-329	tgttcgcttctggtaccggaagAGAGGTTTTCTGGGTCTCTGTTtctttgatgagaatgaAACACACCCAGCTAACCTTTTTttcagtatcaaatcc	mmu-miR-329-3p	AACACACCCAGCTAACCTTTTT	3'	Yes	gp1a	..........((((((.((((((((((((..((((((...(((((((((.....))).)))))).))))))..)))))))))))).)))))).....	82	42.3	-36.6	0	0	0	103	116	64	0	0	0	19.9388	22.5089	12.4833	middle
208	351	mmu-miR-330-5p_R-1	TCTCTGGGCCTGTGTCTTAGG	21	chr7	+	19181454	19181567	tcgtgctgtgtgaccctttggcgatctctgccTCTCTGGGCCTGTGTCTTAGGctcttcaagatccaacgagCAAAGCACAGGGCCTGCAGAGAggtagcgctctgctccttac	14	mmu-mir-330,rno-mir-330,cgr-mir-330,hsa-mir-330,ppy-mir-330,mml-mir-330,bta-mir-330,eca-mir-330,ptr-mir-330,cfa-mir-330,efu-mir-330,ssc-mir-330,ggo-mir-330,chi-mir-330,	mmu-mir-330	gaccctttggcgatctctgccTCTCTGGGCCTGTGTCTTAGGCtcttcaagatccaacgaGCAAAGCACAGGGCCTGCAGAGAggtagcgctctgctc	mmu-miR-330-5p	TCTCTGGGCCTGTGTCTTAGGC	5'	Diff	gp1a	...................((((....(((((((((((((((((((.(((..((((.............)))).))))))).))))..)))))))))))))))...........	84	57	-41	8	5	5	225	167	201	42.4392	23.2082	26.4563	43.5555	32.405	39.2054	middle
208	352	mmu-miR-330-3p_L-1	CAAAGCACAGGGCCTGCAGAGA	22	chr7	+	19181454	19181567	tcgtgctgtgtgaccctttggcgatctctgccTCTCTGGGCCTGTGTCTTAGGctcttcaagatccaacgagCAAAGCACAGGGCCTGCAGAGAggtagcgctctgctccttac	14	mmu-mir-330,rno-mir-330,cgr-mir-330,hsa-mir-330,ppy-mir-330,mml-mir-330,bta-mir-330,eca-mir-330,ptr-mir-330,cfa-mir-330,efu-mir-330,ssc-mir-330,ggo-mir-330,chi-mir-330,	mmu-mir-330	gaccctttggcgatctctgccTCTCTGGGCCTGTGTCTTAGGCtcttcaagatccaacgaGCAAAGCACAGGGCCTGCAGAGAggtagcgctctgctc	mmu-miR-330-3p	GCAAAGCACAGGGCCTGCAGAGA	3'	Diff	gp1a	...................((((....(((((((((((((((((((.(((..((((.............)))).))))))).))))..)))))))))))))))...........	84	57	-41	31	30	23	214	142	128	164.452	139.249	121.699	41.4261	27.554	24.9666	middle
209	353	mmu-miR-331-5p_R-2	CTAGGTATGGTCCCAGGGAT	20	chr10	-	93963763	93963873	cactcccaaggagtctggttttgtttgggtttgttCTAGGTATGGTCCCAGGGATcccagatcaaaccagGCCCCTGGGCCTATCCTAGAaccaacctaaacccgtgcatc	21	mmu-mir-331,rno-mir-331,cpo-mir-331,cgr-mir-331,hsa-mir-331,bta-mir-331,cfa-mir-331,eca-mir-331,ptr-mir-331,ppy-mir-331,mml-mir-331,cja-mir-331,efu-mir-331,ssc-mir-331,ggo-mir-331,pal-mir-331,dno-mir-331,ocu-mir-331,chi-mir-331,nle-mir-331,aja-mir-331,	mmu-mir-331	gagtctggttttgtttgggtttgttCTAGGTATGGTCCCAGGGATCCcagatcaaaccagGCCCCTGGGCCTATCCTAGAAccaacctaaacccgt	mmu-miR-331-5p	CTAGGTATGGTCCCAGGGATCC	5'	Diff	gp1a	.(((((...)))))...((...(((((((((.((((((((.((((.(((((((..(.............)..))))))).)))))))))))).)))))))))....))...	91	53.2	-48.2	11	15	15	129	96	118	58.3539	69.6246	79.369	24.9718	18.628	23.0161	middle
209	354	mmu-miR-331-3p_R-1	GCCCCTGGGCCTATCCTAGA	20	chr10	-	93963763	93963873	cactcccaaggagtctggttttgtttgggtttgttCTAGGTATGGTCCCAGGGATcccagatcaaaccagGCCCCTGGGCCTATCCTAGAaccaacctaaacccgtgcatc	21	mmu-mir-331,rno-mir-331,cpo-mir-331,cgr-mir-331,hsa-mir-331,bta-mir-331,cfa-mir-331,eca-mir-331,ptr-mir-331,ppy-mir-331,mml-mir-331,cja-mir-331,efu-mir-331,ssc-mir-331,ggo-mir-331,pal-mir-331,dno-mir-331,ocu-mir-331,chi-mir-331,nle-mir-331,aja-mir-331,	mmu-mir-331	gagtctggttttgtttgggtttgttCTAGGTATGGTCCCAGGGATCCcagatcaaaccagGCCCCTGGGCCTATCCTAGAAccaacctaaacccgt	mmu-miR-331-3p	GCCCCTGGGCCTATCCTAGAA	3'	Diff	gp1a	.(((((...)))))...((...(((((((((.((((((((.((((.(((((((..(.............)..))))))).)))))))))))).)))))))))....))...	91	53.2	-48.2	0	0	0	477	543	519	0	0	0	92.3377	105.365	101.232	middle
210	355	mmu-miR-335-5p_R-2	TCAAGAGCAATAACGAAAAAT	21	chr6	+	30741299	30741396	tcttttgggcgggggTCAAGAGCAATAACGAAAAATgtttgtttttcgtaaaccgTTTTTCATTATTGCTCCTGACCccctctcatgggttatagcca	14	mmu-mir-335,rno-mir-335,cpo-mir-335,cfa-mir-335,pal-mir-335,dno-mir-335,ocu-mir-335,tch-mir-335,bta-mir-335,eca-mir-335,cja-mir-335,efu-mir-335,ssc-mir-335,chi-mir-335,	mmu-mir-335	tcttttgggcgggggTCAAGAGCAATAACGAAAAATGTttgtttttcgtaaaccgTTTTTCATTATTGCTCCTGACCccctctcatgggttatagcca	mmu-miR-335-5p	TCAAGAGCAATAACGAAAAATGT	5'	Diff	gp1a	.....((((.((((((((.(((((((((.((((((((...((((.....)))))))))))).))))))))).)))))))).))))..(((....))).	80	42.9	-45.2	85	72	71	289898	251230	226178	450.917	334.198	375.68	56118.5	48749.2	44116.4	high
210	356	mmu-miR-335-3p	TTTTTCATTATTGCTCCTGACC	22	chr6	+	30741299	30741396	tcttttgggcgggggTCAAGAGCAATAACGAAAAATgtttgtttttcgtaaaccgTTTTTCATTATTGCTCCTGACCccctctcatgggttatagcca	14	mmu-mir-335,rno-mir-335,cpo-mir-335,cfa-mir-335,pal-mir-335,dno-mir-335,ocu-mir-335,tch-mir-335,bta-mir-335,eca-mir-335,cja-mir-335,efu-mir-335,ssc-mir-335,chi-mir-335,	mmu-mir-335	tcttttgggcgggggTCAAGAGCAATAACGAAAAATGTttgtttttcgtaaaccgTTTTTCATTATTGCTCCTGACCccctctcatgggttatagcca	mmu-miR-335-3p	TTTTTCATTATTGCTCCTGACC	3'	Yes	gp1a	.....((((.((((((((.(((((((((.((((((((...((((.....)))))))))))).))))))))).)))))))).))))..(((....))).	80	42.9	-45.2	0	0	0	31396	31273	28201	0	0	0	6077.64	6068.28	5500.65	high
211	357	mmu-miR-337-5p	CGGCGTCATGCAGGAGTTGATT	22	chr12	+	109585789	109585886	cagtgtagtgagaagttggggggtgggaaCGGCGTCATGCAGGAGTTGATTgcacagccatTCAGCTCCTATATGATGCCTTTcttcacccccttcaa	3	mmu-mir-337,rno-mir-337,cpo-mir-337,	mmu-mir-337	cagtgtagtgagaagttggggggtgggaaCGGCGTCATGCAGGAGTTGATTgcacagccatTCAGCTCCTATATGATGCCTTTcttcacccccttca	mmu-miR-337-5p	CGGCGTCATGCAGGAGTTGATT	5'	Yes	gp1a	.................((((((((((((.((((((((..(((((((((.((......)).)))))))))..)))))))).))).)))))))))....	77	52	-49.2	0	0	0	92	77	61	0	0	0	17.8094	14.9412	11.8981	middle
211	358	mmu-miR-337-3p	TCAGCTCCTATATGATGCCTTT	22	chr12	+	109585789	109585886	cagtgtagtgagaagttggggggtgggaaCGGCGTCATGCAGGAGTTGATTgcacagccatTCAGCTCCTATATGATGCCTTTcttcacccccttcaa	3	mmu-mir-337,rno-mir-337,cpo-mir-337,	mmu-mir-337	cagtgtagtgagaagttggggggtgggaaCGGCGTCATGCAGGAGTTGATTgcacagccatTCAGCTCCTATATGATGCCTTTcttcacccccttca	mmu-miR-337-3p	TCAGCTCCTATATGATGCCTTT	3'	Yes	gp1a	.................((((((((((((.((((((((..(((((((((.((......)).)))))))))..)))))))).))).)))))))))....	77	52	-49.2	0	0	0	65	64	75	0	0	0	12.5827	12.4187	14.6289	middle
212	359	mmu-miR-338-5p_R-1	AACAATATCCTGGTGCTGAGT	21	chr11	-	120014764	120014868	cagctccaacgctgcacaggccgtcctccccAACAATATCCTGGTGCTGAGTgggtgcacagtgacTCCAGCATCAGTGATTTTGTTgaagagggcagctgccag	18	mmu-mir-338,rno-mir-338,cpo-mir-338,cgr-mir-338,hsa-mir-338,bta-mir-338,chi-mir-338,eca-mir-338,ptr-mir-338,mdo-mir-338,ppy-mir-338,mml-mir-338,cja-mir-338,cfa-mir-338,efu-mir-338,ssc-mir-338,ggo-mir-338,pal-mir-338,	mmu-mir-338	caacgctgcacaggccgtcctccccAACAATATCCTGGTGCTGAGTGggtgcacagtgacTCCAGCATCAGTGATTTTGTTGaagagggcagctgcca	mmu-miR-338-5p	AACAATATCCTGGTGCTGAGTG	5'	Diff	gp1a	((((......))))....(((.((((((..((((((.((((((((((((...((((........))))))))))))).))).))))))..)))))).))).....	82	57.1	-44.3	0	0	0	413	403	313	0	0	0	79.9486	78.1989	61.0511	middle
212	360	mmu-miR-338-3p_R-1	TCCAGCATCAGTGATTTTGTT	21	chr11	-	120014764	120014868	cagctccaacgctgcacaggccgtcctccccAACAATATCCTGGTGCTGAGTgggtgcacagtgacTCCAGCATCAGTGATTTTGTTgaagagggcagctgccag	18	mmu-mir-338,rno-mir-338,cpo-mir-338,cgr-mir-338,hsa-mir-338,bta-mir-338,chi-mir-338,eca-mir-338,ptr-mir-338,mdo-mir-338,ppy-mir-338,mml-mir-338,cja-mir-338,cfa-mir-338,efu-mir-338,ssc-mir-338,ggo-mir-338,pal-mir-338,	mmu-mir-338	caacgctgcacaggccgtcctccccAACAATATCCTGGTGCTGAGTGggtgcacagtgacTCCAGCATCAGTGATTTTGTTGaagagggcagctgcca	mmu-miR-338-3p	TCCAGCATCAGTGATTTTGTTG	3'	Diff	gp1a	((((......))))....(((.((((((..((((((.((((((((((((...((((........))))))))))))).))).))))))..)))))).))).....	82	57.1	-44.3	0	0	0	774	644	687	0	0	0	149.831	124.963	134	middle
213	361	mmu-miR-339-5p_R-3	TCCCTGTCCTCCAGGAGCTC	20	chr5	-	139369650	139369745	acggggtggccactaTCCCTGTCCTCCAGGAGCTCacgtatgcctgcctgTGAGCGCCTCGGCGACAGAGCcggtgtccacccctgcactgtccac	4	mmu-mir-339,rno-mir-339,cpo-mir-339,cgr-mir-339,	mmu-mir-339	acggggtggccactaTCCCTGTCCTCCAGGAGCTCACGtatgcctgcctgTGAGCGCCTCGGCGACAGAGCCGgtgtccacccctgcactgtccac	mmu-miR-339-5p	TCCCTGTCCTCCAGGAGCTCACG	5'	Diff	gp1a	..(((((((.((((....(((((..(((((.(((((((((....)))..)))))).))).)).)))))....)))).)))))))............	82	66.7	-43.2	84	158	113	2993	3110	3273	445.612	733.379	597.913	579.385	603.471	638.404	middle
213	362	mmu-miR-339-3p_R-2	TGAGCGCCTCGGCGACAGAGC	21	chr5	-	139369650	139369745	acggggtggccactaTCCCTGTCCTCCAGGAGCTCacgtatgcctgcctgTGAGCGCCTCGGCGACAGAGCcggtgtccacccctgcactgtccac	4	mmu-mir-339,rno-mir-339,cpo-mir-339,cgr-mir-339,	mmu-mir-339	acggggtggccactaTCCCTGTCCTCCAGGAGCTCACGtatgcctgcctgTGAGCGCCTCGGCGACAGAGCCGgtgtccacccctgcactgtccac	mmu-miR-339-3p	TGAGCGCCTCGGCGACAGAGCCG	3'	Diff	gp1a	..(((((((.((((....(((((..(((((.(((((((((....)))..)))))).))).)).)))))....)))).)))))))............	82	66.7	-43.2	0	0	0	353	353	342	0	0	0	68.3338	68.4968	66.7076	middle
214	363	mmu-miR-340-5p	TTATAAAGCAATGAGACTGATT	22	chr11	+	50069702	50069811	caattgtacttggtgtgaTTATAAAGCAATGAGACTGATTgtcatatgtcgtttgtgggaTCCGTCTCAGTTACTTTATAGCcatacctggtatcttaacaccacagatc	25	mmu-mir-340,rno-mir-340-2,rno-mir-340-1,cpo-mir-340,cgr-mir-340,hsa-mir-340,bta-mir-340,eca-mir-340,ptr-mir-340,ppy-mir-340,mml-mir-340,cja-mir-340,cfa-mir-340,ssc-mir-340-2,ssc-mir-340-1,ggo-mir-340,pal-mir-340,dno-mir-340,ocu-mir-340,chi-mir-340,ppa-mir-340,nle-mir-340,dma-mir-340,oga-mir-340,mmr-mir-340,	mmu-mir-340	caattgtacttggtgtgaTTATAAAGCAATGAGACTGATTgtcatatgtcgtttgtgggaTCCGTCTCAGTTACTTTATAGCcatacctggtatctta	mmu-miR-340-5p	TTATAAAGCAATGAGACTGATT	5'	Yes	gp1a	.....((((..((((((..(((((((...((((((.(((...((((.......))))..))).))))))....)))))))..))))))..))))................	89	39.1	-31.3	90	84	111	166	171	167	477.441	389.898	587.33	32.1343	33.1812	32.5736	middle
214	364	mmu-miR-340-3p	TCCGTCTCAGTTACTTTATAGC	22	chr11	+	50069702	50069811	caattgtacttggtgtgaTTATAAAGCAATGAGACTGATTgtcatatgtcgtttgtgggaTCCGTCTCAGTTACTTTATAGCcatacctggtatcttaacaccacagatc	25	mmu-mir-340,rno-mir-340-2,rno-mir-340-1,cpo-mir-340,cgr-mir-340,hsa-mir-340,bta-mir-340,eca-mir-340,ptr-mir-340,ppy-mir-340,mml-mir-340,cja-mir-340,cfa-mir-340,ssc-mir-340-2,ssc-mir-340-1,ggo-mir-340,pal-mir-340,dno-mir-340,ocu-mir-340,chi-mir-340,ppa-mir-340,nle-mir-340,dma-mir-340,oga-mir-340,mmr-mir-340,	mmu-mir-340	caattgtacttggtgtgaTTATAAAGCAATGAGACTGATTgtcatatgtcgtttgtgggaTCCGTCTCAGTTACTTTATAGCcatacctggtatctta	mmu-miR-340-3p	TCCGTCTCAGTTACTTTATAGC	3'	Yes	gp1a	.....((((..((((((..(((((((...((((((.(((...((((.......))))..))).))))))....)))))))..))))))..))))................	89	39.1	-31.3	0	0	0	8	8	8	0	0	0	1.54864	1.55234	1.56041	low
215	365	mmu-mir-341-p3	TCGATCGGTCGGTCGGTCAGT	21	chr12	+	109611500	109611595	aaaatgatgatgtcagttggccggtcggccgatcgctcggtctgtcagtcagtcggtcggTCGATCGGTCGGTCGGTCAGTcggcttcctgtcttc	2	mmu-mir-341,rno-mir-341,	mmu-mir-341	aaaatgatgatgtcagttggcCGGTCGGCCGATCGCTCGGTCtgtcagtcagtcggTCGGTCGATCGGTCGGTCGGTcagtcggcttcctgtcttc	mmu-mir-341-p3	TCGATCGGTCGGTCGGTcagt	3'	New	gp1a	.....(((((.(((..(((((((..((((((((((..(((.(((.........))))))..))))))))))..)))))))..))).))..)))...	88	59.4	-45.6	0	0	0	174	169	173	0	0	0	33.6829	32.7931	33.7439	middle
216	366	mmu-miR-342-5p_R-1	AGGGGTGCTATCTGTGATTGA	21	chr12	+	108658616	108658718	ctgtgaaaatgggctcaaggtgAGGGGTGCTATCTGTGATTGAgggacatggtcaatggaattgTCTCACACAGAAATCGCACCCGTcaccttggcctgctga	21	mmu-mir-342,rno-mir-342,cpo-mir-342,cgr-mir-342,hsa-mir-342,ppy-mir-342,mml-mir-342,eca-mir-342,ptr-mir-342,cja-mir-342,cfa-mir-342,efu-mir-342,ssc-mir-342,ggo-mir-342,pal-mir-342,dno-mir-342,ocu-mir-342,tch-mir-342,ppa-mir-342,oga-mir-342,mmr-mir-342,	mmu-mir-342	gaaaatgggctcaaggtgAGGGGTGCTATCTGTGATTGAGggacatggtcaatggaattgTCTCACACAGAAATCGCACCCGTcaccttggcctgctga	mmu-miR-342-5p	AGGGGTGCTATCTGTGATTGAG	5'	Diff	gp1a	..........((((.((((((((.((((((..((((((.....((((((...((....))..)))))).))))))....)))))).)))))))))))).....	88	51.5	-48.8	0	0	0	174	181	213	0	0	0	33.6829	35.1216	41.546	middle
216	367	mmu-miR-342-3p	TCTCACACAGAAATCGCACCCGT	23	chr12	+	108658616	108658718	ctgtgaaaatgggctcaaggtgAGGGGTGCTATCTGTGATTGAgggacatggtcaatggaattgTCTCACACAGAAATCGCACCCGTcaccttggcctgctga	21	mmu-mir-342,rno-mir-342,cpo-mir-342,cgr-mir-342,hsa-mir-342,ppy-mir-342,mml-mir-342,eca-mir-342,ptr-mir-342,cja-mir-342,cfa-mir-342,efu-mir-342,ssc-mir-342,ggo-mir-342,pal-mir-342,dno-mir-342,ocu-mir-342,tch-mir-342,ppa-mir-342,oga-mir-342,mmr-mir-342,	mmu-mir-342	gaaaatgggctcaaggtgAGGGGTGCTATCTGTGATTGAGggacatggtcaatggaattgTCTCACACAGAAATCGCACCCGTcaccttggcctgctga	mmu-miR-342-3p	TCTCACACAGAAATCGCACCCGT	3'	Yes	gp1a	..........((((.((((((((.((((((..((((((.....((((((...((....))..)))))).))))))....)))))).)))))))))))).....	88	51.5	-48.8	6	23	11	29112	24536	22852	31.8294	106.758	58.2039	5635.5	4761.02	4457.32	high
217	368	mmu-miR-344g-5p	AGTCAGGCTCCTGGCAGGAGT	21	chr7	-	61982287	61982365	aatttctgccAGTCAGGCTCCTGGCAGGAGTcctgctctcagctggttccaggCTCTAGCCAGGGGCTTGACTgcaagc	2	mmu-mir-344g,rno-mir-344g,	mmu-mir-344g	tgccAGTCAGGCTCCTGGCAGGAGTcctgctctcagctggttcCAGGCTCTAGCCAGGGGCTTGActgcaa	mmu-miR-344g-5p	AGTCAGGCTCCTGGCAGGAGT	5'	Yes	gp1a	......((.((((((((((((((((..(((.((((...((....))...)))))))..))))))))))))))))))...	70	59.5	-44	0	0	0	6	0	0	0	0	0	1.16148	0	0	low
217	369	mmu-mir-344g-p3	CTCTAGCCAGGGGCTTGACT	20	chr7	-	61982287	61982365	aatttctgccAGTCAGGCTCCTGGCAGGAGTcctgctctcagctggttccaggCTCTAGCCAGGGGCTTGACTgcaagc	2	mmu-mir-344g,rno-mir-344g,	mmu-mir-344g	tgccAGTCAGGCTCCTGGCAGGAGTcctgctctcagctggttcCAGGCTCTAGCCAGGGGCTTGActgcaa	mmu-mir-344g-p3	CTCTAGCCAGGGGCTTGAct	3'	New	gp1a	......((.((((((((((((((((..(((.((((...((....))...)))))))..))))))))))))))))))...	70	59.5	-44	0	0	0	54	104	85	0	0	0	10.4533	20.1804	16.5794	middle
218	370	mmu-mir-344d-3-p5	CAGGCTAGTGGTTATACTCCAGGA	24	chr7	-	61726249	61726328	agatttcatcagtCAGGCTAGTGGTTATACTCCAGGActtatctggtcctgGATATAACCACTGCCAGACTGAatggtgc	1	mmu-mir-344d-3,	mmu-mir-344d-3	agatttcatcAGTCAGGCTAGTGGTTATACTCCaggacttatctggtcctgGATATAACCACTGCCAGACTGAatggtgc	mmu-mir-344d-3-p5	CAGGCTAGTGGTTATACTCCagga	5'	New	gp1a	.....(((((((((.(((.((((((((((.(((((((((.....)))))))))))))))))))))).)))))).)))...	72	46.2	-45.2	0	0	0	87	74	55	0	0	0	16.8415	14.3591	10.7278	middle
218	371	mmu-miR-344d-3p	GATATAACCACTGCCAGACTGA	22	chr7	-	61726249	61726328	agatttcatcagtCAGGCTAGTGGTTATACTCCAGGActtatctggtcctgGATATAACCACTGCCAGACTGAatggtgc	1	mmu-mir-344d-3,	mmu-mir-344d-3	agatttcatcAGTCAGGCTAGTGGTTATACTCCaggacttatctggtcctgGATATAACCACTGCCAGACTGAatggtgc	mmu-miR-344d-3p	GATATAACCACTGCCAGACTGA	3'	Yes	gp1a	.....(((((((((.(((.((((((((((.(((((((((.....)))))))))))))))))))))).)))))).)))...	72	46.2	-45.2	0	0	0	2906	2845	2703.33	0	0	0	562.544	552.05	527.289	middle
219	372	mmu-miR-344d-3p	GATATAACCACTGCCAGACTGA	22	chr7	-	61685272	61685351	agatttcattagtctggttgctggctatattccaggacttatctggtcctgGATATAACCACTGCCAGACTGAatggtgc	1	mmu-mir-344d-2,	mmu-mir-344d-2	agatttcattAGTCTGGTTGCTGGCTATATTCCAggacttatctggtcctgGATATAACCACTGCCAGACTGAatggtgc	mmu-miR-344d-3p	GATATAACCACTGCCAGACTGA	3'	Yes	gp1a	.....(((((((((((((...(((.(((((.((((((((.....))))))))))))).)))..)))))))))).)))...	72	45	-37.6	0	0	0	2906	2845	2703.33	0	0	0	562.544	552.05	527.289	middle
220	373	mmu-miR-344b-3p	CATTTAGCCAAAGCCTGACTGT	22	chr7	-	61790519	61790581	atcagtcaggctcctggctaaagttcagctttcagctgCATTTAGCCAAAGCCTGACTGTaag	1	mmu-mir-344b,	mmu-mir-344b	atcAGTCAGGCTCCTGGCTAAAGTTCagctttcagctgCATTTAGCCAAAGCCTGACTGTaag	mmu-miR-344b-3p	CATTTAGCCAAAGCCTGACTGT	3'	Yes	gp1a	..((((((((((..((((((((...((((.....))))..)))))))).))))))))))....	57	47.6	-35.1	0	0	0	1356	1136	1217	0	0	0	262.495	220.432	237.378	middle
221	374	mmu-miR-344d-3p	GATATAACCACTGCCAGACTGA	22	chr7	-	61683124	61683192	atcagtcaggctgctggctatacaccaggacttatctggtcctgGATATAACCACTGCCAGACTGAaag	1	mmu-mir-344d-1,	mmu-mir-344d-1	atcAGTCAGGCTGCTGGCTATACACCAggacttatctggtcctgGATATAACCACTGCCAGACTGAaag	mmu-miR-344d-3p	GATATAACCACTGCCAGACTGA	3'	Yes	gp1a	.((((((.(((...(((.((((..((((((((.....)))))))).)))).)))..))).))))))...	65	49.3	-32.6	0	0	0	2906	2845	2703.33	0	0	0	562.544	552.05	527.289	middle
222	375	mmu-miR-344e-5p_L+1R+1	TCAGGCTTCTGGCTATATTCCA	22	chr7	-	61735537	61735602	cagTCAGGCTTCTGGCTATATTCCAggacttacctggtcctgGATATAACCAAAGCCTGACTATat	1	mmu-mir-344e,	mmu-mir-344e	cagtCAGGCTTCTGGCTATATTCCaggacttacctggtcctgGATATAACCAAAGCCTGACTATat	mmu-miR-344e-5p	CAGGCTTCTGGCTATATTCC	5'	Diff	gp1a	.((((((((((.(((.(((((.((((((((.....))))))))))))).)))))))))))))....	61	45.5	-38.4	0	0	0	0	14	0	0	0	0	0	2.71659	0	low
222	376	mmu-miR-344e-3p	GATATAACCAAAGCCTGACTAT	22	chr7	-	61735537	61735602	cagTCAGGCTTCTGGCTATATTCCAggacttacctggtcctgGATATAACCAAAGCCTGACTATat	1	mmu-mir-344e,	mmu-mir-344e	cagtCAGGCTTCTGGCTATATTCCaggacttacctggtcctgGATATAACCAAAGCCTGACTATat	mmu-miR-344e-3p	GATATAACCAAAGCCTGACTAT	3'	Yes	gp1a	.((((((((((.(((.(((((.((((((((.....))))))))))))).)))))))))))))....	61	45.5	-38.4	0	0	0	108	122	132	0	0	0	20.9067	23.6731	25.7468	middle
223	377	mmu-miR-344f-3p_1ss21CT	CTCTAGCCAGGACCTGACTAT	21	chr7	-	62046181	62046248	ccagtcagtctcctggctggagtccagctctaagctggttccaggCTCTAGCCAGGACCTGACTACaa	1	mmu-mir-344f,	mmu-mir-344f	ccAGTCAGTCTCCTGGCTGGAGTCcagctctaagctggttccaggCTCTAGCCAGGACCTGACTACaa	mmu-miR-344f-3p	CTCTAGCCAGGACCTGACTAC	3'	Diff	gp1a	..((((((..((((((((((((((((((.....)))))......))))))))))))).))))))....	62	57.4	-39.4	0	0	0	168	200	167	0	0	0	32.5215	38.8084	32.5736	middle
224	378	mmu-miR-344c-5p	AGTCAGGCTGCTGGCTAGAGTAC	23	chr7	-	61837311	61837402	ctgcaagggtttttttcAGTCAGGCTGCTGGCTAGAGTACagctatcagctggtaccTGATCTAGTCAAAGCCTGACAGTaaactgctccag	1	mmu-mir-344c,	mmu-mir-344c	ctgcaagggtttttttcAGTCAGGCTGCTGGCTAGAGTACagctatcagctggtaccTGATCTAGTCAAAGCCTGACAGTaaactgctccag	mmu-miR-344c-5p	AGTCAGGCTGCTGGCTAGAGTAC	5'	Yes	gp1a	..(((..((......)).((((((((..(((((((((((((((.....))).))))....)))))))).)))))))).......))).....	59	48.9	-36.4	0	0	0	0	0	6	0	0	0	0	0	1.17031	low
224	379	mmu-miR-344c-3p	TGATCTAGTCAAAGCCTGACAGT	23	chr7	-	61837311	61837402	ctgcaagggtttttttcAGTCAGGCTGCTGGCTAGAGTACagctatcagctggtaccTGATCTAGTCAAAGCCTGACAGTaaactgctccag	1	mmu-mir-344c,	mmu-mir-344c	ctgcaagggtttttttcAGTCAGGCTGCTGGCTAGAGTACagctatcagctggtaccTGATCTAGTCAAAGCCTGACAGTaaactgctccag	mmu-miR-344c-3p	TGATCTAGTCAAAGCCTGACAGT	3'	Yes	gp1a	..(((..((......)).((((((((..(((((((((((((((.....))).))))....)))))))).)))))))).......))).....	59	48.9	-36.4	0	0	0	330	349.333	331.667	0	0	0	63.8814	67.7854	64.6921	middle
225	380	mmu-miR-344-5p_L-2R-3	TCAGGCTCCTGGCTAGATTCC	21	chr7	-	61877770	61877864	ctgcagccagggtttttaccagTCAGGCTCCTGGCTAGATTCCaggtaccagctggtaccTGATCTAGCCAAAGCCTGACTGTaagccctgaaca	1	mmu-mir-344-1,	mmu-mir-344-1	ctgcagccagggtttttaccAGTCAGGCTCCTGGCTAGATTCCAGGtaccagctggtaccTGATCTAGCCAAAGCCTGACTGTaagccctgaaca	mmu-miR-344-5p	AGTCAGGCTCCTGGCTAGATTCCAGG	5'	Diff	gp1a	.......((((((((....((((((((((..(((((((((..((((((((....))))))))))))))))).)))))))))).))))))))....	84	53.7	-58.1	0	0	0	2.5	8	3	0	0	0	0.48395	1.55234	0.585154	low
225	381	mmu-miR-344-3p	TGATCTAGCCAAAGCCTGACTGT	23	chr7	-	61877770	61877864	ctgcagccagggtttttaccagTCAGGCTCCTGGCTAGATTCCaggtaccagctggtaccTGATCTAGCCAAAGCCTGACTGTaagccctgaaca	1	mmu-mir-344-1,	mmu-mir-344-1	ctgcagccagggtttttaccAGTCAGGCTCCTGGCTAGATTCCAGGtaccagctggtaccTGATCTAGCCAAAGCCTGACTGTaagccctgaaca	mmu-miR-344-3p	TGATCTAGCCAAAGCCTGACTGT	3'	Yes	gp1a	.......((((((((....((((((((((..(((((((((..((((((((....))))))))))))))))).)))))))))).))))))))....	84	53.7	-58.1	2.5	3.5	2.5	2931.5	2730.33	2597.17	13.2623	16.2457	13.2282	567.48	529.799	506.581	middle
226	382	mmu-miR-344-5p_L-2R-3	TCAGGCTCCTGGCTAGATTCC	21	chr7	-	61940010	61940116	gcagccagggtttttaccagTCAGGCTCCTGGCTAGATTCCaggtaccaactggtaccTGATCTAGCCAAAGCCTGACTGTaagctgcaaaagaaaaggaggactgc	4	mmu-mir-344-2,rno-mir-344a-1,rno-mir-344a-2,cgr-mir-344,	mmu-mir-344-2	tttttaccAGTCAGGCTCCTGGCTAGATTCCAGGtaccaactggtaccTGATCTAGCCAAAGCCTGACTGTaagctgcaa	mmu-miR-344-5p	AGTCAGGCTCCTGGCTAGATTCCAGG	5'	Diff	gp1a	(((((...(((....))).((((((((..(((((((((..((((((((....))))))))))))))))).)))))))).....)))))...................	59	51.4	-54.3	0	0	0	2.5	8	3	0	0	0	0.48395	1.55234	0.585154	low
226	383	mmu-miR-344-3p	TGATCTAGCCAAAGCCTGACTGT	23	chr7	-	61940010	61940116	gcagccagggtttttaccagTCAGGCTCCTGGCTAGATTCCaggtaccaactggtaccTGATCTAGCCAAAGCCTGACTGTaagctgcaaaagaaaaggaggactgc	4	mmu-mir-344-2,rno-mir-344a-1,rno-mir-344a-2,cgr-mir-344,	mmu-mir-344-2	tttttaccAGTCAGGCTCCTGGCTAGATTCCAGGtaccaactggtaccTGATCTAGCCAAAGCCTGACTGTaagctgcaa	mmu-miR-344-3p	TGATCTAGCCAAAGCCTGACTGT	3'	Yes	gp1a	(((((...(((....))).((((((((..(((((((((..((((((((....))))))))))))))))).)))))))).....)))))...................	59	51.4	-54.3	2.5	3.5	2.5	2931.5	2730.33	2597.17	13.2623	16.2457	13.2282	567.48	529.799	506.581	middle
227	384	mmu-mir-344i-p3_1ss21CT	CTCTAGCCAGGGTCTGACTAT	21	chr7	-	62085223	62085310	gggattttgcaagtcaggctcctggctggagtccagctctcagctgggtccaggCTCTAGCCAGGGTCTGACTACatgatgctcagta	1	mmu-mir-344i,	mmu-mir-344i	gggattttgcAAGTCAGGCTCCTGGCTGGAgtccagctctcagctgggtccaggctctagccagggtctgactacatgatgctcagta	mmu-mir-344i-p3	ctctagccagggtctgactac	3'	New	gp1a	(((((..((..((((((((.(((((((((((((((((.....)))))......)))))))))))))))))))).))..)).)))....	84	56.8	-46.4	0	0	0	13	8	0	0	0	0	2.51654	1.55234	0	low
228	385	mmu-miR-344h-3p	GGTATAACCAAAGCCCGACTGT	22	chr7	-	61739350	61739417	tgatcagtcaggcttctggctatattccaggacatacctggtcctgGGTATAACCAAAGCCCGACTGT	4	mmu-mir-344h-2,mmu-mir-344h-1,rno-mir-344b-2,rno-mir-344b-3,	mmu-mir-344h-2	CAGGCTTCTGGCTATATTCCaggacatacctggtcctgGGTATAACCAAAGCCCGACTGT	mmu-miR-344h-3p	GGTATAACCAAAGCCCGACTGT	3'	Yes	gp1a	....(((((.(((((.(((.((((.((((((((.......)))))))))))).)))))))).))))).	63	50	-33.9	0	0	0	7	12	17	0	0	0	1.35506	2.3285	3.31588	low
229	386	mmu-miR-345-5p_L+1R-2	TGCTGACCCCTAGTCCAGTGC	21	chr12	+	108836973	108837068	acccaagtccaggccTGCTGACCCCTAGTCCAGTGCttgtggtggctactgggcCCTGAACTAGGGGTCTGGAGAcctgggtttgatctccacagg	4	mmu-mir-345,rno-mir-345,cgr-mir-345,pal-mir-345,	mmu-mir-345	acccaagtccaggcctGCTGACCCCTAGTCCAGTGCTTgtggtggctactgggcCCTGAACTAGGGGTCTGGAGACctgggtttgatctccacagg	mmu-miR-345-5p	GCTGACCCCTAGTCCAGTGCTT	5'	Diff	gp1a	...(((..(((((.((.((((((((((((.(((.((..((((...))))...)).))).)))))))))).)))).)))))..)))...........	82	60.4	-43.6	0	0	0	1866	2001	1970	0	0	0	361.221	388.278	384.251	middle
229	387	mmu-miR-345-3p_R-1_1ss21AT	CCTGAACTAGGGGTCTGGAGT	21	chr12	+	108836973	108837068	acccaagtccaggccTGCTGACCCCTAGTCCAGTGCttgtggtggctactgggcCCTGAACTAGGGGTCTGGAGAcctgggtttgatctccacagg	4	mmu-mir-345,rno-mir-345,cgr-mir-345,pal-mir-345,	mmu-mir-345	acccaagtccaggcctGCTGACCCCTAGTCCAGTGCTTgtggtggctactgggcCCTGAACTAGGGGTCTGGAGACctgggtttgatctccacagg	mmu-miR-345-3p	CCTGAACTAGGGGTCTGGAGAC	3'	Diff	gp1a	...(((..(((((.((.((((((((((((.(((.((..((((...))))...)).))).)))))))))).)))).)))))..)))...........	82	60.4	-43.6	6	12	14	1699	1589	1535	31.8294	55.6997	74.0777	328.893	308.333	299.404	middle
230	388	mmu-miR-350-5p_R+2	AAAGTGCATGCGCTTTGGGAC	21	chr1	-	176772325	176772423	agatgccttgctcctacaagagtAAAGTGCATGCGCTTTGGGACagtgaggaaaataatgTTCACAAAGCCCATACACTTTCaccctttaggagagttg	7	mmu-mir-350,rno-mir-350-1,rno-mir-350-2,cpo-mir-350,cgr-mir-350,cfa-mir-350,ocu-mir-350,	mmu-mir-350	agatgccttgctcctacaagagtAAAGTGCATGCGCTTTGGGacagtgaggaaaataatgTTCACAAAGCCCATACACTTTCaccctttaggagagttg	mmu-miR-350-5p	AAAGTGCATGCGCTTTGGG	5'	Diff	gp1a	..........((((((.(((.((((((((.(((.(((((((((((.............))))).)))))).))).)))))).)).))))))))).....	84	44.4	-32.1	25	40	17	346	316	325	132.623	185.666	89.9515	66.9787	61.3173	63.3917	middle
230	389	mmu-miR-350-3p	TTCACAAAGCCCATACACTTTC	22	chr1	-	176772325	176772423	agatgccttgctcctacaagagtAAAGTGCATGCGCTTTGGGACagtgaggaaaataatgTTCACAAAGCCCATACACTTTCaccctttaggagagttg	7	mmu-mir-350,rno-mir-350-1,rno-mir-350-2,cpo-mir-350,cgr-mir-350,cfa-mir-350,ocu-mir-350,	mmu-mir-350	agatgccttgctcctacaagagtAAAGTGCATGCGCTTTGGGacagtgaggaaaataatgTTCACAAAGCCCATACACTTTCaccctttaggagagttg	mmu-miR-350-3p	TTCACAAAGCCCATACACTTTC	3'	Yes	gp1a	..........((((((.(((.((((((((.(((.(((((((((((.............))))).)))))).))).)))))).)).))))))))).....	84	44.4	-32.1	68	56	73	11037	10150	9417	360.733	259.932	386.262	2136.54	1969.53	1836.8	middle
231	390	mmu-miR-351-5p_R-3	TCCCTGAGGAGCCCTTTGAGC	21	chrX	-	53053255	53053353	catggcacctccgttTCCCTGAGGAGCCCTTTGAGCctggagtgaaaaaaaaaaacaGGTCAAGAGGCGCCTGGGAACtggagaagagtgttaaacttc	3	mmu-mir-351,rno-mir-351-1,rno-mir-351-2,	mmu-mir-351	catggcacctccgttTCCCTGAGGAGCCCTTTGAGCCTGgagtgaaaaaaaaaaacaGGTCAAGAGGCGCCTGGGAACtggagaagagtgttaaacttc	mmu-miR-351-5p	TCCCTGAGGAGCCCTTTGAGCCTG	5'	Diff	gp1a	....((((((((..(((((..(((.(((..((((.((((................))))))))..))).))))))))..))))....))))........	87	50.5	-35.1	0	0	0	10659	10601	10072	0	0	0	2063.37	2057.04	1964.56	middle
231	391	mmu-miR-351-3p	GGTCAAGAGGCGCCTGGGAAC	21	chrX	-	53053255	53053353	catggcacctccgttTCCCTGAGGAGCCCTTTGAGCctggagtgaaaaaaaaaaacaGGTCAAGAGGCGCCTGGGAACtggagaagagtgttaaacttc	3	mmu-mir-351,rno-mir-351-1,rno-mir-351-2,	mmu-mir-351	catggcacctccgttTCCCTGAGGAGCCCTTTGAGCCTGgagtgaaaaaaaaaaacaGGTCAAGAGGCGCCTGGGAACtggagaagagtgttaaacttc	mmu-miR-351-3p	GGTCAAGAGGCGCCTGGGAAC	3'	Yes	gp1a	....((((((((..(((((..(((.(((..((((.((((................))))))))..))).))))))))..))))....))))........	87	50.5	-35.1	0	0	0	35	23	20	0	0	0	6.7753	4.46297	3.90103	low
232	392	mmu-miR-361-5p	TTATCAGAATCTCCAGGGGTAC	22	chrX	-	113074810	113074894	ggaagcTTATCAGAATCTCCAGGGGTACttagtatttgaaaagtCCCCCAGGTGTGATTCTGATTTGTttccctctcctgctcct	20	mmu-mir-361,rno-mir-361,cpo-mir-361,cgr-mir-361,hsa-mir-361,ppy-mir-361,mml-mir-361,bta-mir-361,ptr-mir-361,cfa-mir-361,efu-mir-361,ssc-mir-361,pal-mir-361,dno-mir-361,ocu-mir-361,chi-mir-361,tch-mir-361,nle-mir-361,oga-mir-361,mmr-mir-361,	mmu-mir-361	gaagcTTATCAGAATCTCCAGGGGTACttagtatttgaaaagTCCCCCAGGTGTGATTCTGATTTGTttc	mmu-miR-361-5p	TTATCAGAATCTCCAGGGGTAC	5'	Yes	gp1a	((((((..(((((((((.((.((((.((((..........)))).)))).))...)))))))))..)))))).............	72	45.9	-32.2	17	17	29	5600	5625	5047	90.1834	78.9079	153.447	1084.05	1091.49	984.425	middle
232	393	mmu-miR-361-3p_L-1	CCCCCAGGTGTGATTCTGATTTGT	24	chrX	-	113074810	113074894	ggaagcTTATCAGAATCTCCAGGGGTACttagtatttgaaaagtCCCCCAGGTGTGATTCTGATTTGTttccctctcctgctcct	20	mmu-mir-361,rno-mir-361,cpo-mir-361,cgr-mir-361,hsa-mir-361,ppy-mir-361,mml-mir-361,bta-mir-361,ptr-mir-361,cfa-mir-361,efu-mir-361,ssc-mir-361,pal-mir-361,dno-mir-361,ocu-mir-361,chi-mir-361,tch-mir-361,nle-mir-361,oga-mir-361,mmr-mir-361,	mmu-mir-361	gaagcTTATCAGAATCTCCAGGGGTACttagtatttgaaaagTCCCCCAGGTGTGATTCTGATTTGTttc	mmu-miR-361-3p	TCCCCCAGGTGTGATTCTGATTTGT	3'	Diff	gp1a	((((((..(((((((((.((.((((.((((..........)))).)))).))...)))))))))..)))))).............	72	45.9	-32.2	0	0	0	443	362	349	0	0	0	85.756	70.2432	68.073	middle
233	394	mmu-miR-362-5p	AATCCTTGGAACCTAGGTGTGAAT	24	chrX	-	7241972	7242069	gagccttcttgcttgctccccctctcgAATCCTTGGAACCTAGGTGTGAATgctgcttcagtgcAACACACCTGTTCAAGGATTCaaagaggctgagc	8	mmu-mir-362,rno-mir-362,cgr-mir-362,bta-mir-362,eca-mir-362,mml-mir-362,chi-mir-362,oar-mir-362,	mmu-mir-362	ctcgAATCCTTGGAACCTAGGTGTGAATgctgcttcagtgcAACACACCTGTTCAAGGATTCAaa	mmu-miR-362-5p	AATCCTTGGAACCTAGGTGTGAAT	5'	Yes	gp1a	((((......))))((((..(((((.(((((((((((...((((((((..(((.((....))))).)))))))))))))))))))..)))))..))))	84	52	-42.5	0	0	0	899	785	713	0	0	0	174.029	152.323	139.072	middle
233	395	mmu-miR-362-3p_R-1	AACACACCTGTTCAAGGATTC	21	chrX	-	7241972	7242069	gagccttcttgcttgctccccctctcgAATCCTTGGAACCTAGGTGTGAATgctgcttcagtgcAACACACCTGTTCAAGGATTCaaagaggctgagc	8	mmu-mir-362,rno-mir-362,cgr-mir-362,bta-mir-362,eca-mir-362,mml-mir-362,chi-mir-362,oar-mir-362,	mmu-mir-362	ctcgAATCCTTGGAACCTAGGTGTGAATgctgcttcagtgcAACACACCTGTTCAAGGATTCAaa	mmu-miR-362-3p	AACACACCTGTTCAAGGATTCA	3'	Diff	gp1a	((((......))))((((..(((((.(((((((((((...((((((((..(((.((....))))).)))))))))))))))))))..)))))..))))	84	52	-42.5	11	10	20	2559	2526	2471	58.3539	46.4164	105.825	495.372	490.15	481.972	middle
234	396	mmu-miR-363-3p_R-1	AATTGCACGGTATCCATCTGT	21	chrX	-	52741687	52741773	ttttgctgttatcaggtggaacacgatgcaattttggttggtgtaataggaggaaAATTGCACGGTATCCATCTGTaaaccgcagga	15	mmu-mir-363,rno-mir-363,cpo-mir-363,hsa-mir-363,eca-mir-363,mdo-mir-363,ppy-mir-363,mml-mir-363,cfa-mir-363,ssc-mir-363-2,ssc-mir-363-1,pal-mir-363,dno-mir-363,tch-mir-363,ocu-mir-363,	mmu-mir-363	tgttatCAGGTGGAACACGATGCAATTTtggttggtgtaataggaggaaAATTGCACGGTATCCATCTGTAaacc	mmu-miR-363-3p	AATTGCACGGTATCCATCTGTA	3'	Diff	gp1a	(..(((.(((..((((((((((.((.(((((((((..((..........))..))))))))))))).))))))))..))).)))..)	87	42.5	-27.6	0	0	0	5	6	0	0	0	0	0.967901	1.16425	0	low
235	397	mmu-miR-365-3p	TAATGCCCCTAAAAATCCTTAT	22	chr11	+	79726400	79726511	agagtgatcaaggacagcaagaaaaatgagggactttcaggggcagctgtgtttcctgactcagtcaTAATGCCCCTAAAAATCCTTATtgttcttgcagtgtgcatcggag	22	mmu-mir-365-2,rno-mir-365,cpo-mir-365-2,pal-mir-365b,dno-mir-365-2,oga-mir-365-2,cgr-mir-365-2,hsa-mir-365b,ppy-mir-365-2,cfa-mir-365-2,bta-mir-365-2,chi-mir-365,eca-mir-365-1,ptr-mir-365-2,mml-mir-365-2,cja-mir-365-2,efu-mir-365-2,ssc-mir-365-2,ocu-mir-365-2,tch-mir-365b,nle-mir-365-2,mmr-mir-365-2,	mmu-mir-365-2	agagtgatcaaggacagcaagaaaaatgAGGGACTTTCAGGGGCAGCTGTGtttcctgactcagtcaTAATGCCCCTAAAAATCCTTATtgttcttgcagtgtgcatcggag	mmu-miR-365-3p	TAATGCCCCTAAAAATCCTTAT	3'	Yes	gp1a	....((((((...((.(((((((.((((((((..(((.(((((((((((.(((....))).)))).....))))))))))..)))))))).))))))).)).)).))))...	105	45.5	-39.1	6	8.5	5	416.5	430.5	427.5	31.8294	39.454	26.4563	80.6261	83.5351	83.3845	middle
236	398	mmu-miR-365-3p	TAATGCCCCTAAAAATCCTTAT	22	chr16	+	13453825	13453935	gccagctgattggttaccgcagggaaaatgagggacttttgggggcagatgtgtttccattccgctatcaTAATGCCCCTAAAAATCCTTATtgctcttgcagtattcctc	22	mmu-mir-365-1,cpo-mir-365-1,dno-mir-365-1,oga-mir-365-1,cgr-mir-365,hsa-mir-365a,eca-mir-365-2,ppy-mir-365-1,mml-mir-365-1,cfa-mir-365-1,bta-mir-365-1,ptr-mir-365-1,mdo-mir-365,cja-mir-365-1,efu-mir-365-1,ssc-mir-365-1,ggo-mir-365a,ocu-mir-365-1,tch-mir-365a-1,tch-mir-365a-2,nle-mir-365-1,mmr-mir-365-1,	mmu-mir-365-1	accgcagggaaaatgAGGGACTTTTGGGGGCAGATGTGtttccattccgctatcaTAATGCCCCTAAAAATCCTTATtgctcttgca	mmu-miR-365-3p	TAATGCCCCTAAAAATCCTTAT	3'	Yes	gp1a	(((((....)))))(((.((((((..((((((((..(((((((((((..((((...............)))).))))))))))).))))))))..)))))).)))......	91	46.8	-39.1	6	8.5	5	416.5	430.5	427.5	31.8294	39.454	26.4563	80.6261	83.5351	83.3845	middle
237	399	mmu-miR-369-5p	AGATCGACCGTGTTATATTCGC	22	chr12	+	109743411	109743512	ctctgctggtacttgaagggAGATCGACCGTGTTATATTCGCttggctgacttcgAATAATACATGGTTGATCTTTtctcagtatcaacgctcagcttggag	18	mmu-mir-369,rno-mir-369,cpo-mir-369,cgr-mir-369,hsa-mir-369,ppy-mir-369,mml-mir-369,bta-mir-369,ptr-mir-369,eca-mir-369,cja-mir-369,ggo-mir-369,pal-mir-369,tch-mir-369,ppa-mir-369,dno-mir-369,chi-mir-369,oar-mir-369,	mmu-mir-369	ggtacttgaagggAGATCGACCGTGTTATATTCGCttggctgacttcgAATAATACATGGTTGATCTTTtctcagtatc	mmu-miR-369-5p	AGATCGACCGTGTTATATTCGC	5'	Yes	gp1a	((((((((((((.((.((..(((((((((((((..((((((...((....)).))))))..)))))))))))).)..)))))))).......))))..))))	102	45.1	-34.2	0	0	0	85	108	98	0	0	0	16.4543	20.9565	19.115	middle
237	400	mmu-miR-369-3p	AATAATACATGGTTGATCTTT	21	chr12	+	109743411	109743512	ctctgctggtacttgaagggAGATCGACCGTGTTATATTCGCttggctgacttcgAATAATACATGGTTGATCTTTtctcagtatcaacgctcagcttggag	18	mmu-mir-369,rno-mir-369,cpo-mir-369,cgr-mir-369,hsa-mir-369,ppy-mir-369,mml-mir-369,bta-mir-369,ptr-mir-369,eca-mir-369,cja-mir-369,ggo-mir-369,pal-mir-369,tch-mir-369,ppa-mir-369,dno-mir-369,chi-mir-369,oar-mir-369,	mmu-mir-369	ggtacttgaagggAGATCGACCGTGTTATATTCGCttggctgacttcgAATAATACATGGTTGATCTTTtctcagtatc	mmu-miR-369-3p	AATAATACATGGTTGATCTTT	3'	Yes	gp1a	((((((((((((.((.((..(((((((((((((..((((((...((....)).))))))..)))))))))))).)..)))))))).......))))..))))	102	45.1	-34.2	274	209	296	2004	1852	1875	1453.54	970.103	1566.21	387.935	359.366	365.722	middle
238	401	mmu-miR-370-5p_R+2	CAGGTCACGTCTCTGCAGTTAC	22	chr12	+	109618258	109618336	agacggagagacCAGGTCACGTCTCTGCAGTTACacagctcatgagtgcctGCTGGGGTGGAACCTGGTTTGTctgtct	15	mmu-mir-370,rno-mir-370,cpo-mir-370,hsa-mir-370,ppy-mir-370,bta-mir-370,eca-mir-370,ptr-mir-370,mml-mir-370,cfa-mir-370,efu-mir-370,ssc-mir-370,pal-mir-370,ocu-mir-370,ppa-mir-370,	mmu-mir-370	agacggagagacCAGGTCACGTCTCTGCAGTTacacagctcatgagtGCCTGCTGGGGTGGAACCTGGTttgtctgtct	mmu-miR-370-5p	CAGGTCACGTCTCTGCAGTT	5'	Diff	gp1a	(((((((.(((((((((..(..(((.((((..((.((.....)).))..)))).)))..)..))))))))).)))))))	79	55.7	-42.1	0	0	0	5	8	5	0	0	0	0.967901	1.55234	0.975257	low
238	402	mmu-mir-370-p3	GCTGGGGTGGAACCTGGTTTGT	22	chr12	+	109618258	109618336	agacggagagacCAGGTCACGTCTCTGCAGTTACacagctcatgagtgcctGCTGGGGTGGAACCTGGTTTGTctgtct	15	mmu-mir-370,rno-mir-370,cpo-mir-370,hsa-mir-370,ppy-mir-370,bta-mir-370,eca-mir-370,ptr-mir-370,mml-mir-370,cfa-mir-370,efu-mir-370,ssc-mir-370,pal-mir-370,ocu-mir-370,ppa-mir-370,	mmu-mir-370	agacggagagacCAGGTCACGTCTCTGCAGTTacacagctcatgagtGCCTGCTGGGGTGGAACCTGGTttgtctgtct	mmu-mir-370-p3	GCTGGGGTGGAACCTGGTttgt	3'	New	gp1a	(((((((.(((((((((..(..(((.((((..((.((.....)).))..)))).)))..)..))))))))).)))))))	79	55.7	-42.1	0	0	0	16	7	5	0	0	0	3.09728	1.35829	0.975257	low
239	403	mmu-miR-374c-5p_R-1	ATAATACAACCTGCTAAGT	19	chrX	+	103573077	103573143	cggacaatgATAATACAACCTGCTAAGTgctagaacacttagcaggttgtattatatccacccgagt	2	mmu-mir-374c,hsa-mir-374c,	mmu-mir-374c	gATAATACAACCTGCTAAGTGctagaacACTTAGCAGGTTGTATTATat	mmu-miR-374c-5p	ATAATACAACCTGCTAAGTG	5'	Diff	gp1a	(((......((((((((((((((((((((......))))))))))))))))))))......)))...	64	41.8	-34.9	0	0	0	10.5	19	19	0	0	0	2.03259	3.6868	3.70598	low
240	404	mmu-miR-374c-5p_L+2R-1	ATATAATACAACCTGCTAAGT	21	chrX	-	103573058	103573154	gaagaaatcctactcgggtggATATAATACAACCTGCTAAGTgttctagcaCTTAGCAGGTTGTATTATCATTgtccgaggttatggctctcgtcta	14	mmu-mir-374b,rno-mir-374,cgr-mir-374,hsa-mir-374b,mml-mir-374b,bta-mir-374b,oar-mir-374b,eca-mir-374b,ptr-mir-374b,cja-mir-374b,ssc-mir-374b,ggo-mir-374b,ocu-mir-374b,chi-mir-374b,	mmu-mir-374b	gaagaaatcctactcgggtggatATAATACAACCTGCTAAGTGttctagcacttagcaGGTTGTATTATCATTGTCCGAGgttatggctctcgtc	mmu-miR-374c-5p	ATAATACAACCTGCTAAGTG	5'	Diff	gp1a	((.((...((..((((((..(..(((((((((((((((((((((....)))))))))))))))))))))..)..)))))).....))...)).))..	95	42.3	-46.9	52	21	31	26231.5	25032	23113	275.855	97.4745	164.029	5077.9	4857.26	4508.23	high
240	405	rno-miR-374-3p_2ss8CG19TC	CTTAGCAGGTTGTATTATCATT	22	chrX	-	103573058	103573154	gaagaaatcctactcgggtggATATAATACAACCTGCTAAGTgttctagcaCTTAGCAGGTTGTATTATCATTgtccgaggttatggctctcgtcta	14	mmu-mir-374b,rno-mir-374,cgr-mir-374,hsa-mir-374b,mml-mir-374b,bta-mir-374b,oar-mir-374b,eca-mir-374b,ptr-mir-374b,cja-mir-374b,ssc-mir-374b,ggo-mir-374b,ocu-mir-374b,chi-mir-374b,	rno-mir-374	ctcggatggATATAATACAACCTGCTAAGTGttctagcaCTTAGCACGTTGTATTATTATTgtccgag	rno-miR-374-3p	CTTAGCACGTTGTATTATTATT	3'	Diff	gp1a	((.((...((..((((((..(..(((((((((((((((((((((....)))))))))))))))))))))..)..)))))).....))...)).))..	95	42.3	-46.9	0	0	0	456	376	347	0	0	0	88.2725	72.9598	67.6829	middle
241	406	mmu-miR-375-3p	TTTGTTCGTTCGGCTCGCGTGA	22	chr1	-	74900641	74900749	ccgcccggccccgggtcttccgctccggccccgcgacgagcccctcgcacaaaccggacctgagcgtTTTGTTCGTTCGGCTCGCGTGAggcaggggcggcttctcagc	16	mmu-mir-375,hsa-mir-375,bta-mir-375,ppy-mir-375,mml-mir-375,rno-mir-375,cpo-mir-375,pal-mir-375,dno-mir-375,ocu-mir-375,ptr-mir-375,mdo-mir-375,cfa-mir-375,efu-mir-375,ssc-mir-375,ggo-mir-375,	mmu-mir-375	ccccGCGACGAGCCCCTCGCACAAACcggacctgagcgtTTTGTTCGTTCGGCTCGCGTGAggc	mmu-miR-375-3p	TTTGTTCGTTCGGCTCGCGTGA	3'	Yes	gp1a	..(((((....)))))...(((((((.(((.((((.((((((...((.(((((.((........)).))))).))...)))))))))).))).))))))).........	81	72.5	-54.1	0	0	0	367	466	390	0	0	0	71.0439	90.4236	76.0701	middle
242	407	mmu-miR-376b-5p_R-1	GTGGATATTCCTTCTATGGTT	21	chr12	+	109723444	109723543	actcagtccttctttggtatttaaaagGTGGATATTCCTTCTATGGTTacgtgcttcctggataATCATAGAGGAACATCCACTTtttcagtatcaaatg	7	mmu-mir-376b,rno-mir-376b,bta-mir-376b,eca-mir-376b,cfa-mir-376b,ggo-mir-376c,chi-mir-376b,	mmu-mir-376b	tggtatttaaaagGTGGATATTCCTTCTATGGTTAcgtgcttcctggataATCATAGAGGAACATCCACTTtttcagtatca	mmu-miR-376b-5p	GTGGATATTCCTTCTATGGTTA	5'	Diff	gp1a	............(((((((((.(((((((((((.(((((.(((((((((.............)))))))))))))).))))))))))).)))))))))..	86	37	-35.8	0	0	0	0	0	17.5	0	0	0	0	0	3.4134	low
242	408	mmu-miR-376b-3p	ATCATAGAGGAACATCCACTT	21	chr12	+	109723444	109723543	actcagtccttctttggtatttaaaagGTGGATATTCCTTCTATGGTTacgtgcttcctggataATCATAGAGGAACATCCACTTtttcagtatcaaatg	7	mmu-mir-376b,rno-mir-376b,bta-mir-376b,eca-mir-376b,cfa-mir-376b,ggo-mir-376c,chi-mir-376b,	mmu-mir-376b	tggtatttaaaagGTGGATATTCCTTCTATGGTTAcgtgcttcctggataATCATAGAGGAACATCCACTTtttcagtatca	mmu-miR-376b-3p	ATCATAGAGGAACATCCACTT	3'	Yes	gp1a	............(((((((((.(((((((((((.(((((.(((((((((.............)))))))))))))).))))))))))).)))))))))..	86	37	-35.8	0	0	0	216	250	205	0	0	0	41.8133	48.5105	39.9856	middle
243	409	mmu-miR-376c-5p_L+1R-1	GGTGGATATTCCTTCTATGTTT	22	chr12	+	109722707	109722810	ggactaaatcttttggtatttaaaaGGTGGATATTCCTTCTATGTTTatgctttttgtgattaAACATAGAGGAAATTTCACGTtttcagtgtcaaatgctgct	13	mmu-mir-376c,rno-mir-376c,hsa-mir-376c,ppy-mir-376c,mml-mir-376c,bta-mir-376c,eca-mir-376c,ptr-mir-376c,cfa-mir-376c,ssc-mir-376c,chi-mir-376c,tch-mir-376c,ppa-mir-376c,	mmu-mir-376c	tttggtatttaaaagGTGGATATTCCTTCTATGTTTAtgctttttgtgattaAACATAGAGGAAATTTCACGTtttcagtgtcaaa	mmu-miR-376c-5p	GTGGATATTCCTTCTATGTTTA	5'	Diff	gp1a	...........((((..(((.((((.(((((..((((.((((((((((.((.....))...))))))))))))))..))))).)))).)))..)))).......	86	31.7	-28.8	0	0	0	0	0	3.5	0	0	0	0	0	0.68268	low
243	410	mmu-miR-376c-3p_1ss16TC	AACATAGAGGAAATTCCACGT	21	chr12	+	109722707	109722810	ggactaaatcttttggtatttaaaaGGTGGATATTCCTTCTATGTTTatgctttttgtgattaAACATAGAGGAAATTTCACGTtttcagtgtcaaatgctgct	13	mmu-mir-376c,rno-mir-376c,hsa-mir-376c,ppy-mir-376c,mml-mir-376c,bta-mir-376c,eca-mir-376c,ptr-mir-376c,cfa-mir-376c,ssc-mir-376c,chi-mir-376c,tch-mir-376c,ppa-mir-376c,	mmu-mir-376c	tttggtatttaaaagGTGGATATTCCTTCTATGTTTAtgctttttgtgattaAACATAGAGGAAATTTCACGTtttcagtgtcaaa	mmu-miR-376c-3p	AACATAGAGGAAATTTCACGT	3'	Diff	gp1a	...........((((..(((.((((.(((((..((((.((((((((((.((.....))...))))))))))))))..))))).)))).)))..)))).......	86	31.7	-28.8	0	0	0	158	123	127	0	0	0	30.5857	23.8672	24.7715	middle
244	411	mmu-miR-376a-5p_L-1	GTAGATTCTCCTTCTATGAGT	21	chr12	+	109723769	109723867	ttctttgatatttaaaagGTAGATTCTCCTTCTATGAGTacaatattaatgactaATCGTAGAGGAAAATCCACGTtttcagtatcaaatgctgcttgg	17	mmu-mir-376a,rno-mir-376a,hsa-mir-376a-1,ppy-mir-376a-1,mml-mir-376a-1,hsa-mir-376a-2,ppy-mir-376a-2,mml-mir-376a-2,bta-mir-376a,eca-mir-376a,ptr-mir-376a-1,ptr-mir-376a-2,cja-mir-376a-1,ssc-mir-376a,ggo-mir-376a,chi-mir-376a,oar-mir-376a,	mmu-mir-376a	taaaaGGTAGATTCTCCTTCTATGAGTacaatattaatgactaATCGTAGAGGAAAATCCACGTtttc	mmu-miR-376a-5p	GGTAGATTCTCCTTCTATGAGT	5'	Diff	gp1a	...(((((((((.((((.((.((((.((((.((((((...................)))))))))).)))).)).)))).)))))))))..........	86	32.3	-25.7	0	0	0	37	17	46	0	0	0	7.16246	3.29871	8.97237	low
244	412	mmu-miR-376a-3p	ATCGTAGAGGAAAATCCACGT	21	chr12	+	109723769	109723867	ttctttgatatttaaaagGTAGATTCTCCTTCTATGAGTacaatattaatgactaATCGTAGAGGAAAATCCACGTtttcagtatcaaatgctgcttgg	17	mmu-mir-376a,rno-mir-376a,hsa-mir-376a-1,ppy-mir-376a-1,mml-mir-376a-1,hsa-mir-376a-2,ppy-mir-376a-2,mml-mir-376a-2,bta-mir-376a,eca-mir-376a,ptr-mir-376a-1,ptr-mir-376a-2,cja-mir-376a-1,ssc-mir-376a,ggo-mir-376a,chi-mir-376a,oar-mir-376a,	mmu-mir-376a	taaaaGGTAGATTCTCCTTCTATGAGTacaatattaatgactaATCGTAGAGGAAAATCCACGTtttc	mmu-miR-376a-3p	ATCGTAGAGGAAAATCCACGT	3'	Yes	gp1a	...(((((((((.((((.((.((((.((((.((((((...................)))))))))).)))).)).)))).)))))))))..........	86	32.3	-25.7	0	0	0	36	56	64	0	0	0	6.96888	10.8664	12.4833	middle
245	413	mmu-miR-377-5p	AGAGGTTGCCCTTGGTGAATTC	22	chr12	+	109740492	109740591	gtgctgacgtttgattcttgagcAGAGGTTGCCCTTGGTGAATTCgctttattgatgtTGAATCACACAAAGGCAACTTTTgtttgagtatcaaagcctg	15	mmu-mir-377,rno-mir-377,cpo-mir-377,cgr-mir-377,hsa-mir-377,bta-mir-377,eca-mir-377,ppy-mir-377,mml-mir-377,cfa-mir-377,ptr-mir-377,cja-mir-377,ggo-mir-377,pal-mir-377,ocu-mir-377,	mmu-mir-377	tgagcAGAGGTTGCCCTTGGTGAATTCgctttattgatgttgaATCACACAAAGGCAACTTTTGTttg	mmu-miR-377-5p	AGAGGTTGCCCTTGGTGAATTC	5'	Yes	gp1a	..(((.....(((((.((..(((((((((((((.(((((((.(((((.........).)))))))).))).)))))))))))))..)).))))))))...	95	42	-37.8	0	0	0	12	20	5	0	0	0	2.32296	3.88084	0.975257	low
245	414	mmu-miR-377-3p_L+3R-2	TGAATCACACAAAGGCAACTTTT	23	chr12	+	109740492	109740591	gtgctgacgtttgattcttgagcAGAGGTTGCCCTTGGTGAATTCgctttattgatgtTGAATCACACAAAGGCAACTTTTgtttgagtatcaaagcctg	15	mmu-mir-377,rno-mir-377,cpo-mir-377,cgr-mir-377,hsa-mir-377,bta-mir-377,eca-mir-377,ppy-mir-377,mml-mir-377,cfa-mir-377,ptr-mir-377,cja-mir-377,ggo-mir-377,pal-mir-377,ocu-mir-377,	mmu-mir-377	tgagcAGAGGTTGCCCTTGGTGAATTCgctttattgatgttgaATCACACAAAGGCAACTTTTGTttg	mmu-miR-377-3p	ATCACACAAAGGCAACTTTTGT	3'	Diff	gp1a	..(((.....(((((.((..(((((((((((((.(((((((.(((((.........).)))))))).))).)))))))))))))..)).))))))))...	95	42	-37.8	0	0	0	168	150	121	0	0	0	32.5215	29.1063	23.6012	middle
246	415	mmu-miR-378d_1ss6CA	ACTGGACTTGGAGTCAGAAGGT	22	chr10	-	126710282	126710391	agatgctgggatagcACTGGCCTTGGAGTCAGAAGGTttgtgatttggtggcagctctgccatccaatatccctgtgatttttagggtgtcagtttccctttaagcaccg	1	mmu-mir-378d,	mmu-mir-378d	agatgctgggatagcACTGGCCTTGGAGTCAGAAGGTttgtgatttggtggcagctctgccatccaatatccctgtgatttttagggtgtcagtttccctttaagcaccg	mmu-miR-378d	ACTGGCCTTGGAGTCAGAAGGT	5'	Diff	gp1a	.......((((((.(((..(((((........)))))..)))..(((((((((....))))).)))))))))).(((.(((..((((.........))))..))))))..	28	49.1	-36.3	94.5	120	107	1877.5	1790.67	1642.17	501.313	556.997	566.165	363.447	347.465	320.307	middle
247	416	mmu-miR-378a-5p	CTCCTGACTCCAGGTCCTGTGT	22	chr18	-	61397817	61397925	cagccagggggtgacagagccacccagggCTCCTGACTCCAGGTCCTGTGTgttacctcgaaatagcACTGGACTTGGAGTCAGAAGGcctgagtggagtcaccttccc	23	mmu-mir-378a,bta-mir-378-1,eca-mir-378,mml-mir-378a,rno-mir-378a,cpo-mir-378,cja-mir-378,cfa-mir-378,ocu-mir-378,tch-mir-378a,cgr-mir-378,hsa-mir-378a,ptr-mir-378a,ppy-mir-378a,efu-mir-378,ssc-mir-378-1,ggo-mir-378a,pal-mir-378,dno-mir-378,oga-mir-378,chi-mir-378,ppa-mir-378a,nle-mir-378a,	mmu-mir-378a	agggCTCCTGACTCCAGGTCCTGTGTgttacctcgaaatagcACTGGACTTGGAGTCAGAAGGcct	mmu-miR-378a-5p	CTCCTGACTCCAGGTCCTGTGT	5'	Yes	gp1a	......(..((((((....((((.((((.((.((((((((((((((...((((((........)))))).)))))))))))))).)).)))).)))).))))))..)..	101	59.6	-61.7	0	10	0	617	650	641	0	46.4164	0	119.439	126.127	125.028	middle
247	417	mmu-miR-378a-3p	ACTGGACTTGGAGTCAGAAGG	21	chr18	-	61397817	61397925	cagccagggggtgacagagccacccagggCTCCTGACTCCAGGTCCTGTGTgttacctcgaaatagcACTGGACTTGGAGTCAGAAGGcctgagtggagtcaccttccc	23	mmu-mir-378a,bta-mir-378-1,eca-mir-378,mml-mir-378a,rno-mir-378a,cpo-mir-378,cja-mir-378,cfa-mir-378,ocu-mir-378,tch-mir-378a,cgr-mir-378,hsa-mir-378a,ptr-mir-378a,ppy-mir-378a,efu-mir-378,ssc-mir-378-1,ggo-mir-378a,pal-mir-378,dno-mir-378,oga-mir-378,chi-mir-378,ppa-mir-378a,nle-mir-378a,	mmu-mir-378a	agggCTCCTGACTCCAGGTCCTGTGTgttacctcgaaatagcACTGGACTTGGAGTCAGAAGGcct	mmu-miR-378a-3p	ACTGGACTTGGAGTCAGAAGG	3'	Yes	gp1a	......(..((((((....((((.((((.((.((((((((((((((...((((((........)))))).)))))))))))))).)).)))).)))).))))))..)..	101	59.6	-61.7	2821.17	3294.17	2718.33	55627.3	56226.3	53758.7	14966	15290.3	14383.4	10768.3	10910.3	10485.7	high
248	418	mmu-miR-378c_R-1	ACTGGACTTGGAGTCAGAAG	20	chr14	-	46954830	46954928	tatACTGGACTTGGAGTCAGAAGccttgggtttgaggactgggctagcctctcattagttgggtgtgttaaacccaacatgtagtctatctgatctgga	1	mmu-mir-378c,	mmu-mir-378c	tatACTGGACTTGGAGTCAGAAGCcttgggtttgaggactgggctagcctctcattagttgggtgtgttaaacccaacatgtagtctatctgatctgga	mmu-miR-378c	ACTGGACTTGGAGTCAGAAGC	5'	Diff	gp1a	.....((((((..(((.....(((((..((((....))))))))).....)))....(((((((.......)))))))....))))))...........	40	46.5	-28.1	397.667	438.167	446.333	11834.8	14833.3	14436.2	2109.58	2033.81	2361.67	2290.99	2878.29	2815.8	high
249	419	mmu-miR-378b_R-1	CTGGACTTGGAGTCAGAAG	19	chr11	+	88352773	88352864	tgtcctgggctatcccagtccaggcagtaccctcaggaggcaggtacgatggatagagagggaaccCTGGACTTGGAGTCAGAAGacctgag	1	mmu-mir-378b,	mmu-mir-378b	tgtcctgggctatcccagtccaggcagtaccctcaggaggcaggtacgatggatagagagggaaccCTGGACTTGGAGTCAGAAGAcctgag	mmu-miR-378b	CTGGACTTGGAGTCAGAAGA	3'	Diff	gp1a	.(((...(((..(((.((((((((..((.(((((......((.......))......))))).)))))))))).))))))....))).....	86	57.6	-30.6	8.66667	7.66667	15.3333	344.333	458.667	446	45.9758	35.5859	81.1327	66.6561	89.0006	86.993	middle
250	420	mmu-miR-379-5p	TGGTAGACTATGGAACGTAGG	21	chr12	+	109709027	109709151	ttctaggggtcaacaccgttccatggttcctgaagagaTGGTAGACTATGGAACGTAGGcgttatgtttttgaccTATGTAACATGGTCCACTAACtctcagtatccaatccatcctcggagggc	20	mmu-mir-379,rno-mir-379,cpo-mir-379,cgr-mir-379,hsa-mir-379,bta-mir-379,eca-mir-379,ptr-mir-379,ppy-mir-379,mml-mir-379,cja-mir-379,cfa-mir-379,pal-mir-379,dno-mir-379,efu-mir-379,ggo-mir-379,ocu-mir-379,ppa-mir-379,chi-mir-379,oar-mir-379,	mmu-mir-379	agagaTGGTAGACTATGGAACGTAGGcgttatgtttttgaccTATGTAACATGGTCCACTAACTct	mmu-miR-379-5p	TGGTAGACTATGGAACGTAGG	5'	Yes	gp1a	(((..(((((....(((((...)))))..(((.((((.((((.(((((((..(((((((((.........)).)))))))..))))))).)))).)))))))..........)))))..)))...	73	47.2	-42.1	62	86	80	1491	1414	1447	328.904	399.181	423.301	288.628	274.375	282.24	middle
250	421	mmu-miR-379-3p_R-1	TATGTAACATGGTCCACTAAC	21	chr12	+	109709027	109709151	ttctaggggtcaacaccgttccatggttcctgaagagaTGGTAGACTATGGAACGTAGGcgttatgtttttgaccTATGTAACATGGTCCACTAACtctcagtatccaatccatcctcggagggc	20	mmu-mir-379,rno-mir-379,cpo-mir-379,cgr-mir-379,hsa-mir-379,bta-mir-379,eca-mir-379,ptr-mir-379,ppy-mir-379,mml-mir-379,cja-mir-379,cfa-mir-379,pal-mir-379,dno-mir-379,efu-mir-379,ggo-mir-379,ocu-mir-379,ppa-mir-379,chi-mir-379,oar-mir-379,	mmu-mir-379	agagaTGGTAGACTATGGAACGTAGGcgttatgtttttgaccTATGTAACATGGTCCACTAACTct	mmu-miR-379-3p	TATGTAACATGGTCCACTAACT	3'	Diff	gp1a	(((..(((((....(((((...)))))..(((.((((.((((.(((((((..(((((((((.........)).)))))))..))))))).)))).)))))))..........)))))..)))...	73	47.2	-42.1	0	0	0	151.5	129	150.5	0	0	0	29.3274	25.0314	29.3553	middle
251	422	mmu-miR-380-5p_R-1	ATGGTTGACCATAGAACATGC	21	chr12	+	109711796	109711872	acctgaaaagATGGTTGACCATAGAACATGCgctacttctgtgtcgTATGTAGTATGGTCCACATCTtctcgttatc	7	mmu-mir-380,rno-mir-380,hsa-mir-380,bta-mir-380,ptr-mir-380,ppy-mir-380,mml-mir-380,	mmu-mir-380	aagATGGTTGACCATAGAACATGCGctacttctgtgtcgTATGTAGTATGGTCCACATCTT	mmu-miR-380-5p	ATGGTTGACCATAGAACATGCG	5'	Diff	gp1a	...(((.((((((...(((((((..(((((((..((....))..)))))))..)))))))..)))))).))).....	69	42.9	-28.6	0	0	0	128	92	69	0	0	0	24.7783	17.8519	13.4586	middle
251	423	mmu-miR-380-3p_R-1	TATGTAGTATGGTCCACATCT	21	chr12	+	109711796	109711872	acctgaaaagATGGTTGACCATAGAACATGCgctacttctgtgtcgTATGTAGTATGGTCCACATCTtctcgttatc	7	mmu-mir-380,rno-mir-380,hsa-mir-380,bta-mir-380,ptr-mir-380,ppy-mir-380,mml-mir-380,	mmu-mir-380	aagATGGTTGACCATAGAACATGCGctacttctgtgtcgTATGTAGTATGGTCCACATCTT	mmu-miR-380-3p	TATGTAGTATGGTCCACATCTT	3'	Diff	gp1a	...(((.((((((...(((((((..(((((((..((....))..)))))))..)))))))..)))))).))).....	69	42.9	-28.6	0	0	0	550	600	553	0	0	0	106.469	116.425	107.863	middle
252	424	mmu-miR-381-3p	TATACAAGGGCAAGCTCTCTGT	22	chr12	+	109726799	109726905	acctgccccatgctattgtttggtacttaaagcgaggttgccctttgtatattcggtttattgacatggaaTATACAAGGGCAAGCTCTCTGTgagtatcaaacctt	22	mmu-mir-381,hsa-mir-381,ppy-mir-381,mml-mir-381,rno-mir-381,cpo-mir-381,cgr-mir-381,bta-mir-381,eca-mir-381,cfa-mir-381,ptr-mir-381,cja-mir-381,efu-mir-381,ggo-mir-381,pal-mir-381,dno-mir-381,chi-mir-381,ppa-mir-381,nle-mir-381,oga-mir-381,mmr-mir-381,dma-mir-381,	mmu-mir-381	tacttaaAGCGAGGTTGCCCTTTGTATATTcggtttattgacatggaaTATACAAGGGCAAGCTCTCTGTgagta	mmu-miR-381-3p	TATACAAGGGCAAGCTCTCTGT	3'	Yes	gp1a	.................((((((((((((.((.(((.((((((((.((((((((.(((....)))...)))))))))))))))).))).)).))))))))))))...	87	42.1	-44.2	39	35	36	531	562	457	206.891	162.457	190.486	102.791	109.052	89.1385	middle
253	425	mmu-miR-382-5p_R-1	GAAGTTGTTCGTGGTGGATTC	21	chr12	+	109733745	109733864	tctgtcttgtctctgcttttctgtggtacttgaagaGAAGTTGTTCGTGGTGGATTCgctttacttgtgacgAATCATTCACGGACAACACTTTtttcagtaccaaatgctacctctaag	21	mmu-mir-382,rno-mir-382,cpo-mir-382,dno-mir-382,ocu-mir-382,cgr-mir-382,hsa-mir-382,bta-mir-382,eca-mir-382,mml-mir-382,ptr-mir-382,ppy-mir-382,cja-mir-382,cfa-mir-382,efu-mir-382,ssc-mir-382,ggo-mir-382,ppa-mir-382,pal-mir-382,chi-mir-382,oar-mir-382,	mmu-mir-382	tacttgaagaGAAGTTGTTCGTGGTGGATTCGctttacttgtgacgaaTCATTCACGGACAACACTTTTTtcagta	mmu-miR-382-5p	GAAGTTGTTCGTGGTGGATTCG	5'	Diff	gp1a	..............((.......((((((.((((((((.(((((((((((..((((((..(((....)))))))))..)))))))))))..))))))))))))))...))..........	96	41.7	-37.5	16	19	14	251	194	212	84.8785	88.1912	74.0777	48.5886	37.6442	41.3509	middle
253	426	mmu-miR-382-3p_L+2R-2	AATCATTCACGGACAACACTTT	22	chr12	+	109733745	109733864	tctgtcttgtctctgcttttctgtggtacttgaagaGAAGTTGTTCGTGGTGGATTCgctttacttgtgacgAATCATTCACGGACAACACTTTtttcagtaccaaatgctacctctaag	21	mmu-mir-382,rno-mir-382,cpo-mir-382,dno-mir-382,ocu-mir-382,cgr-mir-382,hsa-mir-382,bta-mir-382,eca-mir-382,mml-mir-382,ptr-mir-382,ppy-mir-382,cja-mir-382,cfa-mir-382,efu-mir-382,ssc-mir-382,ggo-mir-382,ppa-mir-382,pal-mir-382,chi-mir-382,oar-mir-382,	mmu-mir-382	tacttgaagaGAAGTTGTTCGTGGTGGATTCGctttacttgtgacgaaTCATTCACGGACAACACTTTTTtcagta	mmu-miR-382-3p	TCATTCACGGACAACACTTTTT	3'	Diff	gp1a	..............((.......((((((.((((((((.(((((((((((..((((((..(((....)))))))))..)))))))))))..))))))))))))))...))..........	96	41.7	-37.5	8	22	5	280	311	254	42.4392	102.116	26.4563	54.2024	60.3471	49.5431	middle
254	427	mmu-miR-384-5p	TGTAAACAATTCCTAGGCAATGT	23	chrX	-	105344282	105344369	tgttaaatcaggaatTGTAAACAATTCCTAGGCAATGTgtataatgttggtaagtcATTCCTAGAAATTGTTCACAATgcctgtaaca	7	mmu-mir-384,rno-mir-384,cgr-mir-384,eca-mir-384,mml-mir-384,cfa-mir-384,ocu-mir-384,	mmu-mir-384	tgttaaatcaggaatTGTAAACAATTCCTAGGCAATGTgtataatgttggtaagtcATTCCTAGAAATTGTTCACAATgcctgtaaca	mmu-miR-384-5p	TGTAAACAATTCCTAGGCAATGT	5'	Yes	gp1a	.((((...((((.(((((.(((((((.(((((.((((..(((.......)))...))))))))).))))))).))))).)))))))).	86	33	-28.1	0	0	0	1748	1579	1300	0	0	0	338.378	306.392	253.567	middle
254	428	mmu-miR-384-3p	ATTCCTAGAAATTGTTCACAAT	22	chrX	-	105344282	105344369	tgttaaatcaggaatTGTAAACAATTCCTAGGCAATGTgtataatgttggtaagtcATTCCTAGAAATTGTTCACAATgcctgtaaca	7	mmu-mir-384,rno-mir-384,cgr-mir-384,eca-mir-384,mml-mir-384,cfa-mir-384,ocu-mir-384,	mmu-mir-384	tgttaaatcaggaatTGTAAACAATTCCTAGGCAATGTgtataatgttggtaagtcATTCCTAGAAATTGTTCACAATgcctgtaaca	mmu-miR-384-3p	ATTCCTAGAAATTGTTCACAAT	3'	Yes	gp1a	.((((...((((.(((((.(((((((.(((((.((((..(((.......)))...))))))))).))))))).))))).)))))))).	86	33	-28.1	0	0	0	1095	1057	932	0	0	0	211.97	205.102	181.788	middle
255	429	mmu-miR-409-5p	AGGTTACCCGAGCAACTTTGCAT	23	chr12	+	109743150	109743255	cctctccgtggtactcggagagAGGTTACCCGAGCAACTTTGCATctggaggacGAATGTTGCTCGGTGAACCCCTtttcggtatcaaatccctccagggaggcca	24	mmu-mir-409,rno-mir-409a,cgr-mir-409,hsa-mir-409,eca-mir-409,ppy-mir-409,mml-mir-409,bta-mir-409a,ptr-mir-409,cja-mir-409,cfa-mir-409,efu-mir-409,ggo-mir-409,pal-mir-409,ocu-mir-409,tch-mir-409,ppa-mir-409,nle-mir-409,oga-mir-409,mmr-mir-409,dma-mir-409,dno-mir-409,chi-mir-409,oar-mir-409,	mmu-mir-409	tggtactcggagagAGGTTACCCGAGCAACTTTGCATctggaggacGAATGTTGCTCGGTGAACCCCTtttcggtatca	mmu-miR-409-5p	AGGTTACCCGAGCAACTTTGCAT	5'	Yes	gp1a	((((((..((((((.(((((((.((((..(((((((((((((..((.....)))))).)))))))))..)))).)))))))))))))..........))))))...	103	55.7	-44.9	15	20	16	819	748	637	79.5736	92.8328	84.6602	158.542	145.143	124.248	middle
255	430	mmu-miR-409-3p	GAATGTTGCTCGGTGAACCCCT	22	chr12	+	109743150	109743255	cctctccgtggtactcggagagAGGTTACCCGAGCAACTTTGCATctggaggacGAATGTTGCTCGGTGAACCCCTtttcggtatcaaatccctccagggaggcca	24	mmu-mir-409,rno-mir-409a,cgr-mir-409,hsa-mir-409,eca-mir-409,ppy-mir-409,mml-mir-409,bta-mir-409a,ptr-mir-409,cja-mir-409,cfa-mir-409,efu-mir-409,ggo-mir-409,pal-mir-409,ocu-mir-409,tch-mir-409,ppa-mir-409,nle-mir-409,oga-mir-409,mmr-mir-409,dma-mir-409,dno-mir-409,chi-mir-409,oar-mir-409,	mmu-mir-409	tggtactcggagagAGGTTACCCGAGCAACTTTGCATctggaggacGAATGTTGCTCGGTGAACCCCTtttcggtatca	mmu-miR-409-3p	GAATGTTGCTCGGTGAACCCCT	3'	Yes	gp1a	((((((..((((((.(((((((.((((..(((((((((((((..((.....)))))).)))))))))..)))).)))))))))))))..........))))))...	103	55.7	-44.9	0	0	0	688	723	607	0	0	0	133.183	140.292	118.396	middle
256	431	mmu-miR-410-3p	AATATAACACAGATGGCCTGT	21	chr12	+	109743715	109743795	gggtacttgaggagaggttgtctgtgatgagttcgctttattaatgacgAATATAACACAGATGGCCTGTtttcaatacca	18	mmu-mir-410,rno-mir-410,cpo-mir-410,pal-mir-410,oga-mir-410,mmr-mir-410,cgr-mir-410,hsa-mir-410,ppy-mir-410,bta-mir-410,eca-mir-410,ptr-mir-410,mml-mir-410,cja-mir-410,cfa-mir-410,dno-mir-410,ppa-mir-410,nle-mir-410,	mmu-mir-410	gggtacttgaggagAGGTTGTCTGTGATGAGTTCGctttattaatgacgAATATAACACAGATGGCCTGTtttcaatacca	mmu-miR-410-3p	AATATAACACAGATGGCCTGT	3'	Yes	gp1a	.((((.((((..(.((((..((((((.((..((((.((.......))))))..)).))))))..)))).)..)))))))).	79	40.7	-33.3	15	22	27	439	523	534	79.5736	102.116	142.864	84.9817	101.484	104.158	middle
257	432	mmu-miR-411-5p_R-1	TAGTAGACCGTATAGCGTAC	20	chr12	+	109710149	109710279	cagcctttgtcctcggcgtctctgtgtggtacttggagagaTAGTAGACCGTATAGCGTACgctttatctgtgacgTATGTAACACGGTCCACTAACcctcagtatcaaatccatccccgaggcccctgga	22	mmu-mir-411,bta-mir-411a,eca-mir-411,mml-mir-411,rno-mir-411,ssc-mir-411,cpo-mir-411,pal-mir-411,dno-mir-411,ocu-mir-411,oga-mir-411a,mmr-mir-411a,hsa-mir-411,ppy-mir-411,ptr-mir-411,cja-mir-411,cfa-mir-411,ggo-mir-411,chi-mir-411a,tch-mir-411,ppa-mir-411a,oar-mir-411a,	mmu-mir-411	tggtacttggagagaTAGTAGACCGTATAGCGTACGctttatctgtgacgTATGTAACACGGTCCACTAACCctcagtatca	mmu-miR-411-5p	TAGTAGACCGTATAGCGTACG	5'	Diff	gp1a	...((.....((((((..........(((((((..(((...((((.((((((...(((((((.((.......)))))))))...)))))).))))...)))))))))).........)))))).....)).	82	51.9	-41.5	122	117	123	2281	2516	2546	647.198	543.072	650.826	441.556	488.21	496.601	middle
257	433	mmu-miR-411-3p_R-1	TATGTAACACGGTCCACTAAC	21	chr12	+	109710149	109710279	cagcctttgtcctcggcgtctctgtgtggtacttggagagaTAGTAGACCGTATAGCGTACgctttatctgtgacgTATGTAACACGGTCCACTAACcctcagtatcaaatccatccccgaggcccctgga	22	mmu-mir-411,bta-mir-411a,eca-mir-411,mml-mir-411,rno-mir-411,ssc-mir-411,cpo-mir-411,pal-mir-411,dno-mir-411,ocu-mir-411,oga-mir-411a,mmr-mir-411a,hsa-mir-411,ppy-mir-411,ptr-mir-411,cja-mir-411,cfa-mir-411,ggo-mir-411,chi-mir-411a,tch-mir-411,ppa-mir-411a,oar-mir-411a,	mmu-mir-411	tggtacttggagagaTAGTAGACCGTATAGCGTACGctttatctgtgacgTATGTAACACGGTCCACTAACCctcagtatca	mmu-miR-411-3p	TATGTAACACGGTCCACTAACC	3'	Diff	gp1a	...((.....((((((..........(((((((..(((...((((.((((((...(((((((.((.......)))))))))...)))))).))))...)))))))))).........)))))).....)).	82	51.9	-41.5	0	7	0	165.5	189	172.5	0	32.4915	0	32.0375	36.6739	33.6464	middle
258	434	mmu-miR-412-5p_R-3_1ss12CT	TGGTCGACCAGTTGGAAAGT	20	chr12	+	109743286	109743375	ctggggtatgggacggaTGGTCGACCAGCTGGAAAGTaattgtttctaatgtacttcacctggtccactagccgtcggtgcccgctgcag	12	mmu-mir-412,rno-mir-412,cpo-mir-412,cgr-mir-412,hsa-mir-412,ppy-mir-412,mml-mir-412,bta-mir-412,ptr-mir-412,pal-mir-412,ppa-mir-412,dno-mir-412,	mmu-mir-412	gggtatgggacggaTGGTCGACCAGCTGGAAAGTAATtgtttctaatgtacTTCACCTGGTCCACTAGCCGtcggtgccc	mmu-miR-412-5p	TGGTCGACCAGCTGGAAAGTAAT	5'	Diff	gp1a	...((((((..(((((.((((.((((((.(((..((((((((....)))).))))))).)))))).)))).))))).)))))).......	80	55.6	-34.8	14	0	12	93	99	96	74.2687	0	63.4952	18.003	19.2102	18.7249	middle
259	435	mmu-miR-421-5p	CTCATTAAATGTTTGTTGAAT	21	chrX	-	103572906	103573018	tcacagtgcctaatccggtgcacattgtaggcCTCATTAAATGTTTGTTGAATgaaaaaatgaatcATCAACAGACATTAATTGGGCGCctgctctgtgatctccatgggctc	18	mmu-mir-421,rno-mir-421,hsa-mir-421,bta-mir-421,eca-mir-421,mml-mir-421,ptr-mir-421,ppy-mir-421,cja-mir-421,cfa-mir-421,pal-mir-421,ppa-mir-421,oga-mir-421,ssc-mir-421,ggo-mir-421,ocu-mir-421,nle-mir-421,chi-mir-421,	mmu-mir-421	cattgtaggcCTCATTAAATGTTTGTTGAATgaaaaaatgaatcATCAACAGACATTAATTGGGCGCctgctctgt	mmu-miR-421-5p	CTCATTAAATGTTTGTTGAAT	5'	Yes	gp1a	.......(((((....(((.((((..((((((((((...((((((((((((.(((.........)))))))))))))))...)))).))))))..)))))))....)))))..	104	43.4	-43.4	0	0	0	63	50	49	0	0	0	12.1955	9.7021	9.55752	middle
259	436	mmu-miR-421-3p	ATCAACAGACATTAATTGGGCGC	23	chrX	-	103572906	103573018	tcacagtgcctaatccggtgcacattgtaggcCTCATTAAATGTTTGTTGAATgaaaaaatgaatcATCAACAGACATTAATTGGGCGCctgctctgtgatctccatgggctc	18	mmu-mir-421,rno-mir-421,hsa-mir-421,bta-mir-421,eca-mir-421,mml-mir-421,ptr-mir-421,ppy-mir-421,cja-mir-421,cfa-mir-421,pal-mir-421,ppa-mir-421,oga-mir-421,ssc-mir-421,ggo-mir-421,ocu-mir-421,nle-mir-421,chi-mir-421,	mmu-mir-421	cattgtaggcCTCATTAAATGTTTGTTGAATgaaaaaatgaatcATCAACAGACATTAATTGGGCGCctgctctgt	mmu-miR-421-3p	ATCAACAGACATTAATTGGGCGC	3'	Yes	gp1a	.......(((((....(((.((((..((((((((((...((((((((((((.(((.........)))))))))))))))...)))).))))))..)))))))....)))))..	104	43.4	-43.4	0	0	0	4778	4023	3792	0	0	0	924.926	780.631	739.635	middle
260	437	mmu-miR-423-5p	TGAGGGGCAGAGAGCGAGACTTT	23	chr11	-	77078033	77078209	gtacatttttccaggttgcaagcccgaagtttgagaaacttgtgaggaaataaaggaagttaggcTGAGGGGCAGAGAGCGAGACTTTtctattttccaaaAGCTCGGTCTGAGGCCCCTCAGTcttgcttcctaccccgcgcttgagtttctcccggttggatgcgctcaggggca	25	mmu-mir-423,rno-mir-423,efu-mir-423,cpo-mir-423,cfa-mir-423a,pal-mir-423,dno-mir-423,ocu-mir-423,tch-mir-423,ppa-mir-423,nle-mir-423,oga-mir-423,dma-mir-423,sbo-mir-423,cgr-mir-423,hsa-mir-423,bta-mir-423,mml-mir-423,eca-mir-423,ptr-mir-423,ppy-mir-423,cja-mir-423,ssc-mir-423,ggo-mir-423,chi-mir-423,	mmu-mir-423	acttgtgaggaaataaaggaagttaggcTGAGGGGCAGAGAGCGAGACTTTtctattttccaaaAGCTCGGTCTGAGGCCCCTCAGTcttgcttcctaccccgcgcttg	mmu-miR-423-5p	TGAGGGGCAGAGAGCGAGACTTT	5'	Yes	gp1a	.....((..((((((((.(((((.....)))))...)))))).))..))....((((((..((((((((((((..(((.((((.(((((.........))))))))).)))...))))))))))))..)))))).....((.(((((((...(((.....)))...))))))).)).	81	51.4	-74.8	1157	1349	892	1501	1350	1165	6137.77	6261.58	4719.81	290.564	261.957	227.235	high
260	438	mmu-miR-423-3p	AGCTCGGTCTGAGGCCCCTCAGT	23	chr11	-	77078033	77078209	gtacatttttccaggttgcaagcccgaagtttgagaaacttgtgaggaaataaaggaagttaggcTGAGGGGCAGAGAGCGAGACTTTtctattttccaaaAGCTCGGTCTGAGGCCCCTCAGTcttgcttcctaccccgcgcttgagtttctcccggttggatgcgctcaggggca	25	mmu-mir-423,rno-mir-423,efu-mir-423,cpo-mir-423,cfa-mir-423a,pal-mir-423,dno-mir-423,ocu-mir-423,tch-mir-423,ppa-mir-423,nle-mir-423,oga-mir-423,dma-mir-423,sbo-mir-423,cgr-mir-423,hsa-mir-423,bta-mir-423,mml-mir-423,eca-mir-423,ptr-mir-423,ppy-mir-423,cja-mir-423,ssc-mir-423,ggo-mir-423,chi-mir-423,	mmu-mir-423	acttgtgaggaaataaaggaagttaggcTGAGGGGCAGAGAGCGAGACTTTtctattttccaaaAGCTCGGTCTGAGGCCCCTCAGTcttgcttcctaccccgcgcttg	mmu-miR-423-3p	AGCTCGGTCTGAGGCCCCTCAGT	3'	Yes	gp1a	.....((..((((((((.(((((.....)))))...)))))).))..))....((((((..((((((((((((..(((.((((.(((((.........))))))))).)))...))))))))))))..)))))).....((.(((((((...(((.....)))...))))))).)).	81	51.4	-74.8	267	295	231	820	796	671	1416.41	1369.28	1222.28	158.736	154.457	130.88	middle
261	439	mmu-miR-425-5p_R-1	AATGACACGATCACTCCCGTTG	22	chr9	+	108568776	108568862	gaaagtgctttggAATGACACGATCACTCCCGTTGagtgggcacccaagaagccATCGGGAATGTCGTGTCCGCccagtgctctttc	18	mmu-mir-425,rno-mir-425,cpo-mir-425,cfa-mir-425,cgr-mir-425,hsa-mir-425,ppy-mir-425,bta-mir-425,ptr-mir-425,mdo-mir-425,mml-mir-425,ssc-mir-425,pal-mir-425,dno-mir-425,ocu-mir-425,chi-mir-425,tch-mir-425,mmr-mir-425,	mmu-mir-425	aaagtgctttggAATGACACGATCACTCCCGTTGAgtgggcacccaagaagccATCGGGAATGTCGTGTCCGCCcagtgctcttt	mmu-miR-425-5p	AATGACACGATCACTCCCGTTGA	5'	Diff	gp1a	(((((.((..(((...(((((((.((.(((((.((..(((....)))......)).))))).)))))))))...)))..)).)))))	87	55.2	-35.6	73	72	34	4555	4223	4081	387.258	334.198	179.903	881.757	819.44	796.005	middle
261	440	mmu-mir-425-p3	ATCGGGAATGTCGTGTCCGC	20	chr9	+	108568776	108568862	gaaagtgctttggAATGACACGATCACTCCCGTTGagtgggcacccaagaagccATCGGGAATGTCGTGTCCGCccagtgctctttc	18	mmu-mir-425,rno-mir-425,cpo-mir-425,cfa-mir-425,cgr-mir-425,hsa-mir-425,ppy-mir-425,bta-mir-425,ptr-mir-425,mdo-mir-425,mml-mir-425,ssc-mir-425,pal-mir-425,dno-mir-425,ocu-mir-425,chi-mir-425,tch-mir-425,mmr-mir-425,	mmu-mir-425	aaagtgctttggAATGACACGATCACTCCCGTTGAgtgggcacccaagaagccATCGGGAATGTCGTGTCCGCCcagtgctcttt	mmu-mir-425-p3	ATCGGGAATGTCGTGTCCGC	3'	New	gp1a	(((((.((..(((...(((((((.((.(((((.((..(((....)))......)).))))).)))))))))...)))..)).)))))	87	55.2	-35.6	10	14	5	982	963	984	53.049	64.983	26.4563	190.096	186.862	191.931	middle
262	441	mmu-miR-429-3p	TAATACTGTCTGGTAATGCCGT	22	chr4	-	156053905	156053992	actgccctgctgatggatgtcttaccagacatggttagatctggatgcatctgtcTAATACTGTCTGGTAATGCCGTccatccacggc	11	mmu-mir-429,rno-mir-429,cpo-mir-429,cgr-mir-429,bta-mir-429,chi-mir-429,eca-mir-429,cfa-mir-429,efu-mir-429,pal-mir-429,dno-mir-429,	mmu-mir-429	cctgctgatggatGTCTTACCAGACATGGTTAGAtctggatgcatctgtcTAATACTGTCTGGTAATGCCGTccatccacggc	mmu-miR-429-3p	TAATACTGTCTGGTAATGCCGT	3'	Yes	gp1a	...(((.((..((((((((..((((((((((..(((((((..(((....))))))))))..))))))))))...)))))))))).)))	85	50	-37.1	0	0	0	8	6	11	0	0	0	1.54864	1.16425	2.14557	low
263	442	mmu-miR-431-5p_R-1	TGTCTTGCAGGCCGTCATGC	20	chr12	+	109590440	109590553	tcctgcgcgtcctgcgaggTGTCTTGCAGGCCGTCATGCaggccacactgacggtaacgTTGCAGGTCGTCTTGCAGGGcttctcgcaagacgacatcttcatccccaacgacg	10	mmu-mir-431,rno-mir-431,cpo-mir-431,hsa-mir-431,ppy-mir-431,mml-mir-431,bta-mir-431,eca-mir-431,ptr-mir-431,oar-mir-431,	mmu-mir-431	cgtcctgcgaggTGTCTTGCAGGCCGTCATGCAggccacactgacggtaacgttgCAGGTCGTCTTGCAGGGCTTCTcgcaagacgacatc	mmu-miR-431-5p	TGTCTTGCAGGCCGTCATGCA	5'	Diff	gp1a	..((((((((((((((((....))))))))((((((((.......)).))))))..))).)))))((((((((((..(....)..))))))))))...................	20	60.5	-45.2	0	0	0	279	302	248	0	0	0	54.0089	58.6007	48.3728	middle
263	443	mmu-mir-431-p3	TTGCAGGTCGTCTTGCAGGG	20	chr12	+	109590440	109590553	tcctgcgcgtcctgcgaggTGTCTTGCAGGCCGTCATGCaggccacactgacggtaacgTTGCAGGTCGTCTTGCAGGGcttctcgcaagacgacatcttcatccccaacgacg	10	mmu-mir-431,rno-mir-431,cpo-mir-431,hsa-mir-431,ppy-mir-431,mml-mir-431,bta-mir-431,eca-mir-431,ptr-mir-431,oar-mir-431,	mmu-mir-431	cgtcctgcgaggTGTCTTGCAGGCCGTCATGCAggccacactgacggtaacgttgCAGGTCGTCTTGCAGGGCTTCTcgcaagacgacatc	mmu-mir-431-p3	ttgCAGGTCGTCTTGCAGGG	3'	New	gp1a	..((((((((((((((((....))))))))((((((((.......)).))))))..))).)))))((((((((((..(....)..))))))))))...................	20	60.5	-45.2	0	0	0	18	24	5	0	0	0	3.48444	4.65701	0.975257	low
264	444	mmu-miR-433-5p_R-1	TACGGTGAGCCTGTCATTATT	21	chr12	+	109591709	109591838	acccaatgcccggggagaagTACGGTGAGCCTGTCATTATTcagagaggctagatcctctgtgttgagaaggATCATGATGGGCTCCTCGGTGTtctccaggtagcggcaccacaccatgaaggcagccc	16	mmu-mir-433,rno-mir-433,hsa-mir-433,ppy-mir-433,cpo-mir-433,cfa-mir-433,bta-mir-433,eca-mir-433,ptr-mir-433,mml-mir-433,ggo-mir-433,pal-mir-433,dno-mir-433,ocu-mir-433,chi-mir-433,oar-mir-433,	mmu-mir-433	tgcccggggagaagTACGGTGAGCCTGTCATTATTCagagaggctagatcctctgtgttgagaaggATCATGATGGGCTCCTCGGTGTtctccaggtagcggcaccacaccatgaaggcagccc	mmu-miR-433-5p	TACGGTGAGCCTGTCATTATTC	5'	Diff	gp1a	......((((...((((((...((..(((((..((((.(((((.(((((......))))).))........))).))))..)))))..))...)))))).(((......)))..........))))....	86	56.2	-44.4	0	0	0	12	0	21	0	0	0	2.32296	0	4.09608	low
264	445	mmu-miR-433-3p	ATCATGATGGGCTCCTCGGTGT	22	chr12	+	109591709	109591838	acccaatgcccggggagaagTACGGTGAGCCTGTCATTATTcagagaggctagatcctctgtgttgagaaggATCATGATGGGCTCCTCGGTGTtctccaggtagcggcaccacaccatgaaggcagccc	16	mmu-mir-433,rno-mir-433,hsa-mir-433,ppy-mir-433,cpo-mir-433,cfa-mir-433,bta-mir-433,eca-mir-433,ptr-mir-433,mml-mir-433,ggo-mir-433,pal-mir-433,dno-mir-433,ocu-mir-433,chi-mir-433,oar-mir-433,	mmu-mir-433	tgcccggggagaagTACGGTGAGCCTGTCATTATTCagagaggctagatcctctgtgttgagaaggATCATGATGGGCTCCTCGGTGTtctccaggtagcggcaccacaccatgaaggcagccc	mmu-miR-433-3p	ATCATGATGGGCTCCTCGGTGT	3'	Yes	gp1a	......((((...((((((...((..(((((..((((.(((((.(((((......))))).))........))).))))..)))))..))...)))))).(((......)))..........))))....	86	56.2	-44.4	0	0	0	265	239	263	0	0	0	51.2987	46.376	51.2985	middle
265	446	mmu-miR-434-5p_R-1	GCTCGACTCATGGTTTGAACC	21	chr12	+	109594506	109594599	tcgactctgggtttgaaccaaaGCTCGACTCATGGTTTGAACCattacttaattcgtggTTTGAACCATCACTCGACTCCTggttcgaaccatc	3	mmu-mir-434,rno-mir-434-1,rno-mir-434-2,	mmu-mir-434	tcgactctgggtttgaaccaaaGCTCGACTCATGGTTTGAACCAttacttaattcgtggTTTGAACCATCACTCGACTCCTggttcgaaccatc	mmu-miR-434-5p	GCTCGACTCATGGTTTGAACCA	5'	Diff	gp1a	.........(((((((((((.((.((((...((((((..((((((..........))))))..))))))...))))))..)))))))))))...	82	45.7	-38.8	0	0	0	216	206	194	0	0	0	41.8133	39.9727	37.84	middle
265	447	mmu-miR-434-3p	TTTGAACCATCACTCGACTCCT	22	chr12	+	109594506	109594599	tcgactctgggtttgaaccaaaGCTCGACTCATGGTTTGAACCattacttaattcgtggTTTGAACCATCACTCGACTCCTggttcgaaccatc	3	mmu-mir-434,rno-mir-434-1,rno-mir-434-2,	mmu-mir-434	tcgactctgggtttgaaccaaaGCTCGACTCATGGTTTGAACCAttacttaattcgtggTTTGAACCATCACTCGACTCCTggttcgaaccatc	mmu-miR-434-3p	TTTGAACCATCACTCGACTCCT	3'	Yes	gp1a	.........(((((((((((.((.((((...((((((..((((((..........))))))..))))))...))))))..)))))))))))...	82	45.7	-38.8	0	0	0	840	855	825	0	0	0	162.607	165.906	160.917	middle
266	448	mmu-miR-449a-5p	TGGCAGTGTATTGTTAGCTGGT	22	chr13	+	113037534	113037624	ctgtgtgtgatggctTGGCAGTGTATTGTTAGCTGGTtgagtatgtgagcggcaccagctaacatgcgactgctctcctattgcacacaca	13	mmu-mir-449a,rno-mir-449a,hsa-mir-449a,bta-mir-449a,chi-mir-449a,eca-mir-449a,mdo-mir-449a,ppy-mir-449a,mml-mir-449a,cja-mir-449a,cfa-mir-449a,efu-mir-449,pal-mir-449a,	mmu-mir-449a	ctgtgtgtgatggctTGGCAGTGTATTGTTAGCTGGTtgagtatgtgagcggcacCAGCTAACATGCGACTGCTCTCctattgcacacaca	mmu-miR-449a-5p	TGGCAGTGTATTGTTAGCTGGT	5'	Yes	gp1a	.((((((..((((...(((((((((.(((((((((((...((......))...)))))))))))))).))))))...))))..))))))..	88	50.5	-45	0	0	0	7	5	0	0	0	0	1.35506	0.97021	0	low
267	449	mmu-miR-450a-5p	TTTTGCGATGTGTTCCTAATAT	22	chrX	-	53048283	53048375	aagatgctgaactatTTTTGCGATGTGTTCCTAATATgtactatgagtatATTGGGGATGCTTTGCATTcatggttctgcatccatcatatgg	6	mmu-mir-450a-2,rno-mir-450b-2,rno-mir-450b-1,hsa-mir-450a-2,mml-mir-450a-2,ppa-mir-450a-2,	mmu-mir-450a-2	gaactatTTTTGCGATGTGTTCCTAATATgtactatgagtatATTGGGGATGCTTTGCATTCATggttc	mmu-miR-450a-5p	TTTTGCGATGTGTTCCTAATAT	5'	Yes	gp1a	..(((((.(((((((...(((((.(..(((((((((((.........)))))))))))..).)))))...))))))).)))))..........	81	37.6	-35.8	38.5	41	37	12776	12185.5	11556.5	204.239	190.307	195.777	2473.18	2364.5	2254.11	high
267	450	mmu-miR-450a-2-3p_R-3	ATTGGGGATGCTTTGCATT	19	chrX	-	53048283	53048375	aagatgctgaactatTTTTGCGATGTGTTCCTAATATgtactatgagtatATTGGGGATGCTTTGCATTcatggttctgcatccatcatatgg	6	mmu-mir-450a-2,rno-mir-450b-2,rno-mir-450b-1,hsa-mir-450a-2,mml-mir-450a-2,ppa-mir-450a-2,	mmu-mir-450a-2	gaactatTTTTGCGATGTGTTCCTAATATgtactatgagtatATTGGGGATGCTTTGCATTCATggttc	mmu-miR-450a-2-3p	ATTGGGGATGCTTTGCATTCAT	3'	Diff	gp1a	..(((((.(((((((...(((((.(..(((((((((((.........)))))))))))..).)))))...))))))).)))))..........	81	37.6	-35.8	0	0	0	50	27	36	0	0	0	9.67901	5.23914	7.02185	low
268	451	mmu-miR-450a-5p	TTTTGCGATGTGTTCCTAATAT	22	chrX	-	53048154	53048249	ccaaagagagatactgagctgtTTTTGCGATGTGTTCCTAATATgtgctataattatATTGGGAACATTTTGCATAAATagctttgtgtcaataca	6	mmu-mir-450a-1,cgr-mir-450a,hsa-mir-450a-1,ptr-mir-450a-1,ptr-mir-450a-2,ocu-mir-450a-1,	mmu-mir-450a-1	gagagatactgagctgtTTTTGCGATGTGTTCCTAATATgtgctataattatATTGGGAACATTTTGCATAAATagctttgtgtcaataca	mmu-miR-450a-5p	TTTTGCGATGTGTTCCTAATAT	5'	Yes	gp1a	.........(((((..((((((((.(((((..(((((((((((((.........)))))))))))))..))))).))))))))..)))))......	81	33.3	-40	38.5	41	37	12776	12185.5	11556.5	204.239	190.307	195.777	2473.18	2364.5	2254.11	high
268	452	mmu-miR-450a-1-3p_2ss19AG20AC	ATTGGGAACATTTTGCATGCAT	22	chrX	-	53048154	53048249	ccaaagagagatactgagctgtTTTTGCGATGTGTTCCTAATATgtgctataattatATTGGGAACATTTTGCATAAATagctttgtgtcaataca	6	mmu-mir-450a-1,cgr-mir-450a,hsa-mir-450a-1,ptr-mir-450a-1,ptr-mir-450a-2,ocu-mir-450a-1,	mmu-mir-450a-1	gagagatactgagctgtTTTTGCGATGTGTTCCTAATATgtgctataattatATTGGGAACATTTTGCATAAATagctttgtgtcaataca	mmu-miR-450a-1-3p	ATTGGGAACATTTTGCATAAAT	3'	Diff	gp1a	.........(((((..((((((((.(((((..(((((((((((((.........)))))))))))))..))))).))))))))..)))))......	81	33.3	-40	0	0	0	1363	1446	1169	0	0	0	263.85	280.585	228.015	middle
269	453	mmu-miR-450b-5p_R+1	TTTTGCAGTATGTTCCTGAATAC	23	chrX	-	53047997	53048078	gatacagaattatTTTTGCAGTATGTTCCTGAATACataacataagcgtATTGGGAACATTTTGCATGCATaattttgtatc	2	mmu-mir-450b,cgr-mir-450b,	mmu-mir-450b	gatacagaattatTTTTGCAGTATGTTCCTGAATAcataacataagcgtATTGGGAACATTTTGCATGCATaattttgtatc	mmu-miR-450b-5p	TTTTGCAGTATGTTCCTGAATA	5'	Diff	gp1a	(((((((((((((...((((..((((((((.(((((...........)))))))))))))..))))...)))))))))))))	82	30.5	-30.6	21	19	25	15344	13359	11731	111.403	88.1912	132.282	2970.29	2592.21	2288.15	high
269	454	mmu-miR-450b-3p	ATTGGGAACATTTTGCATGCAT	22	chrX	-	53047997	53048078	gatacagaattatTTTTGCAGTATGTTCCTGAATACataacataagcgtATTGGGAACATTTTGCATGCATaattttgtatc	2	mmu-mir-450b,cgr-mir-450b,	mmu-mir-450b	gatacagaattatTTTTGCAGTATGTTCCTGAATAcataacataagcgtATTGGGAACATTTTGCATGCATaattttgtatc	mmu-miR-450b-3p	ATTGGGAACATTTTGCATGCAT	3'	Yes	gp1a	(((((((((((((...((((..((((((((.(((((...........)))))))))))))..))))...)))))))))))))	82	30.5	-30.6	0	0	0	1363	1446	1169	0	0	0	263.85	280.585	228.015	middle
270	455	mmu-miR-451a_R+1	AAACCGTTACCATTACTGAGTTT	23	chr11	+	78073170	78073241	cttgggaatggcgaggAAACCGTTACCATTACTGAGTTTAGTAATGGTAACGGTTCTcttgctgctcccaca	15	mmu-mir-451a,rno-mir-451,cpo-mir-451,cgr-mir-451a,hsa-mir-451a,ppy-mir-451,bta-mir-451,chi-mir-451,eca-mir-451,ptr-mir-451,mml-mir-451,cja-mir-451,cfa-mir-451,ssc-mir-451,ocu-mir-451,	mmu-mir-451a	cttgggaatggcgaggAAACCGTTACCATTACTGAGTTtagtaatggtaacggttctcttgctgctcccaca	mmu-miR-451a	AAACCGTTACCATTACTGAGTT	5'	Diff	gp1a	..(((((..((((((..(((((((((((((((((....)))))))))))))))))..))))))..)))))..	68	47.2	-45.7	10087	11468	7613	38941	32207	27480	53510.6	53230.4	40282.4	7538.2	6249.51	5360.02	high
270	456	mmu-mir-451a-p3	TTTAGTAATGGTAACGGTTCT	21	chr11	+	78073170	78073241	cttgggaatggcgaggAAACCGTTACCATTACTGAGTTTAGTAATGGTAACGGTTCTcttgctgctcccaca	15	mmu-mir-451a,rno-mir-451,cpo-mir-451,cgr-mir-451a,hsa-mir-451a,ppy-mir-451,bta-mir-451,chi-mir-451,eca-mir-451,ptr-mir-451,mml-mir-451,cja-mir-451,cfa-mir-451,ssc-mir-451,ocu-mir-451,	mmu-mir-451a	cttgggaatggcgaggAAACCGTTACCATTACTGAGTTtagtaatggtaacggttctcttgctgctcccaca	mmu-mir-451a-p3	TTtagtaatggtaacggttct	3'	New	gp1a	..(((((..((((((..(((((((((((((((((....)))))))))))))))))..))))))..)))))..	68	47.2	-45.7	0	0	0	30	28	21	0	0	0	5.8074	5.43318	4.09608	low
271	457	mmu-miR-452-5p_L+3R-3	AACTGTTTGCAGAGGAAACTGA	22	chrX	-	72262212	72262309	tgctaagcagttacAACTGTTTGCAGAGGAAACTGAgactttataactatgtcTCAGTCTCATCTGCAAAGAGGTaagtgctttgccaagccccttga	15	mmu-mir-452,rno-mir-452,cpo-mir-452,hsa-mir-452,ppy-mir-452,mml-mir-452,bta-mir-452,ptr-mir-452,cja-mir-452,cfa-mir-452,efu-mir-452,ssc-mir-452,ggo-mir-452,pal-mir-452,ocu-mir-452,	mmu-mir-452	gctaagcagttacaacTGTTTGCAGAGGAAACTGAGACtttataactatgtcTCAGTCTCATCTGCAAAGAGGTaagtgctttgc	mmu-miR-452-5p	TGTTTGCAGAGGAAACTGAGAC	5'	Diff	gp1a	.((.(((((.((((..((.((((((((.((.((((((((...........)))))))).)).)))))))).)))))).))))).))............	85	42.9	-40.5	0	0	0	44	26	35	0	0	0	8.51753	5.04509	6.8268	low
271	458	mmu-miR-452-3p_1ss20GA	TCAGTCTCATCTGCAAAGAAGT	22	chrX	-	72262212	72262309	tgctaagcagttacAACTGTTTGCAGAGGAAACTGAgactttataactatgtcTCAGTCTCATCTGCAAAGAGGTaagtgctttgccaagccccttga	15	mmu-mir-452,rno-mir-452,cpo-mir-452,hsa-mir-452,ppy-mir-452,mml-mir-452,bta-mir-452,ptr-mir-452,cja-mir-452,cfa-mir-452,efu-mir-452,ssc-mir-452,ggo-mir-452,pal-mir-452,ocu-mir-452,	mmu-mir-452	gctaagcagttacaacTGTTTGCAGAGGAAACTGAGACtttataactatgtcTCAGTCTCATCTGCAAAGAGGTaagtgctttgc	mmu-miR-452-3p	TCAGTCTCATCTGCAAAGAGGT	3'	Diff	gp1a	.((.(((((.((((..((.((((((((.((.((((((((...........)))))))).)).)))))))).)))))).))))).))............	85	42.9	-40.5	5	6	11	43	50	57	26.5245	27.8499	58.2039	8.32395	9.7021	11.1179	middle
272	459	mmu-miR-455-5p	TATGTGCCTTTGGACTACATCG	22	chr4	+	63256851	63256936	ctccctggtgtgagcgTATGTGCCTTTGGACTACATCGtgaacgcagcaccatGCAGTCCACGGGCATATACACTtgcctcaaggt	4	mmu-mir-455,rno-mir-455,cgr-mir-455,mdo-mir-455,	mmu-mir-455	ctccctggtgtgagcgTATGTGCCTTTGGACTACATCGtgaacgcagcaccatGCAGTCCACGGGCATATACACttgcctca	mmu-miR-455-5p	TATGTGCCTTTGGACTACATCG	5'	Yes	gp1a	..((.((..(..((.(((((((((..((((((.(((.(((.......))).))).))))))..))))))))).))..)..)).)).	83	54.7	-40.3	12	11	15	18	15	10	63.6588	51.0581	79.369	3.48444	2.91063	1.95051	middle
272	460	mmu-miR-455-3p_R+1	GCAGTCCACGGGCATATACACT	22	chr4	+	63256851	63256936	ctccctggtgtgagcgTATGTGCCTTTGGACTACATCGtgaacgcagcaccatGCAGTCCACGGGCATATACACTtgcctcaaggt	4	mmu-mir-455,rno-mir-455,cgr-mir-455,mdo-mir-455,	mmu-mir-455	ctccctggtgtgagcgTATGTGCCTTTGGACTACATCGtgaacgcagcaccatGCAGTCCACGGGCATATACACttgcctca	mmu-miR-455-3p	GCAGTCCACGGGCATATACAC	3'	Diff	gp1a	..((.((..(..((.(((((((((..((((((.(((.(((.......))).))).))))))..))))))))).))..)..)).)).	83	54.7	-40.3	10	0	5	0	0	0	53.049	0	26.4563	0	0	0	middle
273	461	mmu-miR-463-5p	TACCTAATTTGTTGTCCATCAT	22	chrX	-	66799223	66799303	accctgcttTACCTAATTTGTTGTCCATCATgtaaaacataaatgaTGATAGACACCATATAAGGTAGAggaaggttcact	2	mmu-mir-463,rno-mir-463,	mmu-mir-463	cttTACCTAATTTGTTGTCCATCATgtaaaacataaatgaTGATAGACACCATATAAGGTAGaggaaggttcact	mmu-miR-463-5p	TACCTAATTTGTTGTCCATCAT	5'	Yes	gp1a	..(((.((((((((.((.((.((((((((((...........))))))...)))).)).)).))))))))..)))......	73	35.8	-23.7	0	0	0	4043	3767	3323	0	0	0	782.644	730.956	648.156	middle
273	462	mmu-miR-463-3p_R+1	TGATAGACACCATATAAGGTAGA	23	chrX	-	66799223	66799303	accctgcttTACCTAATTTGTTGTCCATCATgtaaaacataaatgaTGATAGACACCATATAAGGTAGAggaaggttcact	2	mmu-mir-463,rno-mir-463,	mmu-mir-463	cttTACCTAATTTGTTGTCCATCATgtaaaacataaatgaTGATAGACACCATATAAGGTAGaggaaggttcact	mmu-miR-463-3p	TGATAGACACCATATAAGGTAG	3'	Diff	gp1a	..(((.((((((((.((.((.((((((((((...........))))))...)))).)).)).))))))))..)))......	73	35.8	-23.7	0	0	0	5503	4665	4465	0	0	0	1065.27	905.206	870.905	middle
274	463	mmu-miR-465a-5p	TATTTAGAATGGCACTGATGTGA	23	chrX	-	66839052	66839125	gcccTATTTAGAATGGCACTGATGTGAtaaaataaaaaattGATCAGGGCCTTTCTAAGTAGAgtaaggcttac	1	mmu-mir-465a,	mmu-mir-465a	gcccTATTTAGAATGGCACTGATGTGAtaaaataaaaaattGATCAGGGCCTTTCTAAGTAGAgtaaggcttac	mmu-miR-465a-5p	TATTTAGAATGGCACTGATGTGA	5'	Yes	gp1a	(((((((((((((.(((.(((((...................))))).))).)))))))))).....)))....	70	36.5	-23.3	0	0	0	48951.5	40331.5	36457.5	0	0	0	9476.04	7826.01	7111.09	high
274	464	mmu-miR-465b-3p	GATCAGGGCCTTTCTAAGTAGA	22	chrX	-	66839052	66839125	gcccTATTTAGAATGGCACTGATGTGAtaaaataaaaaattGATCAGGGCCTTTCTAAGTAGAgtaaggcttac	1	mmu-mir-465a,	mmu-mir-465a	gcccTATTTAGAATGGCACTGATGTGAtaaaataaaaaattGATCAGGGCCTTTCTAAGTAGAgtaaggcttac	mmu-miR-465b-3p	GATCAGGGCCTTTCTAAGTAGA	3'	Yes	gp1a	(((((((((((((.(((.(((((...................))))).))).)))))))))).....)))....	70	36.5	-23.3	0	0	0	18109.8	16756.3	15588.8	0	0	0	3505.7	3251.43	3040.63	high
275	465	mmu-miR-465d-5p_1ss13TA	TATTTAGAATGGAACTGATGTGA	23	chrX	-	66822656	66822713	TATTTAGAATGGTACTGATGTGAtgaaataaaaaatTGATCAGGGCCTTTCTGAGTAA	1	mmu-mir-465d,	mmu-mir-465d	TATTTAGAATGGTACTGATGTGAtgaaataaaaaatTGATCAGGGCCTTTCTGAGTAA	mmu-miR-465d-5p	TATTTAGAATGGTACTGATGTGA	5'	Diff	gp1a	(((((((((.((..(((((...................)))))..)).))))))))).	57	31	-16.6	0	0	0	18.5	54.5	21.5	0	0	0	3.58123	10.5753	4.19361	middle
275	466	mmu-miR-465d-3p_1ss17GA	TGATCAGGGCCTTTCTAAGTAA	22	chrX	-	66822656	66822713	TATTTAGAATGGTACTGATGTGAtgaaataaaaaatTGATCAGGGCCTTTCTGAGTAA	1	mmu-mir-465d,	mmu-mir-465d	TATTTAGAATGGTACTGATGTGAtgaaataaaaaatTGATCAGGGCCTTTCTGAGTAA	mmu-miR-465d-3p	TGATCAGGGCCTTTCTGAGTAA	3'	Diff	gp1a	(((((((((.((..(((((...................)))))..)).))))))))).	57	31	-16.6	0	0	0	12.5	8	8.5	0	0	0	2.41975	1.55234	1.65794	low
276	467	mmu-miR-465c-5p_R-1	TATTTAGAATGGCGCTGATCT	21	chrX	-	66825955	66826035	tgcaatgcccTATTTAGAATGGCGCTGATCTgatgaataaaaaaaaaatGATCAGGGCCTTTCTAAGTAGAgtaaggctta	2	mmu-mir-465c-1,mmu-mir-465c-2,	mmu-mir-465c-1	tgcaatgcccTATTTAGAATGGCGCTGATCTGatgaataaaaaaaaaatGATCAGGGCCTTTCTAAGTAGAgtaaggctta	mmu-miR-465c-5p	TATTTAGAATGGCGCTGATCTG	5'	Diff	gp1a	.((..(((.((((((((((.(((.((((((...................)))))).))).)))))))))).)))..))...	77	37	-32	0	0	0	118130	116736	105852	0	0	0	22867.7	22651.7	20646.6	high
276	468	mmu-miR-465b-3p	GATCAGGGCCTTTCTAAGTAGA	22	chrX	-	66825955	66826035	tgcaatgcccTATTTAGAATGGCGCTGATCTgatgaataaaaaaaaaatGATCAGGGCCTTTCTAAGTAGAgtaaggctta	2	mmu-mir-465c-1,mmu-mir-465c-2,	mmu-mir-465c-1	tgcaatgcccTATTTAGAATGGCGCTGATCTGatgaataaaaaaaaaatGATCAGGGCCTTTCTAAGTAGAgtaaggctta	mmu-miR-465b-3p	GATCAGGGCCTTTCTAAGTAGA	3'	Yes	gp1a	.((..(((.((((((((((.(((.((((((...................)))))).))).)))))))))).)))..))...	77	37	-32	0	0	0	18109.8	16756.3	15588.8	0	0	0	3505.7	3251.43	3040.63	high
277	469	mmu-miR-465b-5p_R-1_1ss13TA	TATTTAGAATGGAGCTGATCT	21	chrX	-	66829202	66829280	tgcaatgcccTATTTAGAATGGTGCTGATCTgatgaaataaaaaattGATCAGGGCCTTTCTAAGTAGAgtaaggctta	2	mmu-mir-465b-2,mmu-mir-465b-1,	mmu-mir-465b-2	tgcaatgcccTATTTAGAATGGTGCTGATCTGatgaaataaaaaattGATCAGGGCCTTTCTAAGTAGAgtaaggctta	mmu-miR-465b-5p	TATTTAGAATGGTGCTGATCTG	5'	Diff	gp1a	.((..(((.((((((((((.((..((((((.................))))))..)).)))))))))).)))..))...	75	36.7	-28	0	0	0	65.5	90	74	0	0	0	12.6795	17.4638	14.4338	middle
277	470	mmu-miR-465b-3p	GATCAGGGCCTTTCTAAGTAGA	22	chrX	-	66829202	66829280	tgcaatgcccTATTTAGAATGGTGCTGATCTgatgaaataaaaaattGATCAGGGCCTTTCTAAGTAGAgtaaggctta	2	mmu-mir-465b-2,mmu-mir-465b-1,	mmu-mir-465b-2	tgcaatgcccTATTTAGAATGGTGCTGATCTGatgaaataaaaaattGATCAGGGCCTTTCTAAGTAGAgtaaggctta	mmu-miR-465b-3p	GATCAGGGCCTTTCTAAGTAGA	3'	Yes	gp1a	.((..(((.((((((((((.((..((((((.................))))))..)).)))))))))).)))..))...	75	36.7	-28	0	0	0	18109.8	16756.3	15588.8	0	0	0	3505.7	3251.43	3040.63	high
278	471	mmu-miR-466f-5p_L-1R+1	ACGTGTGTGTGCATGTGCATGT	22	chr2	+	10468675	10468768	aatgtgtgtttACGTGTGTGTGCATGTGCATGTgtgtatatgaatatatgtatacATACACACACACATACACACTCatgtaacacacacacac	1	mmu-mir-466f-2,	mmu-mir-466f-2	aatgtgtgttTACGTGTGTGTGCATGTGCATGtgtgtatatgaatatatgtataCATACACACACACATACACACtcatgtaacacacacacac	mmu-miR-466f-5p	TACGTGTGTGTGCATGTGCATG	5'	Diff	gp1a	..((((((((((((((.(((((.(((((..(((((((((((........)))))))))))....))))).))))).))))))).)))))))...	89	37.2	-42.2	0	0	0	27.5385	27.909	26.8808	0	0	0	5.3309	5.41551	5.24313	low
278	472	mmu-miR-466f-3p_L-1R+2_2	ATACACACACACATACACACTC	22	chr2	+	10468675	10468768	aatgtgtgtttACGTGTGTGTGCATGTGCATGTgtgtatatgaatatatgtatacATACACACACACATACACACTCatgtaacacacacacac	1	mmu-mir-466f-2,	mmu-mir-466f-2	aatgtgtgttTACGTGTGTGTGCATGTGCATGtgtgtatatgaatatatgtataCATACACACACACATACACACtcatgtaacacacacacac	mmu-miR-466f-3p	CATACACACACACATACACAC	3'	Diff	gp1a	..((((((((((((((.(((((.(((((..(((((((((((........)))))))))))....))))).))))).))))))).)))))))...	89	37.2	-42.2	0	0	0	602.25	617.556	491.556	0	0	0	116.584	119.832	95.8786	middle
279	473	mmu-miR-466i-3p_R-1	ATACACACACACATACACACT	21	chr13	+	17747473	17747593	agagatcatgtcagtgaactgccacatttttgatatatattatgtatgtatgtgtgtgtgtgtgtgtgtgtgtatatatATACACACACACATACACACTacatgtatgcaacatatatac	1	mmu-mir-466i,	mmu-mir-466i	agagatcatgtcagtgaactgccacatttttgatatatattatgtatgtaTGTGTGTGTGTGTGTGTGTGtgtatatatATACACACACACATACACACTAcatgtatgcaacatatatac	mmu-miR-466i-3p	ATACACACACACATACACACTA	3'	Diff	gp1a	((((((..((.(((....))).)).))))))..(((((((..(((((..(((((((((((((((((((((((((....))))))))))))))))))))).))))..)))))..))))))).	87	33.1	-52.8	0	0	0	98.75	97	114.5	0	0	0	19.116	18.8221	22.3334	middle
280	474	mmu-miR-466k_R-2	TGTGTGTGTACATGTACATGT	21	chr3	+	85467377	85467498	atatatgtgtgtgtgtgtgTGTGTGTGTACATGTACATGTgagtatgtgtgtgtatatgtttgtacatgtgcatgtgtgtgagtatgtgaatatatgtgtataTGTGTGCATGTGCATGTGt	1	mmu-mir-466k,	mmu-mir-466k	atatatgtgtgtgtgtgtgTGTGTGTGTACATGTACATGTGAgtatgtgtgtgtatatgtttgtacatgtgcatgtgtgtgagtatgtgaatatatgtgtatatgtgtgcatgtgcatgtgt	mmu-miR-466k	TGTGTGTGTACATGTACATGTGA	5'	Diff	gp1a	..(((..(((..(((..(..(((((..((.((((.((..((..((..(..((((((((((....))))))))))..)..))..))..)).)))).))..)))))..)..)))..)))..)))	120	36.9	-43.3	0	0	0	139.033	126.55	140.3	0	0	0	26.9141	24.556	27.3657	middle
280	475	mmu-mir-466k-p3	TGTGTGCATGTGCATGTG	18	chr3	+	85467377	85467498	atatatgtgtgtgtgtgtgTGTGTGTGTACATGTACATGTgagtatgtgtgtgtatatgtttgtacatgtgcatgtgtgtgagtatgtgaatatatgtgtataTGTGTGCATGTGCATGTGt	1	mmu-mir-466k,	mmu-mir-466k	atatatgtgtgtgtgtgtgTGTGTGTGTACATGTACATGTGAgtatgtgtgtgtatatgtttgtacatgtgcatgtgtgtgagtatgtgaatatatgtgtatatgtgtgcatgtgcatgtgt	mmu-mir-466k-p3	tgtgtgcatgtgcatgtg	3'	New	gp1a	..(((..(((..(((..(..(((((..((.((((.((..((..((..(..((((((((((....))))))))))..)..))..))..)).)))).))..)))))..)..)))..)))..)))	120	36.9	-43.3	0	0	0	0	0.466667	0.4	0	0	0	0	0.090553	0.0780206	low
281	476	mmu-miR-466f-5p_L-1R+1	ACGTGTGTGTGCATGTGCATGT	22	chr13	+	71107089	71107209	catctgcatctgtgtgtctACGTGTGTGTGCATGTGCATGTgtgtgtatctgtatgtgagtgtgtgcatgcatgtgtgtgcatctatatctgtgtgtctacttgtgtgtgaatgtgcatat	1	mmu-mir-466f-4,	mmu-mir-466f-4	catctgcatctgtgtgtcTACGTGTGTGTGCATGTGCATGtgtgtgtatctgtatgtgagtgtgtgcatgcatgtgtgtgcatctatatctgtgtgtctacttgtgtgtgaatgtgcatat	mmu-miR-466f-5p	TACGTGTGTGTGCATGTGCATG	5'	Diff	gp1a	(((..((((....(((..((((((((..(((((..(((((..((..(((((.......)).)))..))..)))))..)))))..)))))....)))..)))....))))..))).......	114	43.8	-33.8	0	0	0	27.5385	27.909	26.8808	0	0	0	5.3309	5.41551	5.24313	low
282	477	mmu-miR-466f-5p_L-1R+1	ACGTGTGTGTGCATGTGCATGT	22	chr2	+	10466944	10467037	catgtgtgtttACGTGTGTGTGCATGTGCATGTgtgtatatgaatatacatacacATACACACACACATACACACacatgcaacacacacatat	3	mmu-mir-466f-1,rno-mir-466b-3,rno-mir-466b-1,	mmu-mir-466f-1	catgtgtgttTACGTGTGTGTGCATGTGCATGtgtgtatatgaatatacatacaCATACACACACACATACACACacatgcaacacacacatat	mmu-miR-466f-5p	TACGTGTGTGTGCATGTGCATG	5'	Diff	gp1a	(((((((((.((.(((((((((.(((((.((((((((......)))))))).))))).))))))))).)).)))))))))..............	80	38.3	-42.8	0	0	0	27.5385	27.909	26.8808	0	0	0	5.3309	5.41551	5.24313	low
282	478	mmu-mir-466f-1-p3	ATACACACACACATACACAC	20	chr2	+	10466944	10467037	catgtgtgtttACGTGTGTGTGCATGTGCATGTgtgtatatgaatatacatacacATACACACACACATACACACacatgcaacacacacatat	3	mmu-mir-466f-1,rno-mir-466b-3,rno-mir-466b-1,	mmu-mir-466f-1	catgtgtgttTACGTGTGTGTGCATGTGCATGtgtgtatatgaatatacatacaCATACACACACACATACACACacatgcaacacacacatat	mmu-mir-466f-1-p3	ATACACACACACATACACAC	3'	New	gp1a	(((((((((.((.(((((((((.(((((.((((((((......)))))))).))))).))))))))).)).)))))))))..............	80	38.3	-42.8	0	0	0	25.75	70	31.5	0	0	0	4.98469	13.5829	6.14412	middle
283	479	mmu-miR-466f-5p_L-1R+1	ACGTGTGTGTGCATGTGCATGT	22	chr2	+	10471953	10472046	catgtgtgtttACGTGTGTGTGCATGTGCATGTgtgtatatgaatatatgtatacATACACACACACATACACACGCacgcaacacacacacac	1	mmu-mir-466f-3,	mmu-mir-466f-3	catgtgtgttTACGTGTGTGTGCATGTGCATGtgtgtatatgaatatatgtataCATACACACACACATACACACgcacgcaacacacacacac	mmu-miR-466f-5p	TACGTGTGTGTGCATGTGCATG	5'	Diff	gp1a	..((((((((..((((((((((.(((((..(((((((((((........)))))))))))....))))).)))))))))).)))))))).....	87	41.5	-43.7	0	0	0	27.5385	27.909	26.8808	0	0	0	5.3309	5.41551	5.24313	low
283	480	mmu-miR-466f-3p_L-1R+2_1	ATACACACACACATACACACGC	22	chr2	+	10471953	10472046	catgtgtgtttACGTGTGTGTGCATGTGCATGTgtgtatatgaatatatgtatacATACACACACACATACACACGCacgcaacacacacacac	1	mmu-mir-466f-3,	mmu-mir-466f-3	catgtgtgttTACGTGTGTGTGCATGTGCATGtgtgtatatgaatatatgtataCATACACACACACATACACACgcacgcaacacacacacac	mmu-miR-466f-3p	CATACACACACACATACACAC	3'	Diff	gp1a	..((((((((..((((((((((.(((((..(((((((((((........)))))))))))....))))).)))))))))).)))))))).....	87	41.5	-43.7	0	0	0	602.25	617.556	491.556	0	0	0	116.584	119.832	95.8786	middle
284	481	mmu-miR-466d-5p_L-2R+2	TGTGTGCGTACATGTACATGTG	22	chr2	+	10511967	10512062	catgtgtgtttgTGTGTGCGTACATGTACATGTGtgtatatgaatatacaTATACATACACGCACACATAGAtacgcacgcacacacacacacagg	1	mmu-mir-466d,	mmu-mir-466d	catgtgtgttTGTGTGTGCGTACATGTACATGtgtgtatatgaatatacatatacatacacgcacacatagaTACGCACGCACACACACACacagg	mmu-miR-466d-5p	TGTGTGTGCGTACATGTACATG	5'	Diff	gp1a	..(((((((.((((((((((((.((((...((((((((((((......)))))))))))).....))))...)))))))))))).)))))))....	90	41.7	-45.4	0	0	0	55.8333	44.5	32.1667	0	0	0	10.8082	8.63487	6.27416	middle
284	482	mmu-mir-466d-p3_1ss22AT	TATACATACACGCACACATAGT	22	chr2	+	10511967	10512062	catgtgtgtttgTGTGTGCGTACATGTACATGTGtgtatatgaatatacaTATACATACACGCACACATAGAtacgcacgcacacacacacacagg	1	mmu-mir-466d,	mmu-mir-466d	catgtgtgttTGTGTGTGCGTACATGTACATGtgtgtatatgaatatacatatacatacacgcacacatagaTACGCACGCACACACACACacagg	mmu-mir-466d-p3	tatacatacacgcacacataga	3'	New	gp1a	..(((((((.((((((((((((.((((...((((((((((((......)))))))))))).....))))...)))))))))))).)))))))....	90	41.7	-45.4	0	0	0	2235.63	2019.39	1877.44	0	0	0	432.774	391.847	366.197	middle
285	483	mmu-miR-466l-3p	TATAAATACATGCACACATATT	22	chr2	+	10516097	10516217	ctatgtatgtgcatgtgtgtttgtgtgtacatgtacatgtatatatatattgatatacaTATAAATACATGCACACATATTcatgcatgcacacgcacacattaatggcactcttagatcc	1	mmu-mir-466l,	mmu-mir-466l	ctatgtatgtgcatgtgtgtTTGTGTGTACATGTACATGTATatatatattgatatacaTATAAATACATGCACACATATTcatgcatgcacacgcacacattaatggcactcttagatcc	mmu-miR-466l-3p	TATAAATACATGCACACATATT	3'	Yes	gp1a	...((..((((((((..((..(((((((.((((((..(((((.(((((....))))).)))))..)))))).)))))))..))..))))))))..))........................	94	33.9	-43.3	0	0	0	75	81	61	0	0	0	14.5185	15.7174	11.8981	middle
286	484	mmu-miR-466d-5p_L-2R+2	TGTGTGCGTACATGTACATGTG	22	chr2	+	10513741	10513834	gtatgtgcatgtgtgtttgTGTGTGCGTACATGTACATGTGtgtatatgaatatgcaTATACATGAGAGCATACATAGAcacacgtgcatgtgc	1	mmu-mir-466n,	mmu-mir-466n	gtatgtgcatgtgtgttTGTGTGTGCGTACATGTACATGtgtgtatatgaatatgcaTATACATGAGAGCATACATAGAcacacgtgcatgtgc	mmu-miR-466d-5p	TGTGTGTGCGTACATGTACATG	5'	Diff	gp1a	(((..(((((((((((((((((((((...((((((.(((..(((......)))..))).))))))...)))))))))))))))))))))..)))	94	40.4	-53.7	0	0	0	55.8333	44.5	32.1667	0	0	0	10.8082	8.63487	6.27416	middle
286	485	mmu-miR-466n-3p	TATACATGAGAGCATACATAGA	22	chr2	+	10513741	10513834	gtatgtgcatgtgtgtttgTGTGTGCGTACATGTACATGTGtgtatatgaatatgcaTATACATGAGAGCATACATAGAcacacgtgcatgtgc	1	mmu-mir-466n,	mmu-mir-466n	gtatgtgcatgtgtgttTGTGTGTGCGTACATGTACATGtgtgtatatgaatatgcaTATACATGAGAGCATACATAGAcacacgtgcatgtgc	mmu-miR-466n-3p	TATACATGAGAGCATACATAGA	3'	Yes	gp1a	(((..(((((((((((((((((((((...((((((.(((..(((......)))..))).))))))...)))))))))))))))))))))..)))	94	40.4	-53.7	0	0	0	1058	907	864	0	0	0	204.808	175.996	168.524	middle
287	486	mmu-miR-466b-5p_R-2	TGATGTGTGTGTACATGTAC	20	chr2	+	10476628	10476713	gtgtgtatgtgtTGATGTGTGTGTACATGTACatatgtgaatatgatatacaTATACATACACGCACACATAAGacacatatgagc	2	mmu-mir-466b-8,mmu-mir-466e,	mmu-mir-466e	gtgtatgtgtTGATGTGTGTGTACATGTACATatgtgaatatgatatacaTATACATACACGCACACATAAGAcacatatgagc	mmu-miR-466b-5p	TGATGTGTGTGTACATGTACAT	5'	Diff	gp1a	((((.((((((.((.((((((((((.((((((((((....)))))...))))).))))))))))))))))))..))))........	78	34.9	-32.5	0	0	0	236.083	250.2	229.2	0	0	0	45.701	48.5493	44.7058	middle
287	487	mmu-miR-466e-3p_R-1	TATACATACACGCACACATAAG	22	chr2	+	10476628	10476713	gtgtgtatgtgtTGATGTGTGTGTACATGTACatatgtgaatatgatatacaTATACATACACGCACACATAAGacacatatgagc	2	mmu-mir-466b-8,mmu-mir-466e,	mmu-mir-466e	gtgtatgtgtTGATGTGTGTGTACATGTACATatgtgaatatgatatacaTATACATACACGCACACATAAGAcacatatgagc	mmu-miR-466e-3p	TATACATACACGCACACATAAGA	3'	Diff	gp1a	((((.((((((.((.((((((((((.((((((((((....)))))...))))).))))))))))))))))))..))))........	78	34.9	-32.5	0	0	0	808.608	736.884	723.565	0	0	0	156.531	142.987	141.132	middle
288	488	mmu-miR-466j_R-2	TGTGTGCATGTGCATGTGTGT	21	chr10	+	60960723	60960844	gtgtgtgtgtgtgtgcattcgtgtgtttgtgcatgtgtgtatgtgtgcacatttatgtgtgtgcatgtgtatgtatgtgTGTGTGCATGTGCATGTGTGTaattgtgtatatatgtgcatac	1	mmu-mir-466j,	mmu-mir-466j	gtgtgtgtgtgtgtgcattcgtgtgtttgtgcatgtgtgtatgtgtgcacatttatgtgtgtgcatgtgtatgtatgtgTGTGTGCATGTGCATGTGTGTAAttgtgtatatatgtgcatac	mmu-miR-466j	TGTGTGCATGTGCATGTGTGTAA	3'	Diff	gp1a	((((((..((((((((((...........(((((..(((((..((..(((((..(..((..(((....)))..))..))))))..))..)))))..)))))...))))))))))..))))))	72	41	-49.5	0	0	0	0.538462	1.15897	2.08531	0	0	0	0.104235	0.22489	0.406744	low
289	489	mmu-miR-466b-5p_R-2	TGATGTGTGTGTACATGTAC	20	chr2	+	10503565	10503645	tatatgtgtTGATGTGTGTGTACATGTACatgtgtgaatatgatatacaaATACATACACGCACACATAAGAcacatatga	1	mmu-mir-466b-3,	mmu-mir-466b-3	tatatgtgtTGATGTGTGTGTACATGTACATgtgtgaatatgatatacaaATACATACACGCACACATAAGAcacatatga	mmu-miR-466b-5p	TGATGTGTGTGTACATGTACAT	5'	Diff	gp1a	((((((((((.((((((((((..(((((..((((((.......))))))..)))))..))))))))))..)))))))))).	80	32.1	-32.4	0	0	0	236.083	250.2	229.2	0	0	0	45.701	48.5493	44.7058	middle
289	490	mmu-miR-466p-3p	ATACATACACGCACACATAAGA	22	chr2	+	10503565	10503645	tatatgtgtTGATGTGTGTGTACATGTACatgtgtgaatatgatatacaaATACATACACGCACACATAAGAcacatatga	1	mmu-mir-466b-3,	mmu-mir-466b-3	tatatgtgtTGATGTGTGTGTACATGTACATgtgtgaatatgatatacaaATACATACACGCACACATAAGAcacatatga	mmu-miR-466p-3p	ATACATACACGCACACATAAGA	3'	Yes	gp1a	((((((((((.((((((((((..(((((..((((((.......))))))..)))))..))))))))))..)))))))))).	80	32.1	-32.4	0	0	0	326.351	301.857	317.095	0	0	0	63.1751	58.573	61.8499	middle
290	491	mmu-miR-466p-5p	TATGTGTGTGTACATGTACAT	21	chr2	+	10507918	10507990	tatatgtgttTATGTGTGTGTACATGTACATatgtgaatatgatatccaTATACATACACGCACACATAAGac	1	mmu-mir-466a,	mmu-mir-466a	tatatgtgttTATGTGTGTGTACATGTACATatgtgaatatgatatccaTATACATACACGCACACATAAGAc	mmu-miR-466p-5p	TATGTGTGTGTACATGTACAT	5'	Yes	gp1a	..(((((((...((((((((((.((((((((((....))))).))..))).)))))))))).)))))))....	67	31.5	-22.4	0	0	0	125.5	111.5	121	0	0	0	24.2943	21.6357	23.6012	middle
290	492	mmu-miR-466e-3p_R-1	TATACATACACGCACACATAAG	22	chr2	+	10507918	10507990	tatatgtgttTATGTGTGTGTACATGTACATatgtgaatatgatatccaTATACATACACGCACACATAAGac	1	mmu-mir-466a,	mmu-mir-466a	tatatgtgttTATGTGTGTGTACATGTACATatgtgaatatgatatccaTATACATACACGCACACATAAGAc	mmu-miR-466e-3p	TATACATACACGCACACATAAGA	3'	Diff	gp1a	..(((((((...((((((((((.((((((((((....))))).))..))).)))))))))).)))))))....	67	31.5	-22.4	0	0	0	808.608	736.884	723.565	0	0	0	156.531	142.987	141.132	middle
291	493	mmu-miR-466h-5p_R+1	TGTGTGCATGTGCTTGTGTGTAT	23	chr2	+	10514891	10514971	tgtatatttgTGTGTGCATGTGCTTGTGTGTATgtgaatatatatatcaTACGCACGCACACACACACACAaatgcaagca	1	mmu-mir-466h,	mmu-mir-466h	tgtatatttgTGTGTGCATGTGCTTGTGTGTAtgtgaatatatatatcaTACGCACGCACACACACACacaaatgcaagca	mmu-miR-466h-5p	TGTGTGCATGTGCTTGTGTGTA	5'	Diff	gp1a	(((((..(((((((((..(((((..(((((((((.............))))))))))))))..))))))))))))))....	77	38.3	-34.1	0	0	0	125	107	70	0	0	0	24.1975	20.7625	13.6536	middle
291	494	mmu-miR-466h-3p_R+3	TACGCACGCACACACACACACA	22	chr2	+	10514891	10514971	tgtatatttgTGTGTGCATGTGCTTGTGTGTATgtgaatatatatatcaTACGCACGCACACACACACACAaatgcaagca	1	mmu-mir-466h,	mmu-mir-466h	tgtatatttgTGTGTGCATGTGCTTGTGTGTAtgtgaatatatatatcaTACGCACGCACACACACACacaaatgcaagca	mmu-miR-466h-3p	TACGCACGCACACACACAC	3'	Diff	gp1a	(((((..(((((((((..(((((..(((((((((.............))))))))))))))..))))))))))))))....	77	38.3	-34.1	0	0	0	114.5	118.5	126.5	0	0	0	22.1649	22.994	24.674	middle
292	495	mmu-miR-466b-5p_R-2	TGATGTGTGTGTACATGTAC	20	chr2	+	10498685	10498766	tgtatgtgtTGATGTGTGTGTACATGTACatgtctgaatatgatatacaTATACATACACGCACACATAAGacacatatgag	1	mmu-mir-466b-2,	mmu-mir-466b-2	tgtatgtgtTGATGTGTGTGTACATGTACATgtctgaatatgatatacaTATACATACACGCACACATAAGAcacatatgag	mmu-miR-466b-5p	TGATGTGTGTGTACATGTACAT	5'	Diff	gp1a	.(((((((((.((((((((((..(((((.((((.............)))).)))))..))))))))))..)))))))))...	78	34.1	-29.5	0	0	0	236.083	250.2	229.2	0	0	0	45.701	48.5493	44.7058	middle
292	496	mmu-miR-466e-3p_R-1	TATACATACACGCACACATAAG	22	chr2	+	10498685	10498766	tgtatgtgtTGATGTGTGTGTACATGTACatgtctgaatatgatatacaTATACATACACGCACACATAAGacacatatgag	1	mmu-mir-466b-2,	mmu-mir-466b-2	tgtatgtgtTGATGTGTGTGTACATGTACATgtctgaatatgatatacaTATACATACACGCACACATAAGAcacatatgag	mmu-miR-466e-3p	TATACATACACGCACACATAAGA	3'	Diff	gp1a	.(((((((((.((((((((((..(((((.((((.............)))).)))))..))))))))))..)))))))))...	78	34.1	-29.5	0	0	0	808.608	736.884	723.565	0	0	0	156.531	142.987	141.132	middle
293	497	mmu-miR-466c-5p_R-4	TGATGTGTGTGTGCATGTAC	20	chr2	+	10481531	10481620	tgtgtatatgtgtTGATGTGTGTGTGCATGTACatatgtgaatatgatatacaTATACATACACGCACACATAAGacacatatgagcaca	3	mmu-mir-466c-3,mmu-mir-466c-2,mmu-mir-466c-1,	mmu-mir-466c-1	gtatatgtgtTGATGTGTGTGTGCATGTACATATgtgaatatgatatacaTATACATACACGCACACATAAGAcacatatgagc	mmu-miR-466c-5p	TGATGTGTGTGTGCATGTACATAT	5'	Diff	gp1a	.(((((((((((((.(((((((((((.(((((..((((((.........))))))))))).)))))))))))..)))))))))..)))).	88	34.4	-37.8	0	0	0	826	909	864	0	0	0	159.897	176.384	168.524	middle
293	498	mmu-miR-466e-3p_R-1	TATACATACACGCACACATAAG	22	chr2	+	10481531	10481620	tgtgtatatgtgtTGATGTGTGTGTGCATGTACatatgtgaatatgatatacaTATACATACACGCACACATAAGacacatatgagcaca	3	mmu-mir-466c-3,mmu-mir-466c-2,mmu-mir-466c-1,	mmu-mir-466c-1	gtatatgtgtTGATGTGTGTGTGCATGTACATATgtgaatatgatatacaTATACATACACGCACACATAAGAcacatatgagc	mmu-miR-466e-3p	TATACATACACGCACACATAAGA	3'	Diff	gp1a	.(((((((((((((.(((((((((((.(((((..((((((.........))))))))))).)))))))))))..)))))))))..)))).	88	34.4	-37.8	0	0	0	808.608	736.884	723.565	0	0	0	156.531	142.987	141.132	middle
294	499	mmu-miR-466p-5p_L-2R+2	TGTGTGTGTACATGTACATGT	21	chr2	+	10506006	10506094	tgtgtatatgtgtttaTGTGTGTGTACATGTACATGTgtgaatatgatgataTATACATACACGCACACATAAGacacatatgagcaca	1	mmu-mir-466p,	mmu-mir-466p	tgtgtatatgtgttTATGTGTGTGTACATGTACATgtgtgaatatgatgataTATACATACACGCACACATAAGAcacatatgagcaca	mmu-miR-466p-5p	TATGTGTGTGTACATGTACAT	5'	Diff	gp1a	.((((((((((((((((((((((((..((((((((((....)))))........)))))..))))))))))).)))))))))..)))).	87	33.7	-34.2	0	0	0	139.033	126.55	140.3	0	0	0	26.9141	24.556	27.3657	middle
294	500	mmu-miR-466e-3p_R-1	TATACATACACGCACACATAAG	22	chr2	+	10506006	10506094	tgtgtatatgtgtttaTGTGTGTGTACATGTACATGTgtgaatatgatgataTATACATACACGCACACATAAGacacatatgagcaca	1	mmu-mir-466p,	mmu-mir-466p	tgtgtatatgtgttTATGTGTGTGTACATGTACATgtgtgaatatgatgataTATACATACACGCACACATAAGAcacatatgagcaca	mmu-miR-466e-3p	TATACATACACGCACACATAAGA	3'	Diff	gp1a	.((((((((((((((((((((((((..((((((((((....)))))........)))))..))))))))))).)))))))))..)))).	87	33.7	-34.2	0	0	0	808.608	736.884	723.565	0	0	0	156.531	142.987	141.132	middle
295	501	mmu-miR-466b-5p_R-2	TGATGTGTGTGTACATGTAC	20	chr2	+	10472540	10472623	tgtgtgtatgtgtTGATGTGTGTGTACATGTACatgtgtgaatatgatatacatacatgcacacataagacacatatgagcaca	1	mmu-mir-466o,	mmu-mir-466o	tgtgtgtatgtgtTGATGTGTGTGTACATGTACATgtgtgaatatgataTACATACATGCACACATAAGACacatatgagcaca	mmu-miR-466b-5p	TGATGTGTGTGTACATGTACAT	5'	Diff	gp1a	.(((((((((((((..((((((((((.((((((((((....)))))...)))))...)))))))))).)))))))))..)))).	82	35.7	-32.8	0	0	0	236.083	250.2	229.2	0	0	0	45.701	48.5493	44.7058	middle
296	502	mmu-miR-466b-5p_R-2	TGATGTGTGTGTACATGTAC	20	chr2	+	10474215	10474304	tgtgtgtatgtgtTGATGTGTGTGTACATGTACatgtgtgaatatgatatacaTATACATACACGCACACATAAGacacatatgagcaca	5	mmu-mir-466b-4,mmu-mir-466b-6,mmu-mir-466b-5,mmu-mir-466b-7,mmu-mir-466b-1,	mmu-mir-466b-1	tgtatgtgtTGATGTGTGTGTACATGTACATgtgtgaatatgatatacaTATACATACACGCACACATAAGAcacatatgag	mmu-miR-466b-5p	TGATGTGTGTGTACATGTACAT	5'	Diff	gp1a	.(((((((((((((.((((((((((..(((((.(((((((.......))))))).)))))..))))))))))..)))))))))..)))).	88	35.6	-38	0	0	0	236.083	250.2	229.2	0	0	0	45.701	48.5493	44.7058	middle
296	503	mmu-miR-466e-3p_R-1	TATACATACACGCACACATAAG	22	chr2	+	10474215	10474304	tgtgtgtatgtgtTGATGTGTGTGTACATGTACatgtgtgaatatgatatacaTATACATACACGCACACATAAGacacatatgagcaca	5	mmu-mir-466b-4,mmu-mir-466b-6,mmu-mir-466b-5,mmu-mir-466b-7,mmu-mir-466b-1,	mmu-mir-466b-1	tgtatgtgtTGATGTGTGTGTACATGTACATgtgtgaatatgatatacaTATACATACACGCACACATAAGAcacatatgag	mmu-miR-466e-3p	TATACATACACGCACACATAAGA	3'	Diff	gp1a	.(((((((((((((.((((((((((..(((((.(((((((.......))))))).)))))..))))))))))..)))))))))..)))).	88	35.6	-38	0	0	0	808.608	736.884	723.565	0	0	0	156.531	142.987	141.132	middle
297	504	mmu-miR-466m-5p	TGTGTGCATGTGCATGTGTGTAT	23	chr2	+	10466663	10466746	tgtgtgtgttcttgTGTGTGCATGTGCATGTGTGTATatgaatatacataTACATACACACATACACACGCacgtacacacaca	1	mmu-mir-466m,	mmu-mir-466m	tgtgtgtgttcttgTGTGTGCATGTGCATGTGTGTATatgaatatacataTACATACACACATACACACGCAcgtacacacaca	mmu-miR-466m-5p	TGTGTGCATGTGCATGTGTGTAT	5'	Yes	gp1a	.((((((((...((((((((.(((((..((((((((((((......))))))))))))))))).))))))))...)))))))).	82	39.3	-45.4	0	0	0	2.23846	2.65897	3.38531	0	0	0	0.433322	0.515953	0.660311	low
297	505	mmu-miR-466m-3p_R-1	TACATACACACATACACACGC	21	chr2	+	10466663	10466746	tgtgtgtgttcttgTGTGTGCATGTGCATGTGTGTATatgaatatacataTACATACACACATACACACGCacgtacacacaca	1	mmu-mir-466m,	mmu-mir-466m	tgtgtgtgttcttgTGTGTGCATGTGCATGTGTGTATatgaatatacataTACATACACACATACACACGCAcgtacacacaca	mmu-miR-466m-3p	TACATACACACATACACACGCA	3'	Diff	gp1a	.((((((((...((((((((.(((((..((((((((((((......))))))))))))))))).))))))))...)))))))).	82	39.3	-45.4	0	0	0	94	98	103	0	0	0	18.1965	19.0161	20.0903	middle
298	506	mmu-mir-466g-p5	GTGTGCATGTGGATGTATGT	20	chr2	+	10514595	10514674	tgtgttttcgtgtGTGTGCATGTGGATGTATGTatatgattttgcatATACAGACACATGCACACACAtgcggcacacac	1	mmu-mir-466g,	mmu-mir-466g	tgtgttttcgtgtgtgtgcatgtggatgtatgtatatgattttgcatATACAGACACATGCACACACAtgcggcacacac	mmu-mir-466g-p5	gtgtgcatgtggatgtatgt	5'	New	gp1a	((((((..((((((((((((((((..(((((((..(......)..)))))))..))))))))))))))))..).))))).	79	42.5	-41.5	0	0	0	12	12	8	0	0	0	2.32296	2.3285	1.56041	low
298	507	mmu-miR-466g_1ss21AC	ATACAGACACATGCACACACC	21	chr2	+	10514595	10514674	tgtgttttcgtgtGTGTGCATGTGGATGTATGTatatgattttgcatATACAGACACATGCACACACAtgcggcacacac	1	mmu-mir-466g,	mmu-mir-466g	tgtgttttcgtgtgtgtgcatgtggatgtatgtatatgattttgcatATACAGACACATGCACACACAtgcggcacacac	mmu-miR-466g	ATACAGACACATGCACACACA	3'	Diff	gp1a	((((((..((((((((((((((((..(((((((..(......)..)))))))..))))))))))))))))..).))))).	79	42.5	-41.5	0	0	0	818	907	948	0	0	0	158.349	175.996	184.909	middle
299	508	mmu-miR-467f_R+1_1ss8CA	ATATACAAACACACACCTACAC	22	chr11	-	69635400	69635519	acggctacatagagaaatcctgtacccagaaatcgaacgggggtgggtgtgtgtgtaggtgtgtgtgtgtgtatgtatgtATATACACACACACACCTACACacagcttttttggaattt	1	mmu-mir-467f,	mmu-mir-467f	acggctacatagagaaatcctgtacccagaaatcgaacgggggtgggtgtgtgtgtaggtgtgtgtgtgtgtatgtatgtATATACACACACACACCTACAcacagcttttttggaattt	mmu-miR-467f	ATATACACACACACACCTACA	3'	Diff	gp1a	....(((...((((..((((....(((...........)))...)))).((((((((((((((((((((((((((....)))))))))))))))))))))))))).))))..))).....	56	44.2	-53.5	0	0	0	0	0	2.4	0	0	0	0	0	0.468124	low
300	509	mmu-miR-467b-5p_L-1R+1	TAAGTGCCTGCATGTATATGC	21	chr2	+	10481248	10481320	ccgtgtgcgTAAGTGCCTGCATGTATATGCgtgtatattttatgcATATACATACACACACCAACacacacat	1	mmu-mir-467b,	mmu-mir-467b	ccgtgtgcGTAAGTGCCTGCATGTATATGcgtgtatattttatgcATATACATACACACACCAACACacacat	mmu-miR-467b-5p	GTAAGTGCCTGCATGTATATG	5'	Diff	gp1a	..(((((.((..(((..((.(((((((((((((.......))))))))))))).))..)))..)).)))))..	69	41.1	-29.4	0	0	0	2958	3006.85	2930.25	0	0	0	572.61	583.455	571.55	middle
300	510	mmu-miR-467b-3p_R-2	ATATACATACACACACCAAC	20	chr2	+	10481248	10481320	ccgtgtgcgTAAGTGCCTGCATGTATATGCgtgtatattttatgcATATACATACACACACCAACacacacat	1	mmu-mir-467b,	mmu-mir-467b	ccgtgtgcGTAAGTGCCTGCATGTATATGcgtgtatattttatgcATATACATACACACACCAACACacacat	mmu-miR-467b-3p	ATATACATACACACACCAACAC	3'	Diff	gp1a	..(((((.((..(((..((.(((((((((((((.......))))))))))))).))..)))..)).)))))..	69	41.1	-29.4	0	0	0	0.714286	6	12	0	0	0	0.138272	1.16425	2.34062	low
301	511	mmu-miR-467d-5p_R-1	TAAGTGCGCGCATGTATATGC	21	chr2	+	10507630	10507714	cctgtgtgcaTAAGTGCGCGCATGTATATGCgtgtatattttatgcATATACATACACACACCTACACacacatgcacacagaca	1	mmu-mir-467d,	mmu-mir-467d	cctgtgtgcaTAAGTGCGCGCATGTATATGCGtgtatattttatgcATATACATACACACACCTACACacacatgcacacagaca	mmu-miR-467d-5p	TAAGTGCGCGCATGTATATGCG	5'	Diff	gp1a	.((((((((((..(((.....(((((((((((((.......))))))))))))).............)))..))))))))))...	33	42.4	-31.1	0	0	0	1706	1648.5	1574	0	0	0	330.248	319.878	307.011	middle
301	512	mmu-miR-467d-3p	ATATACATACACACACCTACAC	22	chr2	+	10507630	10507714	cctgtgtgcaTAAGTGCGCGCATGTATATGCgtgtatattttatgcATATACATACACACACCTACACacacatgcacacagaca	1	mmu-mir-467d,	mmu-mir-467d	cctgtgtgcaTAAGTGCGCGCATGTATATGCGtgtatattttatgcATATACATACACACACCTACACacacatgcacacagaca	mmu-miR-467d-3p	ATATACATACACACACCTACAC	3'	Yes	gp1a	.((((((((((..(((.....(((((((((((((.......))))))))))))).............)))..))))))))))...	33	42.4	-31.1	0	0	0	1041.58	1037.95	989.467	0	0	0	201.629	201.406	192.997	middle
302	513	mmu-miR-467c-5p_L+1R-1	ATAAGTGCGTGCATGTATATGT	22	chr2	+	10473931	10474027	cctttgtgcATAAGTGCGTGCATGTATATGTgtgtatattttatgcATATACATACACACACCTatacacacatgcacacagacatgcgagaatggc	1	mmu-mir-467c,	mmu-mir-467c	cctttgtgcaTAAGTGCGTGCATGTATATGTGtgtatattttatgcATATACATACACACACCTATACacacatgcacacagacatgcgagaatggc	mmu-miR-467c-5p	TAAGTGCGTGCATGTATATGTG	5'	Diff	gp1a	((((..(((((..(((((((..(((((((((((((((...............)))))))))..))))))..)))))))......)))))..)).)).	96	40.2	-29.3	0	0	0	3830	3445.1	3339	0	0	0	741.412	668.494	651.277	middle
302	514	mmu-miR-467c-3p_R-4	ATATACATACACACACCT	18	chr2	+	10473931	10474027	cctttgtgcATAAGTGCGTGCATGTATATGTgtgtatattttatgcATATACATACACACACCTatacacacatgcacacagacatgcgagaatggc	1	mmu-mir-467c,	mmu-mir-467c	cctttgtgcaTAAGTGCGTGCATGTATATGTGtgtatattttatgcATATACATACACACACCTATACacacatgcacacagacatgcgagaatggc	mmu-miR-467c-3p	ATATACATACACACACCTATAC	3'	Diff	gp1a	((((..(((((..(((((((..(((((((((((((((...............)))))))))..))))))..)))))))......)))))..)).)).	96	40.2	-29.3	0	0	0	61.381	68	45.6667	0	0	0	11.8821	13.1949	8.90735	middle
303	515	mmu-miR-467b-5p_L-1R+1	TAAGTGCCTGCATGTATATGC	21	chr2	+	10476346	10476418	ctgtgtgcgTAAGTGCCTGCATGTATATGCgtgtatattttatgcATATACATACACACACCTACACacacat	1	mmu-mir-467a-1,	mmu-mir-467a-1	ctgtgtgcGTAAGTGCCTGCATGTATATGcgtgtatattttatgcATATACATACACACACCTACACacacat	mmu-miR-467b-5p	GTAAGTGCCTGCATGTATATG	5'	Diff	gp1a	.((((((.(((.(((..((.(((((((((((((.......))))))))))))).))..))).))).)))))).	71	39.7	-32.2	0	0	0	2958	3006.85	2930.25	0	0	0	572.61	583.455	571.55	middle
303	516	mmu-miR-467d-3p	ATATACATACACACACCTACAC	22	chr2	+	10476346	10476418	ctgtgtgcgTAAGTGCCTGCATGTATATGCgtgtatattttatgcATATACATACACACACCTACACacacat	1	mmu-mir-467a-1,	mmu-mir-467a-1	ctgtgtgcGTAAGTGCCTGCATGTATATGcgtgtatattttatgcATATACATACACACACCTACACacacat	mmu-miR-467d-3p	ATATACATACACACACCTACAC	3'	Yes	gp1a	.((((((.(((.(((..((.(((((((((((((.......))))))))))))).))..))).))).)))))).	71	39.7	-32.2	0	0	0	1041.58	1037.95	989.467	0	0	0	201.629	201.406	192.997	middle
304	517	mmu-miR-467e-5p	ATAAGTGTGAGCATGTATATGT	22	chr2	+	10505721	10505807	gcctgtgtgcATAAGTGTGAGCATGTATATGTgtgtatattttatgcATATACATACACACACCTATATacacatgcacacagacat	1	mmu-mir-467e,	mmu-mir-467e	gcctgtgtgcATAAGTGTGAGCATGTATATGTgtgtatattttatgcATATACATACACACACCTATATacacatgcacacagacat	mmu-miR-467e-5p	ATAAGTGTGAGCATGTATATGT	5'	Yes	gp1a	..((((((((((..(((((...(((((((((..((.......))..)))))))))...)))))..........))))))))))....	81	36.8	-32.4	0	0	0	4200	3820	3726	0	0	0	813.037	741.241	726.762	middle
304	518	mmu-miR-467e-3p	ATATACATACACACACCTATAT	22	chr2	+	10505721	10505807	gcctgtgtgcATAAGTGTGAGCATGTATATGTgtgtatattttatgcATATACATACACACACCTATATacacatgcacacagacat	1	mmu-mir-467e,	mmu-mir-467e	gcctgtgtgcATAAGTGTGAGCATGTATATGTgtgtatattttatgcATATACATACACACACCTATATacacatgcacacagacat	mmu-miR-467e-3p	ATATACATACACACACCTATAT	3'	Yes	gp1a	..((((((((((..(((((...(((((((((..((.......))..)))))))))...)))))..........))))))))))....	81	36.8	-32.4	0	0	0	93.581	81.2	54.0667	0	0	0	18.1154	15.7562	10.5458	middle
305	519	mmu-miR-467b-5p_L-1R+1	TAAGTGCCTGCATGTATATGC	21	chr2	+	10483678	10483760	tgtgcccgtgtgcgTAAGTGCCTGCATGTATATGCgtgtatattttatgcATATACATACACACACCTACACacacatgcaca	3	mmu-mir-467a-10,mmu-mir-467a-6,mmu-mir-467a-3,	mmu-mir-467a-10	tgtgcccgtgtgcGTAAGTGCCTGCATGTATATGcgtgtatattttatgcATATACATACACACACCTACACacacatgcaca	mmu-miR-467b-5p	GTAAGTGCCTGCATGTATATG	5'	Diff	gp1a	.((((..(((((.(((.(((..((.(((((((((((((.......))))))))))))).))..))).))).)))))..)))).	81	43.4	-37.5	0	0	0	2958	3006.85	2930.25	0	0	0	572.61	583.455	571.55	middle
305	520	mmu-miR-467d-3p	ATATACATACACACACCTACAC	22	chr2	+	10483678	10483760	tgtgcccgtgtgcgTAAGTGCCTGCATGTATATGCgtgtatattttatgcATATACATACACACACCTACACacacatgcaca	3	mmu-mir-467a-10,mmu-mir-467a-6,mmu-mir-467a-3,	mmu-mir-467a-10	tgtgcccgtgtgcGTAAGTGCCTGCATGTATATGcgtgtatattttatgcATATACATACACACACCTACACacacatgcaca	mmu-miR-467d-3p	ATATACATACACACACCTACAC	3'	Yes	gp1a	.((((..(((((.(((.(((..((.(((((((((((((.......))))))))))))).))..))).))).)))))..)))).	81	43.4	-37.5	0	0	0	1041.58	1037.95	989.467	0	0	0	201.629	201.406	192.997	middle
306	521	mmu-miR-467b-5p_L-1R+1	TAAGTGCCTGCATGTATATGC	21	chr2	+	10478798	10478880	tgtgcctgtgtgcgTAAGTGCCTGCATGTATATGCgtgtatattttatgcATATACATACACACACCTACACacacatgcaca	6	mmu-mir-467a-4,mmu-mir-467a-5,mmu-mir-467a-2,mmu-mir-467a-8,mmu-mir-467a-9,mmu-mir-467a-7,	mmu-mir-467a-4	tgtgcctgtgtgcGTAAGTGCCTGCATGTATATGcgtgtatattttatgcATATACATACACACACCTACACacacatgcaca	mmu-miR-467b-5p	GTAAGTGCCTGCATGTATATG	5'	Diff	gp1a	.((((.((((((.(((.(((..((.(((((((((((((.......))))))))))))).))..))).))).)))))).)))).	81	42.2	-40.2	0	0	0	2958	3006.85	2930.25	0	0	0	572.61	583.455	571.55	middle
306	522	mmu-miR-467d-3p	ATATACATACACACACCTACAC	22	chr2	+	10478798	10478880	tgtgcctgtgtgcgTAAGTGCCTGCATGTATATGCgtgtatattttatgcATATACATACACACACCTACACacacatgcaca	6	mmu-mir-467a-4,mmu-mir-467a-5,mmu-mir-467a-2,mmu-mir-467a-8,mmu-mir-467a-9,mmu-mir-467a-7,	mmu-mir-467a-4	tgtgcctgtgtgcGTAAGTGCCTGCATGTATATGcgtgtatattttatgcATATACATACACACACCTACACacacatgcaca	mmu-miR-467d-3p	ATATACATACACACACCTACAC	3'	Yes	gp1a	.((((.((((((.(((.(((..((.(((((((((((((.......))))))))))))).))..))).))).)))))).)))).	81	42.2	-40.2	0	0	0	1041.58	1037.95	989.467	0	0	0	201.629	201.406	192.997	middle
307	523	mmu-miR-470-5p	TTCTTGGACTGGCACTGGTGAGT	23	chrX	-	66813951	66814025	cagtgctcTTCTTGGACTGGCACTGGTGAGTtaaactaaatacAACCAGTACCTTTCTGAGAAGAgtaaagctca	1	mmu-mir-470,	mmu-mir-470	cagtgctcTTCTTGGACTGGCACTGGTGAGTtaaactaaatacAACCAGTACCTTTCTGAGAAGAgtaaagctca	mmu-miR-470-5p	TTCTTGGACTGGCACTGGTGAGT	5'	Yes	gp1a	...(((((((((..((..((.((((((..(((......)))...)))))).))..))..))))))))).......	65	42.7	-29.7	0	0	0	59564	53276	50645	0	0	0	11530.4	10337.8	9878.38	high
307	524	mmu-miR-470-3p	AACCAGTACCTTTCTGAGAAGA	22	chrX	-	66813951	66814025	cagtgctcTTCTTGGACTGGCACTGGTGAGTtaaactaaatacAACCAGTACCTTTCTGAGAAGAgtaaagctca	1	mmu-mir-470,	mmu-mir-470	cagtgctcTTCTTGGACTGGCACTGGTGAGTtaaactaaatacAACCAGTACCTTTCTGAGAAGAgtaaagctca	mmu-miR-470-3p	AACCAGTACCTTTCTGAGAAGA	3'	Yes	gp1a	...(((((((((..((..((.((((((..(((......)))...)))))).))..))..))))))))).......	65	42.7	-29.7	0	0	0	822	852	779	0	0	0	159.123	165.324	151.945	middle
308	525	mmu-miR-471-5p	TACGTAGTATAGTGCTTTTCAC	22	chrX	-	66792588	66792665	agcagtgcttTACGTAGTATAGTGCTTTTCACattaaacaaaaagTGAAAGGTGCCATACTATGTATaggaaggctta	2	mmu-mir-471,rno-mir-471,	mmu-mir-471	gtgcttTACGTAGTATAGTGCTTTTCACattaaacaaaaagTGAAAGGTGCCATACTATGTATagga	mmu-miR-471-5p	TACGTAGTATAGTGCTTTTCAC	5'	Yes	gp1a	(((....((.((((((((((.(..((((((((.((......)).))))))))..).)))))))))).))....)))..	76	35.9	-28.7	0	0	0	72222	67453	61059	0	0	0	13980.7	13088.7	11909.6	high
308	526	mmu-miR-471-3p	TGAAAGGTGCCATACTATGTAT	22	chrX	-	66792588	66792665	agcagtgcttTACGTAGTATAGTGCTTTTCACattaaacaaaaagTGAAAGGTGCCATACTATGTATaggaaggctta	2	mmu-mir-471,rno-mir-471,	mmu-mir-471	gtgcttTACGTAGTATAGTGCTTTTCACattaaacaaaaagTGAAAGGTGCCATACTATGTATagga	mmu-miR-471-3p	TGAAAGGTGCCATACTATGTAT	3'	Yes	gp1a	(((....((.((((((((((.(..((((((((.((......)).))))))))..).)))))))))).))....)))..	76	35.9	-28.7	0	0	0	2622	2431	2252	0	0	0	507.567	471.716	439.256	middle
309	527	mmu-miR-483-5p	AAGACGGGAGAAGAGAAGGGAG	22	chr7	-	142654924	142654996	gagggggAAGACGGGAGAAGAGAAGGGAGtggtttttgggtgcctCACTCCTCCCCTCCCGTCTTGTtctctc	3	mmu-mir-483,rno-mir-483,cpo-mir-483,	mmu-mir-483	gagggggAAGACGGGAGAAGAGAAGGGAGtggtttttgggtgccTCACTCCTCCCCTCCCGTCTTgttctctc	mmu-miR-483-5p	AAGACGGGAGAAGAGAAGGGAG	5'	Yes	gp1a	(((((..((((((((((..((....((((((((........)))..)))))))..))))))))))...)))))	73	58.9	-31.2	0	0	0	0	0	6	0	0	0	0	0	1.17031	low
309	528	mmu-miR-483-3p_L-1R+2	CACTCCTCCCCTCCCGTCTTGT	22	chr7	-	142654924	142654996	gagggggAAGACGGGAGAAGAGAAGGGAGtggtttttgggtgcctCACTCCTCCCCTCCCGTCTTGTtctctc	3	mmu-mir-483,rno-mir-483,cpo-mir-483,	mmu-mir-483	gagggggAAGACGGGAGAAGAGAAGGGAGtggtttttgggtgccTCACTCCTCCCCTCCCGTCTTgttctctc	mmu-miR-483-3p	TCACTCCTCCCCTCCCGTCTT	3'	Diff	gp1a	(((((..((((((((((..((....((((((((........)))..)))))))..))))))))))...)))))	73	58.9	-31.2	0	0	0	6	0	7	0	0	0	1.16148	0	1.36536	low
310	529	mmu-miR-484	TCAGGCTCAGTCCCCTCCCGAT	22	chr16	+	14159597	14159692	gggggggcggggcctcgcggccctgcagcctcgTCAGGCTCAGTCCCCTCCCGATaaacctcaaaatagggtcttacctagggggctggcggcgta	2	mmu-mir-484,rno-mir-484,	mmu-mir-484	ctcgTCAGGCTCAGTCCCCTCCCGATaaacctcaaaatagggtcttacctagggggctggcggcgta	mmu-miR-484	TCAGGCTCAGTCCCCTCCCGAT	5'	Yes	gp1a	((((..((((((((....))))))))..)))).....((.(((((((((.........(((......))).........)))))))))))......	53	67.7	-46.7	80	99	98	15901	16182	15581	424.392	459.523	518.544	3078.12	3139.99	3039.1	high
311	530	mmu-miR-485-5p	AGAGGCTGGCCGTGATGAATTC	22	chr12	+	109734891	109734994	tcatgtgtgatacttggagAGAGGCTGGCCGTGATGAATTCgattcatctaaacgaGTCATACACGGCTCTCCTCTCTtctagtgtcaaactctgcctcagagg	16	mmu-mir-485,rno-mir-485,hsa-mir-485,ppy-mir-485,mml-mir-485,bta-mir-485,eca-mir-485,ptr-mir-485,cja-mir-485,cfa-mir-485,pal-mir-485,dno-mir-485,ppa-mir-485,efu-mir-485,ggo-mir-485,ocu-mir-485,	mmu-mir-485	acttggagAGAGGCTGGCCGTGATGAATTCgattcatctaaacgAGTCATACACGGCTCTCCTCTCttctagt	mmu-miR-485-5p	AGAGGCTGGCCGTGATGAATTC	5'	Yes	gp1a	.......(((((((.(((((((((..(((((((((((.((((...........)))))))).)))))))..))))))))).)))))))..(((((...))))).	81	48.1	-47.8	0	0	0	20	10	28	0	0	0	3.8716	1.94042	5.46144	low
311	531	mmu-miR-485-3p_L-1R+1	GTCATACACGGCTCTCCTCTCT	22	chr12	+	109734891	109734994	tcatgtgtgatacttggagAGAGGCTGGCCGTGATGAATTCgattcatctaaacgaGTCATACACGGCTCTCCTCTCTtctagtgtcaaactctgcctcagagg	16	mmu-mir-485,rno-mir-485,hsa-mir-485,ppy-mir-485,mml-mir-485,bta-mir-485,eca-mir-485,ptr-mir-485,cja-mir-485,cfa-mir-485,pal-mir-485,dno-mir-485,ppa-mir-485,efu-mir-485,ggo-mir-485,ocu-mir-485,	mmu-mir-485	acttggagAGAGGCTGGCCGTGATGAATTCgattcatctaaacgAGTCATACACGGCTCTCCTCTCttctagt	mmu-miR-485-3p	AGTCATACACGGCTCTCCTCTC	3'	Diff	gp1a	.......(((((((.(((((((((..(((((((((((.((((...........)))))))).)))))))..))))))))).)))))))..(((((...))))).	81	48.1	-47.8	0	0	0	135	101	115	0	0	0	26.1333	19.5982	22.4309	middle
312	532	mmu-miR-486b-5p_R+1	TCCTGTACTGAGCTGCCCCGAGT	23	chr8	+	23142555	23142682	cagccagctctgatctcgccctccctgaggggTCCTGTACTGAGCTGCCCCGAGGtccttcactgtgctcagctcggggcagctcagtacaggatgcgtcagggtgggagacaacggggaacaagcca	10	mmu-mir-486a,cgr-mir-486,hsa-mir-486-1,ppy-mir-486,eca-mir-486,ptr-mir-486,pal-mir-486a-1,tch-mir-486,ppa-mir-486-1,sbo-mir-486a,	mmu-mir-486a	cagccagctctgatctcgccctccctgaggggTCCTGTACTGAGCTGCCCCGAGgtccttcactgtgctcagctCGGGGCAGCTCAGTACAGGATgcgtcagggtgggagacaacggggaacaagcca	mmu-miR-486b-5p	TCCTGTACTGAGCTGCCCCGAG	5'	Diff	gp1a	..((...(((((...((.(((.((((((...(((((((((((((((((((((((........(((....))))))))))))))))))))))))))...)))))).))).))...))))).....))..	124	63.3	-74.7	545	424.5	348	7177	6609.5	6170	2891.17	1970.38	1841.36	1389.32	1282.52	1203.47	high
313	533	mmu-miR-486b-5p_R+1	TCCTGTACTGAGCTGCCCCGAGT	23	chr8	-	23142573	23142662	cccaccctgacgcaTCCTGTACTGAGCTGCCCCGAGCtgagcacagtgaaggacctcggggcagctcagtacaggacccctcagggaggg	9	mmu-mir-486b,rno-mir-486,hsa-mir-486-2,ppa-mir-486-2,sbo-mir-486b,mml-mir-486,cfa-mir-486,efu-mir-486,pal-mir-486a-2,	mmu-mir-486b	cccaccctgacgcaTCCTGTACTGAGCTGCCCCGAGctgagcacagtgaaggacctCGGGGCAGCTCAGTACAGGAcccctcagggaggg	mmu-miR-486b-5p	TCCTGTACTGAGCTGCCCCGAG	5'	Diff	gp1a	(((.((((((....((((((((((((((((((((((((..((...))..))...))))))))))))))))))))))....)))))).)))	90	65.6	-62.8	545	424.5	348	7177	6609.5	6170	2891.17	1970.38	1841.36	1389.32	1282.52	1203.47	high
314	534	mmu-miR-487b-3p	AATCGTACAGGGTCATCCACTT	22	chr12	+	109727330	109727425	ctttggtacttggagagtggttatccctgtcctcttcgcttcactcatgccgAATCGTACAGGGTCATCCACTTtttcagtatcaagtgcgcagac	10	mmu-mir-487b,rno-mir-487b,hsa-mir-487b,ppy-mir-487b,bta-mir-487b,eca-mir-487b,ptr-mir-487b,mml-mir-487b,ssc-mir-487b,oar-mir-487b,	mmu-mir-487b	tggtacttggagagTGGTTATCCCTGTCCTCTTCGcttcactcatgccgAATCGTACAGGGTCATCCACTTtttcagtatca	mmu-miR-487b-3p	AATCGTACAGGGTCATCCACTT	3'	Yes	gp1a	.(((((((((..((((((((....((((((....(((((.........).))))....))))))....))))))))..))))))))).........	86	49	-33.6	22	35	21	254	270	235	116.708	162.457	111.117	49.1694	52.3914	45.8371	middle
315	535	mmu-miR-488-5p_R+2	CCCAGATAATAGCACTCTCAAAC	23	chr1	+	158505625	158505740	ttcgggtgagagtgagaatcctctctCCCAGATAATAGCACTCTCAAACaagtttccatgttgtTTGAAAGGCTGTTTCTTGGTCagaagactctcaatttcttctggaagactca	4	mmu-mir-488,rno-mir-488,bta-mir-488,ggo-mir-488,	mmu-mir-488	ttcgggtgagagtgagaatcctctctCCCAGATAATAGCACTCTCAAacaagtttccatgttgtTTGAAAGGCTGTTTCTTGGTCagaagactctcaatttcttctgga	mmu-miR-488-5p	CCCAGATAATAGCACTCTCAA	5'	Diff	gp1a	(((((..((((.(((((.((.(((..((.(((.((((((.((.((((((((.........)))))))).))))))))))).))..))).)).))))).))))..))))).......	109	42.2	-38.9	0	0	0	83	80	68	0	0	0	16.0672	15.5234	13.2635	middle
315	536	mmu-miR-488-3p	TTGAAAGGCTGTTTCTTGGTC	21	chr1	+	158505625	158505740	ttcgggtgagagtgagaatcctctctCCCAGATAATAGCACTCTCAAACaagtttccatgttgtTTGAAAGGCTGTTTCTTGGTCagaagactctcaatttcttctggaagactca	4	mmu-mir-488,rno-mir-488,bta-mir-488,ggo-mir-488,	mmu-mir-488	ttcgggtgagagtgagaatcctctctCCCAGATAATAGCACTCTCAAacaagtttccatgttgtTTGAAAGGCTGTTTCTTGGTCagaagactctcaatttcttctgga	mmu-miR-488-3p	TTGAAAGGCTGTTTCTTGGTC	3'	Yes	gp1a	(((((..((((.(((((.((.(((..((.(((.((((((.((.((((((((.........)))))))).))))))))))).))..))).)).))))).))))..))))).......	109	42.2	-38.9	0	0	0	25738	25231	23748	0	0	0	4982.37	4895.87	4632.08	high
316	537	mmu-miR-490-3p_R+1	CAACCTGGAGGACTCCATGCTGT	23	chr6	+	36421725	36421851	tggaagcctggctgatttggaaagttcattgttcgacaccatggatctccaggtgggtcacgtttagatatacacCAACCTGGAGGACTCCATGCTGTtgagctgttcacaagcagcggaacttcta	18	mmu-mir-490,rno-mir-490,cpo-mir-490,hsa-mir-490,mml-mir-490,bta-mir-490,eca-mir-490,ptr-mir-490,ppy-mir-490,cfa-mir-490,efu-mir-490,ssc-mir-490-2,ssc-mir-490-1,ggo-mir-490,pal-mir-490,dno-mir-490,ocu-mir-490,chi-mir-490,	mmu-mir-490	tggaaagttcattgttcgacaCCATGGATCTCCAGGTGGGTcacgtttagatatacacCAACCTGGAGGACTCCATGCTGttga	mmu-miR-490-3p	CAACCTGGAGGACTCCATGCTG	3'	Diff	gp1a	((((((((..((((.(((((((........((((((((.(((((((((((((((.(((...((........))))).)))))))))..)))))).))))))))..))).))))))))))..))))))	127	48.8	-49.7	0	0	0	10	5	6	0	0	0	1.9358	0.97021	1.17031	low
317	538	mmu-miR-491-5p_R+1	AGTGGGGAACCCTTCCATGAGGA	23	chr4	+	88122037	88122138	gggaattgacttagctgggaAGTGGGGAACCCTTCCATGAGGAgtagaacactcCTTATGCAAGATTCCCTTCTacctgactgagttgaagtcatatcctgc	16	mmu-mir-491,cpo-mir-491,hsa-mir-491,ppy-mir-491,mml-mir-491,bta-mir-491,eca-mir-491,ptr-mir-491,cja-mir-491,cfa-mir-491,ssc-mir-491,ggo-mir-491,dno-mir-491,tch-mir-491,ocu-mir-491,chi-mir-491,	mmu-mir-491	aattgacttagctgggaAGTGGGGAACCCTTCCATGAGGagtagaacactcCTTATGCAAGATTCCCTTCTACctgactgagttga	mmu-miR-491-5p	AGTGGGGAACCCTTCCATGAGG	5'	Diff	gp1a	.((..(..((((((..(((.((..(((((..(((.((((((((((.....)))))))))).))).)))))..)).)))..))))))..)..)).........	92	48	-42	0	0	0	33	18	12	0	0	0	6.38814	3.49276	2.34062	low
317	539	mmu-miR-491-3p_R-2	CTTATGCAAGATTCCCTTCT	20	chr4	+	88122037	88122138	gggaattgacttagctgggaAGTGGGGAACCCTTCCATGAGGAgtagaacactcCTTATGCAAGATTCCCTTCTacctgactgagttgaagtcatatcctgc	16	mmu-mir-491,cpo-mir-491,hsa-mir-491,ppy-mir-491,mml-mir-491,bta-mir-491,eca-mir-491,ptr-mir-491,cja-mir-491,cfa-mir-491,ssc-mir-491,ggo-mir-491,dno-mir-491,tch-mir-491,ocu-mir-491,chi-mir-491,	mmu-mir-491	aattgacttagctgggaAGTGGGGAACCCTTCCATGAGGagtagaacactcCTTATGCAAGATTCCCTTCTACctgactgagttga	mmu-miR-491-3p	CTTATGCAAGATTCCCTTCTAC	3'	Diff	gp1a	.((..(..((((((..(((.((..(((((..(((.((((((((((.....)))))))))).))).)))))..)).)))..))))))..)..)).........	92	48	-42	0	0	0	0	7	0	0	0	0	0	1.35829	0	low
318	540	mmu-miR-493-5p_R+3	TTGTACATGGTAGGCTTTCATT	22	chr12	+	109580219	109580332	gggctcactctggccgccagggccTTGTACATGGTAGGCTTTCATTcattttttgcacattcggtgaaggtcctactgtgtgccaggccctgtgccaggcatcgtgtagatgga	16	mmu-mir-493,rno-mir-493,hsa-mir-493,ppy-mir-493,mml-mir-493,bta-mir-493,eca-mir-493b,cja-mir-493,cfa-mir-493,efu-mir-493,ssc-mir-493,ggo-mir-493,pal-mir-493,chi-mir-493,oar-mir-493,ppa-mir-493,	mmu-mir-493	cgccagggccTTGTACATGGTAGGCTTTCattcattttttgcacattcggTGAAGGTCCTACTGTGTGCCAGGccctgtgcca	mmu-miR-493-5p	TTGTACATGGTAGGCTTTC	5'	Diff	gp1a	.........(((((...((((((((.(((((..((((((((((((..................))))))).)))))..))))).)))))))).))))).((((.....))))..	89	55.3	-53.9	66	83	86	199	138	134	350.124	385.256	455.049	38.5224	26.7778	26.1369	middle
319	541	mmu-miR-494-3p_R+1	TGAAACATACACGGGAAACCTCT	23	chr12	+	109715309	109715410	cagtgctaattgatacttgaaggagaggttgtccgtgttgtcttctctttatttatgaTGAAACATACACGGGAAACCTCTtttttagtatcaaatcccacc	17	mmu-mir-494,rno-mir-494,cpo-mir-494,dno-mir-494,ppa-mir-494,hsa-mir-494,eca-mir-494,ppy-mir-494,cfa-mir-494,bta-mir-494,ptr-mir-494,mml-mir-494,cja-mir-494,efu-mir-494,ssc-mir-494,ggo-mir-494,oar-mir-494,	mmu-mir-494	ttgatacttgaaggagAGGTTGTCCGTGTTGTCTTCTCtttatttatgaTGAAACATACACGGGAAACCTCttttttagtatcaa	mmu-miR-494-3p	TGAAACATACACGGGAAACCTC	3'	Diff	gp1a	..(((....((((((((.(((..(((((((..(((((((((.(((((.........)).)))))).))))))..)))))))..)))))))))))....))).	99	38.2	-38.5	126	194	127	1253	1003	931	668.418	900.479	671.991	242.556	194.624	181.593	middle
320	542	mmu-miR-495-3p	AAACAAACATGGTGCACTTCTT	22	chr12	+	109718744	109718827	tggtacctgaaaagaagttgcccatgttatttttcgcttttatttgtgacgAAACAAACATGGTGCACTTCTTtttcgatatca	13	mmu-mir-495,rno-mir-495,cpo-mir-495,hsa-mir-495,mml-mir-495,cja-mir-495,eca-mir-495,ptr-mir-495,ppy-mir-495,cfa-mir-495,pal-mir-495,dno-mir-495,ocu-mir-495,	mmu-mir-495	aaaGAAGTTGCCCATGTTATTTTTCGcttttatttgtgacgAAACAAACATGGTGCACTTCTT	mmu-miR-495-3p	AAACAAACATGGTGCACTTCTT	3'	Yes	gp1a	.((((...((((((((((.(((((((((.((((((((........)))).))))..))))))).))))))))))))...)))).	82	35.7	-28.1	9	10	0	505	465	411	47.7441	46.4164	0	97.758	90.2296	80.1662	middle
321	543	mmu-miR-496a-3p_R-1	TGAGTATTACATGGCCAATCT	21	chr12	+	109739111	109739211	cgaaatcaagtgttcgaatggaggttgcccatggtgtgttcattttatttatgaTGAGTATTACATGGCCAATCTcctttcggcactaaaatcttcctggg	13	mmu-mir-496a,rno-mir-496,cpo-mir-496,ocu-mir-496,cgr-mir-496,hsa-mir-496,bta-mir-496,eca-mir-496,ptr-mir-496,ppy-mir-496,mml-mir-496,cfa-mir-496,dno-mir-496,	mmu-mir-496a	agtgttcgaatggAGGTTGCCCATGGTGTGTTCAttttatttatgaTGAGTATTACATGGCCAATCTCctttcggcact	mmu-miR-496a-3p	TGAGTATTACATGGCCAATCTC	3'	Diff	gp1a	........((((.(((((.((((((((.(((((..((..(((((........)))))..))..))))).)))))))).)))))))))..............	79	41.6	-36.2	0	0	0	77	78	111	0	0	0	14.9057	15.1353	21.6507	middle
322	544	mmu-miR-497a-5p_R-1	CAGCAGCACACTGTGGTTTGT	21	chr11	+	70234705	70234817	acccaccccagtcctgcccccgcccCAGCAGCACACTGTGGTTTGTacggcactgtggccacgtcCAAACCACACTGTGGTGTTAGAgcgagggtatgggaggcaccgatgag	23	mmu-mir-497a,rno-mir-497,ptr-mir-497,cpo-mir-497,cgr-mir-497,hsa-mir-497,mml-mir-497,bta-mir-497,eca-mir-497,mdo-mir-497,ppy-mir-497,cja-mir-497,efu-mir-497,ssc-mir-497,ggo-mir-497,pal-mir-497,nle-mir-497,oga-mir-497,mmr-mir-497,dno-mir-497,ocu-mir-497,tch-mir-497,chi-mir-497,	mmu-mir-497a	cctgcccccgcccCAGCAGCACACTGTGGTTTGTAcggcactgtggccacgtcCAAACCACACTGTGGTGTTAGagcgagggta	mmu-miR-497a-5p	CAGCAGCACACTGTGGTTTGTA	5'	Diff	gp1a	..((..((((....(((((.(((...((((.((((.(((((((((.(((((......)))..)).))))))))).)))).))))...))).))))))))).))..........	101	62.8	-46.5	36	39	29	3208	3433	3259	190.977	181.024	153.447	621.005	666.146	635.673	middle
322	545	mmu-miR-497a-3p_R+1	CAAACCACACTGTGGTGTTAGA	22	chr11	+	70234705	70234817	acccaccccagtcctgcccccgcccCAGCAGCACACTGTGGTTTGTacggcactgtggccacgtcCAAACCACACTGTGGTGTTAGAgcgagggtatgggaggcaccgatgag	23	mmu-mir-497a,rno-mir-497,ptr-mir-497,cpo-mir-497,cgr-mir-497,hsa-mir-497,mml-mir-497,bta-mir-497,eca-mir-497,mdo-mir-497,ppy-mir-497,cja-mir-497,efu-mir-497,ssc-mir-497,ggo-mir-497,pal-mir-497,nle-mir-497,oga-mir-497,mmr-mir-497,dno-mir-497,ocu-mir-497,tch-mir-497,chi-mir-497,	mmu-mir-497a	cctgcccccgcccCAGCAGCACACTGTGGTTTGTAcggcactgtggccacgtcCAAACCACACTGTGGTGTTAGagcgagggta	mmu-miR-497a-3p	CAAACCACACTGTGGTGTTAG	3'	Diff	gp1a	..((..((((....(((((.(((...((((.((((.(((((((((.(((((......)))..)).))))))))).)))).))))...))).))))))))).))..........	101	62.8	-46.5	0	0	0	0	0	5	0	0	0	0	0	0.975257	low
323	546	mmu-miR-499-5p	TTAAGACTTGCAGTGATGTTT	21	chr2	+	155622867	155622981	gtccctgtgtcttgggtgggcagctgTTAAGACTTGCAGTGATGTTTagctcctctgcatgtgaacatcacagcaagtctgtgctgctgcctgcccccatgctgcctgggtaggg	10	mmu-mir-499,rno-mir-499,cgr-mir-499,hsa-mir-499a,ptr-mir-499,mml-mir-499,efu-mir-499,ssc-mir-499,ggo-mir-499a,dno-mir-499,	mmu-mir-499	gggtgggcagctgTTAAGACTTGCAGTGATGTTTagctcctctgcatgtGAACATCACAGCAAGTCTGTGCTgctgcct	mmu-miR-499-5p	TTAAGACTTGCAGTGATGTTT	5'	Yes	gp1a	..(((((......(((..((((((.((..((((((((.((((((((((((......))...)))))))))).))))))))..)).))))))..)))(((.......))).)))))	83	56.5	-56.8	66	59	62	399	352	323	350.124	273.857	328.058	77.2385	68.3028	63.0016	middle
324	547	mmu-miR-500-5p_R-3	AATCCTTGCTATCTGGGTGCTT	22	chrX	-	7237683	7237774	ctcctctgctccccctctctAATCCTTGCTATCTGGGTGCTTagtgctatctcaatgcAATGCACCTGGGCAAGGGTTCagagaaggtgagc	3	mmu-mir-500,rno-mir-500,cgr-mir-500,	mmu-mir-500	ctcctctgctccccctctctAATCCTTGCTATCTGGGTGCTTAGTgctatctcaatgcAATGCACCTGGGCAAGGGTTCAgagaaggtgagc	mmu-miR-500-5p	AATCCTTGCTATCTGGGTGCTTAGT	5'	Diff	gp1a	.......((((.((.((((((((((((((...(..(((((....(((.........)))..)))))..)))))))))).))))).)).))))	85	53.3	-42.9	0	0	0	9	0	5	0	0	0	1.74222	0	0.975257	low
324	548	mmu-miR-500-3p_R-1	AATGCACCTGGGCAAGGGTTC	21	chrX	-	7237683	7237774	ctcctctgctccccctctctAATCCTTGCTATCTGGGTGCTTagtgctatctcaatgcAATGCACCTGGGCAAGGGTTCagagaaggtgagc	3	mmu-mir-500,rno-mir-500,cgr-mir-500,	mmu-mir-500	ctcctctgctccccctctctAATCCTTGCTATCTGGGTGCTTAGTgctatctcaatgcAATGCACCTGGGCAAGGGTTCAgagaaggtgagc	mmu-miR-500-3p	AATGCACCTGGGCAAGGGTTCA	3'	Diff	gp1a	.......((((.((.((((((((((((((...(..(((((....(((.........)))..)))))..)))))))))).))))).)).))))	85	53.3	-42.9	0	0	0	463	521	521	0	0	0	89.6276	101.096	101.622	middle
325	549	mmu-miR-501-5p_R-2	AATCCTTTGTCCCTGGGTGA	20	chrX	-	7241243	7241351	cttctgctctgctcatcctctctAATCCTTTGTCCCTGGGTGAaaatgctatttgtatgcAATGCACCCGGGCAAGGATTTGGggaaggtgagcctgatctgcatggag	3	mmu-mir-501,rno-mir-501,cgr-mir-501,	mmu-mir-501	cttctgctctgctcatcctctctAATCCTTTGTCCCTGGGTGAAAatgctatttgtatgcAATGCACCCGGGCAAGGATTTGgggaaggtgagcctgatctgcatggag	mmu-miR-501-5p	AATCCTTTGTCCCTGGGTGAAA	5'	Diff	gp1a	(((((((((.(((((((.(((((((..(((((.(((.(((((....(((.........)))...)))))))))))))..))))))).)))))))..))...))).))))	109	50.5	-47.4	0	0	0	91	124	91	0	0	0	17.6158	24.0612	17.7497	middle
325	550	mmu-miR-501-3p_R+1	AATGCACCCGGGCAAGGATTTGG	23	chrX	-	7241243	7241351	cttctgctctgctcatcctctctAATCCTTTGTCCCTGGGTGAaaatgctatttgtatgcAATGCACCCGGGCAAGGATTTGGggaaggtgagcctgatctgcatggag	3	mmu-mir-501,rno-mir-501,cgr-mir-501,	mmu-mir-501	cttctgctctgctcatcctctctAATCCTTTGTCCCTGGGTGAAAatgctatttgtatgcAATGCACCCGGGCAAGGATTTGgggaaggtgagcctgatctgcatggag	mmu-miR-501-3p	AATGCACCCGGGCAAGGATTTG	3'	Diff	gp1a	(((((((((.(((((((.(((((((..(((((.(((.(((((....(((.........)))...)))))))))))))..))))))).)))))))..))...))).))))	109	50.5	-47.4	0	0	0	2191	2056	1859	0	0	0	424.134	398.95	362.601	middle
326	551	mmu-miR-503-5p	TAGCAGCGGGAACAGTACTGCAG	23	chrX	-	53053977	53054055	gtgcccTAGCAGCGGGAACAGTACTGCAGtgagtgtttggtgccctgGAGTATTGTTTCCACTGCCTGGgtaagtctgg	4	mmu-mir-503,rno-mir-503-2,rno-mir-503-1,efu-mir-503,	mmu-mir-503	tgcccTAGCAGCGGGAACAGTACTGCAGtgagtgtttggtgccctgGAGTATTGTTTCCACTGCCTGGgta	mmu-miR-503-5p	TAGCAGCGGGAACAGTACTGCAG	5'	Yes	gp1a	.(((((..((((.((((((((((((.(((...((.......)).))).)))))))))))).))))..))))).......	71	55.7	-36.8	0	0	0	22023	19757	17823	0	0	0	4263.22	3833.69	3476.4	high
326	552	mmu-miR-503-3p	GAGTATTGTTTCCACTGCCTGG	22	chrX	-	53053977	53054055	gtgcccTAGCAGCGGGAACAGTACTGCAGtgagtgtttggtgccctgGAGTATTGTTTCCACTGCCTGGgtaagtctgg	4	mmu-mir-503,rno-mir-503-2,rno-mir-503-1,efu-mir-503,	mmu-mir-503	tgcccTAGCAGCGGGAACAGTACTGCAGtgagtgtttggtgccctgGAGTATTGTTTCCACTGCCTGGgta	mmu-miR-503-3p	GAGTATTGTTTCCACTGCCTGG	3'	Yes	gp1a	.(((((..((((.((((((((((((.(((...((.......)).))).)))))))))))).))))..))))).......	71	55.7	-36.8	0	0	0	958	819	781	0	0	0	185.45	158.92	152.335	middle
327	553	mmu-miR-505-5p_R-1	GGGAGCCAGGAAGTATTGATGT	22	chrX	-	60394388	60394493	taaattgatgcacccagtggGGGAGCCAGGAAGTATTGATGTttctgccaggttagCGTCAACACTTGCTGGTTTTCTctctggagtatcaccaagttcgtggatt	20	mmu-mir-505,rno-mir-505,cpo-mir-505,dno-mir-505,ocu-mir-505,cgr-mir-505,hsa-mir-505,eca-mir-505,mml-mir-505,bta-mir-505,ptr-mir-505,ppy-mir-505,cja-mir-505,cfa-mir-505,ssc-mir-505,ggo-mir-505,chi-mir-505,tch-mir-505,nle-mir-505,oga-mir-505,	mmu-mir-505	aaattgatgcacccagtggGGGAGCCAGGAAGTATTGATGTTtctgccaggttagCGTCAACACTTGCTGGTTTTCTctctggagtatca	mmu-miR-505-5p	GGGAGCCAGGAAGTATTGATGTT	5'	Diff	gp1a	.....((((((..((((.(((..((((((.((((.((((((((.((....))..)))))))).)))).))))))..))).)))).))))))(((......)))...	86	47.2	-44.6	0	0	0	7	0	0	0	0	0	1.35506	0	0	low
327	554	mmu-miR-505-3p	CGTCAACACTTGCTGGTTTTCT	22	chrX	-	60394388	60394493	taaattgatgcacccagtggGGGAGCCAGGAAGTATTGATGTttctgccaggttagCGTCAACACTTGCTGGTTTTCTctctggagtatcaccaagttcgtggatt	20	mmu-mir-505,rno-mir-505,cpo-mir-505,dno-mir-505,ocu-mir-505,cgr-mir-505,hsa-mir-505,eca-mir-505,mml-mir-505,bta-mir-505,ptr-mir-505,ppy-mir-505,cja-mir-505,cfa-mir-505,ssc-mir-505,ggo-mir-505,chi-mir-505,tch-mir-505,nle-mir-505,oga-mir-505,	mmu-mir-505	aaattgatgcacccagtggGGGAGCCAGGAAGTATTGATGTTtctgccaggttagCGTCAACACTTGCTGGTTTTCTctctggagtatca	mmu-miR-505-3p	CGTCAACACTTGCTGGTTTTCT	3'	Yes	gp1a	.....((((((..((((.(((..((((((.((((.((((((((.((....))..)))))))).)))).))))))..))).)))).))))))(((......)))...	86	47.2	-44.6	17	13	18	295	271	257	90.1834	60.3413	95.2428	57.1061	52.5854	50.1282	middle
328	555	mmu-miR-511-3p	AATGTGTAGCAAAAGACAGGAT	22	chr2	+	14261003	14261081	gatacccaccatgccttttgctctgcactcagtaaataataatttgtgAATGTGTAGCAAAAGACAGGATggggatcca	2	mmu-mir-511,rno-mir-511,	mmu-mir-511	gatacccaccATGCCTTTTGCTCTGCACTCAgtaaataataatttgtgAATGTGTAGCAAAAGACAGGATggggatcca	mmu-miR-511-3p	AATGTGTAGCAAAAGACAGGAT	3'	Yes	gp1a	(((.((((((.((.((((((((..(((.(((.(((((....)))))))).)))..)))))))).)))).)))).)))..	77	41.8	-27.9	0	0	0	98	77	56	0	0	0	18.9709	14.9412	10.9229	middle
329	556	mmu-miR-532-5p	CATGCCTTGAGTGTAGGACCGT	22	chrX	-	7248393	7248497	cagatttgctttttctcttcCATGCCTTGAGTGTAGGACCGTtgacatcttaattacCCTCCCACACCCAAGGCTTGCaggagagcaagccttctcttctctctc	24	mmu-mir-532,rno-mir-532,cpo-mir-532,hsa-mir-532,ppy-mir-532,bta-mir-532,eca-mir-532,ptr-mir-532,mml-mir-532,cja-mir-532,cfa-mir-532,efu-mir-532,ssc-mir-532,ggo-mir-532,pal-mir-532,dno-mir-532,ocu-mir-532,chi-mir-532,tch-mir-532,ppa-mir-532,nle-mir-532,mmr-mir-532,dma-mir-532,oga-mir-532,	mmu-mir-532	cagatttgctttttctcttcCATGCCTTGAGTGTAGGACCGTtgacatcttaattacCCTCCCACACCCAAGGCTTGCAggagagcaagccttctc	mmu-miR-532-5p	CATGCCTTGAGTGTAGGACCGT	5'	Yes	gp1a	.(((...((((..((((((.((.((((((.((((.(((..((.............))..))).)))).)))))).)).))))))..))))..)))..........	94	48.6	-32.8	44	62	29	1458	1119	1253	233.416	287.782	153.447	282.24	217.133	244.4	middle
329	557	mmu-miR-532-3p_R-1	CCTCCCACACCCAAGGCTTGC	21	chrX	-	7248393	7248497	cagatttgctttttctcttcCATGCCTTGAGTGTAGGACCGTtgacatcttaattacCCTCCCACACCCAAGGCTTGCaggagagcaagccttctcttctctctc	24	mmu-mir-532,rno-mir-532,cpo-mir-532,hsa-mir-532,ppy-mir-532,bta-mir-532,eca-mir-532,ptr-mir-532,mml-mir-532,cja-mir-532,cfa-mir-532,efu-mir-532,ssc-mir-532,ggo-mir-532,pal-mir-532,dno-mir-532,ocu-mir-532,chi-mir-532,tch-mir-532,ppa-mir-532,nle-mir-532,mmr-mir-532,dma-mir-532,oga-mir-532,	mmu-mir-532	cagatttgctttttctcttcCATGCCTTGAGTGTAGGACCGTtgacatcttaattacCCTCCCACACCCAAGGCTTGCAggagagcaagccttctc	mmu-miR-532-3p	CCTCCCACACCCAAGGCTTGCA	3'	Diff	gp1a	.(((...((((..((((((.((.((((((.((((.(((..((.............))..))).)))).)))))).)).))))))..))))..)))..........	94	48.6	-32.8	0	0	0	131	166	149	0	0	0	25.359	32.211	29.0627	middle
330	558	mmu-miR-539-5p	GGAGAAATTATCCTTGGTGTGT	22	chr12	+	109728128	109728203	atacttgaGGAGAAATTATCCTTGGTGTGTtggctcttttggatgaatCATACAAGGATAATTTCTTTTTgagtat	8	mmu-mir-539,rno-mir-539,hsa-mir-539,ppy-mir-539,mml-mir-539,bta-mir-539,ptr-mir-539,cfa-mir-539,	mmu-mir-539	tacttgaGGAGAAATTATCCTTGGTGTGTtggctcttttggatgaatCATACAAGGATAATTTCTTTTTgagta	mmu-miR-539-5p	GGAGAAATTATCCTTGGTGTGT	5'	Yes	gp1a	(((((..(..((((((((((((((.((((.....((.....)).....))))))))))))))))))..)..)))))	76	32.9	-31.1	0	0	0	35	17	6	0	0	0	6.7753	3.29871	1.17031	low
330	559	mmu-miR-539-3p_2ss11TC21TC	CATACAAGGACAATTTCTTTCT	22	chr12	+	109728128	109728203	atacttgaGGAGAAATTATCCTTGGTGTGTtggctcttttggatgaatCATACAAGGATAATTTCTTTTTgagtat	8	mmu-mir-539,rno-mir-539,hsa-mir-539,ppy-mir-539,mml-mir-539,bta-mir-539,ptr-mir-539,cfa-mir-539,	mmu-mir-539	tacttgaGGAGAAATTATCCTTGGTGTGTtggctcttttggatgaatCATACAAGGATAATTTCTTTTTgagta	mmu-miR-539-3p	CATACAAGGATAATTTCTTTTT	3'	Diff	gp1a	(((((..(..((((((((((((((.((((.....((.....)).....))))))))))))))))))..)..)))))	76	32.9	-31.1	0	0	0	39	24	14	0	0	0	7.54962	4.65701	2.73072	low
331	560	mmu-miR-540-5p_R-4	CAAGGGTCACCCTCTGACT	19	chr12	+	109586071	109586154	ccctggggctgggcCAAGGGTCACCCTCTGACTctgtggccaagggtagacAGGTCAGAGGTCGATCCTGGgcctactctgggg	2	mmu-mir-540,rno-mir-540,	mmu-mir-540	tgggcCAAGGGTCACCCTCTGACTCTGTggccaagggtagacAGGTCAGAGGTCGATCCTGGgccta	mmu-miR-540-5p	CAAGGGTCACCCTCTGACTCTGT	5'	Diff	gp1a	(((..(((.((((((.((((((..((((((((.((((.(((...)))..))))))))))))..)))))).)))))))))..)))	84	65.5	-55.3	0	0	0	0	13	9	0	0	0	0	2.52255	1.75546	low
331	561	mmu-miR-540-3p	AGGTCAGAGGTCGATCCTGG	20	chr12	+	109586071	109586154	ccctggggctgggcCAAGGGTCACCCTCTGACTctgtggccaagggtagacAGGTCAGAGGTCGATCCTGGgcctactctgggg	2	mmu-mir-540,rno-mir-540,	mmu-mir-540	tgggcCAAGGGTCACCCTCTGACTCTGTggccaagggtagacAGGTCAGAGGTCGATCCTGGgccta	mmu-miR-540-3p	AGGTCAGAGGTCGATCCTGG	3'	Yes	gp1a	(((..(((.((((((.((((((..((((((((.((((.(((...)))..))))))))))))..)))))).)))))))))..)))	84	65.5	-55.3	0	0	0	11	17	0	0	0	0	2.12938	3.29871	0	low
332	562	mmu-miR-541-5p_R-3	AAGGGATTCTGATGTTGGTCAC	22	chr12	+	109742409	109742498	gccaaaatcagagAAGGGATTCTGATGTTGGTCACactccaagagttttaaaatgAGTGGCGAACACAGAATCCatactctgcttatggc	2	mmu-mir-541,rno-mir-541,	mmu-mir-541	gccaaaatcagagAAGGGATTCTGATGTTGGTCACACTccaagagttttaaaatgagTGGCGAACACAGAATCCATACTctgcttatggc	mmu-miR-541-5p	AAGGGATTCTGATGTTGGTCACACT	5'	Diff	gp1a	((((.((.(((((...((((((((.((((.(((((((((...))))..........))))).))))))))))))...))))).)).))))	90	43.3	-37.5	0	0	0	1495	1488	1272	0	0	0	289.402	288.735	248.106	middle
332	563	mmu-miR-541-3p_L+2R-5	AGTGGCGAACACAGAATCC	19	chr12	+	109742409	109742498	gccaaaatcagagAAGGGATTCTGATGTTGGTCACactccaagagttttaaaatgAGTGGCGAACACAGAATCCatactctgcttatggc	2	mmu-mir-541,rno-mir-541,	mmu-mir-541	gccaaaatcagagAAGGGATTCTGATGTTGGTCACACTccaagagttttaaaatgagTGGCGAACACAGAATCCATACTctgcttatggc	mmu-miR-541-3p	TGGCGAACACAGAATCCATACT	3'	Diff	gp1a	((((.((.(((((...((((((((.((((.(((((((((...))))..........))))).))))))))))))...))))).)).))))	90	43.3	-37.5	0	0	0	5	21	8	0	0	0	0.967901	4.07488	1.56041	low
333	564	mmu-miR-542-5p	CTCGGGGATCATCATGTCACGA	22	chrX	-	53049393	53049487	ggatctcagacgtCTCGGGGATCATCATGTCACGAgataccactgtgccctTGTGACAGATTGATAACTGAaaggtctgggagccactcctcttc	19	mmu-mir-542,rno-mir-542-2,rno-mir-542-1,rno-mir-542-3,cgr-mir-542,hsa-mir-542,bta-mir-542,eca-mir-542,ppy-mir-542,mml-mir-542,cja-mir-542,cfa-mir-542,ocu-mir-542,mmr-mir-542,ssc-mir-542,dno-mir-542,tch-mir-542,ppa-mir-542,nle-mir-542,	mmu-mir-542	ggatctcagacgtCTCGGGGATCATCATGTCACGAgataccactgtgccctTGTGACAGATTGATAACTGAAAggtctgggagcc	mmu-miR-542-5p	CTCGGGGATCATCATGTCACGA	5'	Yes	gp1a	((.((((((((...((((..((((...(((((((((.(((....)))..)))))))))...))))..))))...)))))))).))..........	85	51.6	-38.5	0	0	0	133	120	112	0	0	0	25.7462	23.285	21.8458	middle
333	565	mmu-miR-542-3p_R-2	TGTGACAGATTGATAACTGA	20	chrX	-	53049393	53049487	ggatctcagacgtCTCGGGGATCATCATGTCACGAgataccactgtgccctTGTGACAGATTGATAACTGAaaggtctgggagccactcctcttc	19	mmu-mir-542,rno-mir-542-2,rno-mir-542-1,rno-mir-542-3,cgr-mir-542,hsa-mir-542,bta-mir-542,eca-mir-542,ppy-mir-542,mml-mir-542,cja-mir-542,cfa-mir-542,ocu-mir-542,mmr-mir-542,ssc-mir-542,dno-mir-542,tch-mir-542,ppa-mir-542,nle-mir-542,	mmu-mir-542	ggatctcagacgtCTCGGGGATCATCATGTCACGAgataccactgtgccctTGTGACAGATTGATAACTGAAAggtctgggagcc	mmu-miR-542-3p	TGTGACAGATTGATAACTGAAA	3'	Diff	gp1a	((.((((((((...((((..((((...(((((((((.(((....)))..)))))))))...))))..))))...)))))))).))..........	85	51.6	-38.5	62	56	66	16918	15465	13860	328.904	259.932	349.224	3274.99	3000.86	2703.41	high
334	566	mmu-miR-543-3p	AAACATTCGCGGTGCACTTCTT	22	chr12	+	109717245	109717341	tgctgacgtacggtgcttaatgagaagttgcccgcgtgtttttcgctttatatgtgacgAAACATTCGCGGTGCACTTCTTtttcagcatcctattc	14	mmu-mir-543,rno-mir-543,cpo-mir-543,hsa-mir-543,ppy-mir-543,bta-mir-543,eca-mir-543,ptr-mir-543,mml-mir-543,cja-mir-543,cfa-mir-543,ggo-mir-543,pal-mir-543,dno-mir-543,	mmu-mir-543	tgcttaatgagAAGTTGCCCGCGTGTTTTTCGctttatatgtgacgAAACATTCGCGGTGCACTTCTTtttcagca	mmu-miR-543-3p	AAACATTCGCGGTGCACTTCTT	3'	Yes	gp1a	.......(((.((((((.((..((((((.(((((((((((((((((.......)))).))))))..))))).))))))))..)).)))))).)))..	88	45.4	-36.4	0	0	0	61	74	59	0	0	0	11.8084	14.3591	11.508	middle
335	567	mmu-miR-544-3p_R-1	ATTCTGCATTTTTAGCAAGCT	21	chr12	+	109729325	109729402	cacctagggatcttgttaaaaagcagagtctgattgaggggccaagATTCTGCATTTTTAGCAAGCTctcaagtgatg	2	mmu-mir-544,rno-mir-544,	mmu-mir-544	cacctagggaTCTTGTTAAAAAGCAGAGTCTgattgaggggccaagATTCTGCATTTTTAGCAAGCTCtcaagtgatg	mmu-miR-544-3p	ATTCTGCATTTTTAGCAAGCTC	3'	Diff	gp1a	(((...((((.((((((((((((((((((((.............))))))))).))))))))))).))))..)))...	75	43.6	-30.5	0	0	0	0	7	5	0	0	0	0	1.35829	0.975257	low
336	568	mmu-miR-547-3p_R+1	CTTGGTACATCTTTGAGTGAGT	22	chrX	-	67988374	67988451	gtgtgatgtatcacttgaggatgtaccacccatttaacaggaaacatgCTTGGTACATCTTTGAGTGAGAtaacacac	1	mmu-mir-547,	mmu-mir-547	gtgtgatgtatCACTTGAGGATGTACCACCCAtttaacaggaaacatgCTTGGTACATCTTTGAGTGAGataacacac	mmu-miR-547-3p	CTTGGTACATCTTTGAGTGAG	3'	Diff	gp1a	(((((.(((.(((((..(((((((((((..(((............)))..)))))))))))..))))).))).)))))	78	41	-34.3	0	0	0	96	107	80	0	0	0	18.5837	20.7625	15.6041	middle
337	569	mmu-miR-574-5p_R-2	TGAGTGTGTGTGTGTGAGTGT	21	chr5	+	64970295	64970397	cgcggccgagggccctgcgtgggtgcgggcgtgTGAGTGTGTGTGTGTGAGTGTgtgtcgctccaagtcCACGCTCATGCACACACCCACAcgcccgcacgcc	14	mmu-mir-574,cpo-mir-574,cgr-mir-574,hsa-mir-574,mml-mir-574,cfa-mir-574,pal-mir-574,ocu-mir-574,ppa-mir-574,efu-mir-574-2,ssc-mir-574,ggo-mir-574,dno-mir-574,oga-mir-574,	mmu-mir-574	tgcgggcgtgTGAGTGTGTGTGTGTGAGTGTGTgtcgctccaagtcCACGCTCATGCACACACCCACAcgcccgcacg	mmu-miR-574-5p	TGAGTGTGTGTGTGTGAGTGTGT	5'	Diff	gp1a	(((((((...))))..))).(((((((((((((((...(((((((..((((((((..(........)..))))))))..))))))).))))))))))))).))	83	68.9	-65.4	92	114	67	90	65	95	488.051	529.147	354.515	17.4222	12.6127	18.5299	middle
337	570	mmu-miR-574-3p	CACGCTCATGCACACACCCACA	22	chr5	+	64970295	64970397	cgcggccgagggccctgcgtgggtgcgggcgtgTGAGTGTGTGTGTGTGAGTGTgtgtcgctccaagtcCACGCTCATGCACACACCCACAcgcccgcacgcc	14	mmu-mir-574,cpo-mir-574,cgr-mir-574,hsa-mir-574,mml-mir-574,cfa-mir-574,pal-mir-574,ocu-mir-574,ppa-mir-574,efu-mir-574-2,ssc-mir-574,ggo-mir-574,dno-mir-574,oga-mir-574,	mmu-mir-574	tgcgggcgtgTGAGTGTGTGTGTGTGAGTGTGTgtcgctccaagtcCACGCTCATGCACACACCCACAcgcccgcacg	mmu-miR-574-3p	CACGCTCATGCACACACCCACA	3'	Yes	gp1a	(((((((...))))..))).(((((((((((((((...(((((((..((((((((..(........)..))))))))..))))))).))))))))))))).))	83	68.9	-65.4	24	17	7	434	452	475	127.318	78.9079	37.0389	84.0138	87.707	92.6495	middle
[truncated: 754 more rows]

## Sheet: Supplementary Table 3
	Supplementary Table 3. Differentially expressed miRNA between EXO & APP-EXO
red is pvalue<=0.001,orange is pvalue <=0.01,blue is pvalue<=0.05,green is pvalue <=0.1.
[truncated: 1,205 more rows]
